# Supplementary material for: Astrocyte FABP7 Modulates Seizure Activity-Dependent Protein Expression in Mouse Brain
Source: Neuroglia. Author manuscript; Available in PMC 2025 Dec 4. (PMC12674186; doi:10.3390/neuroglia6030033)
Supplement: Supplemental File [file NIHMS2124681-supplement-Supplemental_File.zip]

Archive with 1 entries (1 files):
- neuroglia-3729037-supplementary.xlsx
