# Supplementary material for: Astrocyte FABP7 Modulates Seizure Activity-Dependent Protein Expression in Mouse Brain
Source: Neuroglia. Author manuscript; Available in PMC 2025 Dec 4. (PMC12674186; doi:10.3390/neuroglia6030033)
Supplement: Supplemental File [file NIHMS2124681-supplement-Supplemental_File.zip › neuroglia-3729037-supplementary.xlsx]

## Sheet: Clean
			FirstOfProtein	PNames	CountOfPeptide1	SumOfCountOfPeptide	1_WT_M_S_PVal	1_WT_M_S_Mavg	1_WT_M_S_FC_M#	1_WT_M_S_Savg	1_WT_M_S_FC_S#	1_WT_M_S_FC	2_KO_M_S_Pval	2_KO_M_S_Mavg	2_KO_M_S_FC_M#	2_KO_M_S_Savg	2_KO_M_S_FC_S#	2_KO_M_S_FC	3_KO_WT_all_pval	3_KO_WT_all_WTavg	3_KO_WT_all_FC_WT#	3_KO_WT_all_KOavg	3_KO_WT_all_FC_KO#	3_KO_WT_all_FC	4_M_S_all_pval	4_M_S_all_Mavg	4_M_S_all_FC_M#	4_M_S_all_Savg	4_M_S_all_FC_S#	4_M_S_all_FC	5_S_KO_WT_pval	5_S_KO_WT_WTavg	5_S_KO_WT_FC_WT#	5_S_KO_WT_KOavg	5_S_KO_WT_FC_KO#	5_S_KO_WT_FC	6_M_KO_WT_pval	6_M_KO_WT_WTavg	6_M_KO_WT_FC_WT#	6_M_KO_WT_Koavg	6_M_KO_WT_FC_KO#	6_M_KO_WT_FC	7_WT_M_KO_W_pval	7_WT_M_KO_W_Mavg	7_WT_M_KO_W_FC_M#	7_WT_M_KO_W_Savg	7_WT_M_KO_W_FC_S#	7_WT_M_KO_W_FC
Auts2	TRUE	sp|A0A087WPF7|AUTS2_MOUSE	sp|A0A087WPF7|AUTS2_MOUSE	Autism susceptibility gene 2 protein homolog OS=Mus musculus OX=10090 GN=Auts2 PE=1 SV=2	1	1	0.764995	18.9576	4	18.9938	4	-0.0362183	0.0780239	19.4583	4	19.0419	4	0.416389	0.0561447	18.9757	8	19.2501	8	0.274344	0.201921	19.2079	8	19.0179	8	0.190085	0.604074	18.9938	4	19.0419	4	0.0480401	0.0546318	18.9576	4	19.4583	4	0.500648	0.503672	18.9576	4	19.0419	4	0.0842584
Nova2	TRUE	sp|A0A1W2P872|NOVA2_MOUSE	sp|A0A1W2P872|NOVA2_MOUSE	RNA-binding protein Nova-2 OS=Mus musculus OX=10090 GN=Nova2 PE=1 SV=1	18	27	0.646341	26.0924	4	26.0145	4	0.0778998	0.632332	26.1581	4	26.1131	4	0.0449175	0.361215	26.0535	8	26.1356	8	0.0821284	0.497769	26.1252	8	26.0638	8	0.0614086	0.25103	26.0145	4	26.1131	4	0.0986195	0.708191	26.0924	4	26.1581	4	0.0656372	0.90777	26.0924	4	26.1131	4	0.0207197
Spata5l1	TRUE	sp|A0A7N9VSG0|SPA5L_MOUSE	sp|A0A7N9VSG0|SPA5L_MOUSE	Ribosome biogenesis protein SPATA5L1 OS=Mus musculus OX=10090 GN=Spata5l1 PE=2 SV=1	1	1	0.393381	17.0655	4	16.9995	4	0.0660923	0.0646135	16.8562	4	17.1654	4	-0.309184	0.819116	17.0325	8	17.0108	8	-0.0217236	0.186857	16.9609	8	17.0824	8	-0.121546	0.083645	16.9995	4	17.1654	4	0.165915	0.164446	17.0655	4	16.8562	4	-0.209362	0.263471	17.0655	4	17.1654	4	0.0998223
Zdhhc22	TRUE	sp|A0PK84|ZDH22_MOUSE	sp|A0PK84|ZDH22_MOUSE	Palmitoyltransferase ZDHHC22 OS=Mus musculus OX=10090 GN=Zdhhc22 PE=1 SV=1	1	1	0.326101	20.6152	4	20.5483	4	0.0668481	0.38801	20.7184	4	20.6623	4	0.0560237	0.0254588	20.5818	8	20.6903	8	0.10858	0.235712	20.6668	8	20.6053	8	0.0614359	0.0856975	20.5483	4	20.6623	4	0.113992	0.173164	20.6152	4	20.7184	4	0.103168	0.521829	20.6152	4	20.6623	4	0.0471443
Tbc1d25	TRUE	sp|A1A5B6|TBC25_MOUSE	sp|A1A5B6|TBC25_MOUSE	TBC1 domain family member 25 OS=Mus musculus OX=10090 GN=Tbc1d25 PE=1 SV=1	2	2	0.824107	20.2425	4	20.2264	4	0.0161169	0.605697	20.2868	4	20.2559	4	0.0308874	0.394618	20.2345	8	20.2714	8	0.0369003	0.590691	20.2647	8	20.2412	8	0.0235022	0.69497	20.2264	4	20.2559	4	0.0295151	0.441716	20.2425	4	20.2868	4	0.0442856	0.727815	20.2425	4	20.2559	4	0.0133981
Slc9a6	TRUE	sp|A1L3P4|SL9A6_MOUSE	sp|A1L3P4|SL9A6_MOUSE	Sodium/hydrogen exchanger 6 OS=Mus musculus OX=10090 GN=Slc9a6 PE=1 SV=1	10	11	0.32256	23.4883	4	23.5308	4	-0.0424833	0.0403431	23.4751	4	23.5587	4	-0.0836399	0.806665	23.5095	8	23.5169	8	0.00734823	0.0209366	23.4817	8	23.5448	8	-0.0630616	0.20073	23.5308	4	23.5587	4	0.0279265	0.787669	23.4883	4	23.4751	4	-0.0132301	0.147848	23.4883	4	23.5587	4	0.0704099
Cul4b	TRUE	sp|A2A432|CUL4B_MOUSE	sp|A2A432|CUL4B_MOUSE	Cullin-4B OS=Mus musculus OX=10090 GN=Cul4b PE=1 SV=1	25	27	0.369283	25.1072	4	25.0677	4	0.0395526	0.389994	25.1219	4	25.0908	4	0.0311165	0.482524	25.0875	8	25.1064	8	0.0189249	0.179245	25.1146	8	25.0792	8	0.0353346	0.403214	25.0677	4	25.0908	4	0.0231429	0.760611	25.1072	4	25.1219	4	0.0147068	0.688309	25.1072	4	25.0908	4	-0.0164097
Dhx8	TRUE	sp|A2A4P0|DHX8_MOUSE	sp|A2A4P0|DHX8_MOUSE	ATP-dependent RNA helicase DHX8 OS=Mus musculus OX=10090 GN=Dhx8 PE=2 SV=1	1	1	0.0550828	20.3098	4	20.1192	4	0.190621	0.112784	20.2704	4	20.1165	4	0.153847	0.769996	20.2145	8	20.1935	8	-0.0210676	0.0064921	20.2901	8	20.1179	8	0.172234	0.972837	20.1192	4	20.1165	4	-0.0026807	0.666788	20.3098	4	20.2704	4	-0.0394545	0.0727783	20.3098	4	20.1165	4	-0.193302
Arfgef2	TRUE	sp|A2A5R2|BIG2_MOUSE	sp|A2A5R2|BIG2_MOUSE	Brefeldin A-inhibited guanine nucleotide-exchange protein 2 OS=Mus musculus OX=10090 GN=Arfgef2 PE=1 SV=1	37	45	0.191591	25.7204	4	25.7439	4	-0.0234533	0.818523	25.7878	4	25.7798	4	0.00793859	0.0110054	25.7321	8	25.7838	8	0.0516711	0.733233	25.7541	8	25.7619	8	-0.00775736	0.187911	25.7439	4	25.7798	4	0.0359752	0.0506979	25.7204	4	25.7878	4	0.0673671	0.0777932	25.7204	4	25.7798	4	0.0594285
Smurf2	TRUE	sp|A2A5Z6|SMUF2_MOUSE	sp|A2A5Z6|SMUF2_MOUSE	E3 ubiquitin-protein ligase SMURF2 OS=Mus musculus OX=10090 GN=Smurf2 PE=1 SV=1	3	5	0.25072	19.9823	4	20.0523	4	-0.0699474	0.764874	20.0274	4	20.0537	4	-0.0262952	0.639645	20.0173	8	20.0406	8	0.023251	0.325877	20.0049	8	20.053	8	-0.0481213	0.987295	20.0523	4	20.0537	4	0.00142483	0.420325	19.9823	4	20.0274	4	0.0450771	0.468943	19.9823	4	20.0537	4	0.0713723
Tanc2	TRUE	sp|A2A690|TANC2_MOUSE	sp|A2A690|TANC2_MOUSE	Protein TANC2 OS=Mus musculus OX=10090 GN=Tanc2 PE=1 SV=1	42	55	0.968252	25.855	4	25.8566	4	-0.00160203	0.166936	25.8391	4	25.8906	4	-0.0515217	0.727309	25.8558	8	25.8648	8	0.00903205	0.296482	25.847	8	25.8736	8	-0.0265619	0.212714	25.8566	4	25.8906	4	0.0339919	0.732007	25.855	4	25.8391	4	-0.0159278	0.429408	25.855	4	25.8906	4	0.0355939
Fam171a2	TRUE	sp|A2A699|F1712_MOUSE	sp|A2A699|F1712_MOUSE	Protein FAM171A2 OS=Mus musculus OX=10090 GN=Fam171a2 PE=1 SV=1	15	20	0.247704	23.9707	4	24.0394	4	-0.0686753	0.0716356	23.8709	4	24.0345	4	-0.163633	0.351482	24.005	8	23.9527	8	-0.052295	0.0259466	23.9208	8	24.037	8	-0.116154	0.907555	24.0394	4	24.0345	4	-0.00481621	0.275206	23.9707	4	23.8709	4	-0.0997738	0.365556	23.9707	4	24.0345	4	0.0638591
Gpatch8	TRUE	sp|A2A6A1|GPTC8_MOUSE	sp|A2A6A1|GPTC8_MOUSE	G patch domain-containing protein 8 OS=Mus musculus OX=10090 GN=Gpatch8 PE=1 SV=1	8	9	0.750309	22.8674	4	22.8393	4	0.0280411	0.302564	22.875	4	22.8263	4	0.048699	0.953123	22.8534	8	22.8507	8	-0.00269648	0.396628	22.8712	8	22.8328	8	0.0383701	0.825143	22.8393	4	22.8263	4	-0.0130254	0.923184	22.8674	4	22.875	4	0.00763246	0.618174	22.8674	4	22.8263	4	-0.0410665
Cdc27	TRUE	sp|A2A6Q5|CDC27_MOUSE	sp|A2A6Q5|CDC27_MOUSE	Cell division cycle protein 27 homolog OS=Mus musculus OX=10090 GN=Cdc27 PE=1 SV=1	1	2	0.920693	21.2556	4	21.2482	4	0.00739366	0.739031	21.2564	4	21.2364	4	0.0199478	0.898296	21.2519	8	21.2464	8	-0.00552667	0.751505	21.256	8	21.2423	8	0.0136707	0.826762	21.2482	4	21.2364	4	-0.0118038	0.992374	21.2556	4	21.2564	4	0.000750414	0.764177	21.2556	4	21.2364	4	-0.0191974
Cdr2l	TRUE	sp|A2A6T1|CDR2L_MOUSE	sp|A2A6T1|CDR2L_MOUSE	Cerebellar degeneration-related protein 2-like OS=Mus musculus OX=10090 GN=Cdr2l PE=1 SV=1	9	10	0.777743	22.5706	4	22.5882	4	-0.0176035	0.0720599	22.5233	4	22.6182	4	-0.0948999	0.82655	22.5794	8	22.5707	8	-0.00864853	0.138175	22.5469	8	22.6032	8	-0.0562517	0.522018	22.5882	4	22.6182	4	0.0299997	0.454601	22.5706	4	22.5233	4	-0.0472968	0.487134	22.5706	4	22.6182	4	0.0476032
Zmym4	TRUE	sp|A2A791|ZMYM4_MOUSE	sp|A2A791|ZMYM4_MOUSE	Zinc finger MYM-type protein 4 OS=Mus musculus OX=10090 GN=Zmym4 PE=1 SV=1	6	6	0.453944	22.1329	4	22.0823	4	0.0505733	0.366765	22.1519	4	22.1301	4	0.0217911	0.324259	22.1076	8	22.141	8	0.033427	0.284435	22.1424	8	22.1062	8	0.0361822	0.197388	22.0823	4	22.1301	4	0.0478181	0.755215	22.1329	4	22.1519	4	0.0190359	0.966013	22.1329	4	22.1301	4	-0.00275522
Kiaa1522	TRUE	sp|A2A7S8|K1522_MOUSE	sp|A2A7S8|K1522_MOUSE	Uncharacterized protein KIAA1522 OS=Mus musculus OX=10090 GN=Kiaa1522 PE=1 SV=1	2	3	0.953409	20.7658	4	20.7616	4	0.00418368	0.258613	20.692	4	20.762	4	-0.0699486	0.40847	20.7637	8	20.727	8	-0.0367492	0.460685	20.7289	8	20.7618	8	-0.0328824	0.995277	20.7616	4	20.762	4	0.000316913	0.34646	20.7658	4	20.692	4	-0.0738153	0.958487	20.7658	4	20.762	4	-0.00386677
Fbf1	TRUE	sp|A2A870|FBF1_MOUSE	sp|A2A870|FBF1_MOUSE	Fas-binding factor 1 OS=Mus musculus OX=10090 GN=Fbf1 PE=1 SV=1	3	3	0.781139	20.5577	4	20.591	4	-0.0332849	0.176157	20.7092	4	20.4669	4	0.242217	0.894454	20.5743	8	20.588	8	0.0137083	0.302655	20.6334	8	20.529	8	0.104466	0.471	20.591	4	20.4669	4	-0.124043	0.217241	20.5577	4	20.7092	4	0.151459	0.647668	20.5577	4	20.4669	4	-0.0907577
Camta1	TRUE	sp|A2A891|CMTA1_MOUSE	sp|A2A891|CMTA1_MOUSE	Calmodulin-binding transcription activator 1 OS=Mus musculus OX=10090 GN=Camta1 PE=2 SV=1	4	4	0.663255	21.8325	4	21.7883	4	0.0442069	0.621611	21.7586	4	21.8036	4	-0.0449602	0.639651	21.8104	8	21.7811	8	-0.0292733	0.995213	21.7956	8	21.7959	8	-0.000376633	0.881612	21.7883	4	21.8036	4	0.0153102	0.414206	21.8325	4	21.7586	4	-0.0738568	0.634833	21.8325	4	21.8036	4	-0.0288967
Chd5	TRUE	sp|A2A8L1|CHD5_MOUSE	sp|A2A8L1|CHD5_MOUSE	Chromodomain-helicase-DNA-binding protein 5 OS=Mus musculus OX=10090 GN=Chd5 PE=1 SV=1	14	14	0.774125	24.0399	4	24.049	4	-0.00913127	0.0785378	24.078	4	23.9955	4	0.0825473	0.785797	24.0444	8	24.0367	8	-0.00768832	0.180474	24.0589	8	24.0222	8	0.036708	0.121968	24.049	4	23.9955	4	-0.0535276	0.371391	24.0399	4	24.078	4	0.0381509	0.0312231	24.0399	4	23.9955	4	-0.0443963
Ptprf	TRUE	sp|A2A8L5|PTPRF_MOUSE	sp|A2A8L5|PTPRF_MOUSE	Receptor-type tyrosine-protein phosphatase F OS=Mus musculus OX=10090 GN=Ptprf PE=1 SV=1	22	24	0.823234	24.7683	4	24.7544	4	0.0139021	0.633686	24.8332	4	24.7908	4	0.0423327	0.314545	24.7614	8	24.812	8	0.050639	0.581506	24.8007	8	24.7726	8	0.0281174	0.6721	24.7544	4	24.7908	4	0.0364237	0.342376	24.7683	4	24.8332	4	0.0648543	0.75912	24.7683	4	24.7908	4	0.0225216
Tmem201	TRUE	sp|A2A8U2|TM201_MOUSE	sp|A2A8U2|TM201_MOUSE	Transmembrane protein 201 OS=Mus musculus OX=10090 GN=Tmem201 PE=1 SV=1	5	5	0.507792	22.8081	4	22.8563	4	-0.0481871	0.165489	22.5892	4	22.7981	4	-0.208946	0.105315	22.8322	8	22.6936	8	-0.138524	0.135568	22.6986	8	22.8272	8	-0.128566	0.473861	22.8563	4	22.7981	4	-0.0581448	0.138338	22.8081	4	22.5892	4	-0.218904	0.91618	22.8081	4	22.7981	4	-0.00995769
Osbpl9	TRUE	sp|A2A8Z1|OSBL9_MOUSE	sp|A2A8Z1|OSBL9_MOUSE	Oxysterol-binding protein-related protein 9 OS=Mus musculus OX=10090 GN=Osbpl9 PE=1 SV=1	11	11	0.855318	24.299	4	24.2939	4	0.00507202	0.641858	24.3614	4	24.3391	4	0.022299	0.0476017	24.2964	8	24.3503	8	0.0538645	0.637913	24.3302	8	24.3165	8	0.0136855	0.19609	24.2939	4	24.3391	4	0.045251	0.193082	24.299	4	24.3614	4	0.062478	0.256079	24.299	4	24.3391	4	0.040179
Szt2	TRUE	sp|A2A9C3|SZT2_MOUSE	sp|A2A9C3|SZT2_MOUSE	KICSTOR complex protein SZT2 OS=Mus musculus OX=10090 GN=Szt2 PE=1 SV=1	6	6	0.440305	21.0923	4	20.9898	4	0.102526	0.746039	21.0534	4	21.0921	4	-0.0387552	0.700665	21.041	8	21.0727	8	0.0317021	0.699011	21.0728	8	21.0409	8	0.0318852	0.466067	20.9898	4	21.0921	4	0.102342	0.725053	21.0923	4	21.0534	4	-0.0389383	0.999067	21.0923	4	21.0921	4	-0.000183142
Fndc10	TRUE	sp|A2A9Q0|FND10_MOUSE	sp|A2A9Q0|FND10_MOUSE	Fibronectin type III domain-containing protein 10 OS=Mus musculus OX=10090 GN=Fndc10 PE=2 SV=1	1	1	0.891	19.7535	4	19.7682	4	-0.0147371	0.331342	19.6287	4	19.7468	4	-0.118125	0.339345	19.7609	8	19.6878	8	-0.0731028	0.386682	19.6911	8	19.7575	8	-0.0664312	0.842076	19.7682	4	19.7468	4	-0.0214087	0.307629	19.7535	4	19.6287	4	-0.124797	0.956211	19.7535	4	19.7468	4	-0.00667157
Tbkbp1	TRUE	sp|A2A9T0|TBKB1_MOUSE	sp|A2A9T0|TBKB1_MOUSE	TANK-binding kinase 1-binding protein 1 OS=Mus musculus OX=10090 GN=Tbkbp1 PE=1 SV=1	3	3	0.0532669	20.7696	4	20.8481	4	-0.0784652	0.11292	20.8325	4	20.9327	4	-0.100253	0.071641	20.8088	8	20.8826	8	0.0737828	0.0242361	20.801	8	20.8904	8	-0.0893593	0.133561	20.8481	4	20.9327	4	0.0846769	0.167388	20.7696	4	20.8325	4	0.0628887	0.00682309	20.7696	4	20.9327	4	0.163142
Bltp1	TRUE	sp|A2AAE1|BLTP1_MOUSE	sp|A2AAE1|BLTP1_MOUSE	Bridge-like lipid transfer protein family member 1 OS=Mus musculus OX=10090 GN=Bltp1 PE=1 SV=4	33	36	0.252224	24.503	4	24.5587	4	-0.0556526	0.327822	24.4449	4	24.5213	4	-0.0763793	0.283717	24.5309	8	24.4831	8	-0.0477493	0.130224	24.474	8	24.54	8	-0.0660159	0.465288	24.5587	4	24.5213	4	-0.037386	0.432511	24.503	4	24.4449	4	-0.0581127	0.77103	24.503	4	24.5213	4	0.0182666
Sh3pxd2b	TRUE	sp|A2AAY5|SPD2B_MOUSE	sp|A2AAY5|SPD2B_MOUSE	SH3 and PX domain-containing protein 2B OS=Mus musculus OX=10090 GN=Sh3pxd2b PE=1 SV=1	5	5	0.37426	21.5009	4	21.4275	4	0.0734166	0.968152	21.3861	4	21.3893	4	-0.00318741	0.163299	21.4642	8	21.3877	8	-0.0765085	0.534067	21.4435	8	21.4084	8	0.0351146	0.673482	21.4275	4	21.3893	4	-0.0382065	0.129414	21.5009	4	21.3861	4	-0.114811	0.193548	21.5009	4	21.3893	4	-0.111623
Arhgap27	TRUE	sp|A2AB59|RHG27_MOUSE	sp|A2AB59|RHG27_MOUSE	Rho GTPase-activating protein 27 OS=Mus musculus OX=10090 GN=Arhgap27 PE=1 SV=1	4	4	0.602231	22.1081	4	22.183	4	-0.0748899	0.156653	22.012	4	22.1491	4	-0.137121	0.429705	22.1455	8	22.0805	8	-0.0649754	0.188596	22.06	8	22.166	8	-0.106006	0.672638	22.183	4	22.1491	4	-0.0338597	0.52123	22.1081	4	22.012	4	-0.096091	0.768822	22.1081	4	22.1491	4	0.0410301
Med14	TRUE	sp|A2ABV5|MED14_MOUSE	sp|A2ABV5|MED14_MOUSE	Mediator of RNA polymerase II transcription subunit 14 OS=Mus musculus OX=10090 GN=Med14 PE=1 SV=1	3	3	0.219214	20.9366	4	20.8421	4	0.0945468	0.301959	20.963	4	20.8761	4	0.0869144	0.581854	20.8893	8	20.9196	8	0.0302355	0.0825315	20.9498	8	20.8591	8	0.0907306	0.414877	20.8421	4	20.8761	4	0.0340517	0.791816	20.9366	4	20.963	4	0.0264193	0.400839	20.9366	4	20.8761	4	-0.0604951
Ttc39a	TRUE	sp|A2ACP1|TT39A_MOUSE	sp|A2ACP1|TT39A_MOUSE	Tetratricopeptide repeat protein 39A OS=Mus musculus OX=10090 GN=Ttc39a PE=2 SV=1	1	1	0.170244	18.5169	4	18.6965	4	-0.179642	0.0140954	18.4143	4	18.6442	4	-0.229914	0.365737	18.6067	8	18.5293	8	-0.0774032	0.0074248	18.4656	8	18.6704	8	-0.204778	0.564726	18.6965	4	18.6442	4	-0.0522672	0.354464	18.5169	4	18.4143	4	-0.102539	0.180744	18.5169	4	18.6442	4	0.127375
Ddi2	TRUE	sp|A2ADY9|DDI2_MOUSE	sp|A2ADY9|DDI2_MOUSE	Protein DDI1 homolog 2 OS=Mus musculus OX=10090 GN=Ddi2 PE=1 SV=1	13	14	0.242475	23.9665	4	23.9382	4	0.028273	0.000328208	24.034	4	23.9464	4	0.0876076	0.0906498	23.9523	8	23.9902	8	0.0379072	0.00470376	24.0002	8	23.9423	8	0.0579403	0.629834	23.9382	4	23.9464	4	0.00823993	0.011539	23.9665	4	24.034	4	0.0675745	0.382767	23.9665	4	23.9464	4	-0.0200331
Ccdc120	TRUE	sp|A2AEV7|CC120_MOUSE	sp|A2AEV7|CC120_MOUSE	Coiled-coil domain-containing protein 120 OS=Mus musculus OX=10090 GN=Ccdc120 PE=1 SV=1	6	6	0.837908	21.5678	4	21.5786	4	-0.0108659	0.198102	21.5532	4	21.5974	4	-0.0441799	0.943379	21.5732	8	21.5753	8	0.00208082	0.339404	21.5605	8	21.588	8	-0.0275229	0.691224	21.5786	4	21.5974	4	0.0187378	0.719589	21.5678	4	21.5532	4	-0.0145761	0.514965	21.5678	4	21.5974	4	0.0296037
Dock11	TRUE	sp|A2AF47|DOC11_MOUSE	sp|A2AF47|DOC11_MOUSE	Dedicator of cytokinesis protein 11 OS=Mus musculus OX=10090 GN=Dock11 PE=1 SV=1	9	9	0.337677	22.9987	4	23.068	4	-0.0692428	0.887738	23.1007	4	23.0876	4	0.0130452	0.270229	23.0334	8	23.0942	8	0.0608005	0.616692	23.0497	8	23.0778	8	-0.0280988	0.840355	23.068	4	23.0876	4	0.0196566	0.137079	22.9987	4	23.1007	4	0.101945	0.293228	22.9987	4	23.0876	4	0.0888994
Frmpd4	TRUE	sp|A2AFR3|FRPD4_MOUSE	sp|A2AFR3|FRPD4_MOUSE	FERM and PDZ domain-containing protein 4 OS=Mus musculus OX=10090 GN=Frmpd4 PE=1 SV=1	12	12	0.54866	24.3291	4	24.308	4	0.0210868	0.779832	24.3798	4	24.3933	4	-0.0135317	0.0235669	24.3185	8	24.3866	8	0.0680347	0.908721	24.3544	8	24.3507	8	0.00377756	0.0678786	24.308	4	24.3933	4	0.085344	0.273314	24.3291	4	24.3798	4	0.0507255	0.10784	24.3291	4	24.3933	4	0.0642572
Elapor1	TRUE	sp|A2AFS3|ELAP1_MOUSE	sp|A2AFS3|ELAP1_MOUSE	Endosome/lysosome-associated apoptosis and autophagy regulator 1 OS=Mus musculus OX=10090 GN=Elapor1 PE=1 SV=1	3	3	0.346569	21.4875	4	21.4117	4	0.0758303	0.0793578	21.5182	4	21.4031	4	0.115129	0.828564	21.4496	8	21.4606	8	0.0110278	0.0437336	21.5028	8	21.4074	8	0.0954799	0.886981	21.4117	4	21.4031	4	-0.0086218	0.6828	21.4875	4	21.5182	4	0.0306774	0.320682	21.4875	4	21.4031	4	-0.0844521
Map7d2	TRUE	sp|A2AG50|MA7D2_MOUSE	sp|A2AG50|MA7D2_MOUSE	MAP7 domain-containing protein 2 OS=Mus musculus OX=10090 GN=Map7d2 PE=1 SV=1	40	62	0.611122	26.3426	4	26.3044	4	0.038187	0.176683	26.392	4	26.3031	4	0.0889519	0.612455	26.3235	8	26.3475	8	0.0239976	0.166552	26.3673	8	26.3037	8	0.0635695	0.980714	26.3044	4	26.3031	4	-0.00138488	0.527644	26.3426	4	26.392	4	0.0493801	0.663948	26.3426	4	26.3031	4	-0.0395719
Bclaf3	TRUE	sp|A2AG58|BCLA3_MOUSE	sp|A2AG58|BCLA3_MOUSE	BCLAF1 and THRAP3 family member 3 OS=Mus musculus OX=10090 GN=Bclaf3 PE=1 SV=1	1	1	0.545112	20.0155	4	19.9679	4	0.0476238	0.00471412	20.0467	4	19.9158	4	0.130863	0.821642	19.9917	8	19.9812	8	-0.0104432	0.0373646	20.0311	8	19.9418	8	0.0892434	0.386097	19.9679	4	19.9158	4	-0.0520629	0.607403	20.0155	4	20.0467	4	0.0311764	0.164294	20.0155	4	19.9158	4	-0.0996867
Ryr3	TRUE	sp|A2AGL3|RYR3_MOUSE	sp|A2AGL3|RYR3_MOUSE	Ryanodine receptor 3 OS=Mus musculus OX=10090 GN=Ryr3 PE=1 SV=1	20	23	0.364321	24.8315	4	24.8549	4	-0.0234025	0.199965	24.8796	4	24.8375	4	0.0420515	0.447489	24.8432	8	24.8585	8	0.015382	0.647424	24.8555	8	24.8462	8	0.00932451	0.536217	24.8549	4	24.8375	4	-0.017345	0.12364	24.8315	4	24.8796	4	0.048109	0.831464	24.8315	4	24.8375	4	0.0060575
Ckap5	TRUE	sp|A2AGT5|CKAP5_MOUSE	sp|A2AGT5|CKAP5_MOUSE	Cytoskeleton-associated protein 5 OS=Mus musculus OX=10090 GN=Ckap5 PE=1 SV=1	96	131	0.80913	28.1118	4	28.1194	4	-0.00757689	0.96923	28.1429	4	28.1419	4	0.00101763	0.163595	28.1156	8	28.1424	8	0.0268055	0.869299	28.1273	8	28.1306	8	-0.00327963	0.251374	28.1194	4	28.1419	4	0.0225082	0.408739	28.1118	4	28.1429	4	0.0311028	0.36375	28.1118	4	28.1419	4	0.0300851
Ambra1	TRUE	sp|A2AH22|AMRA1_MOUSE	sp|A2AH22|AMRA1_MOUSE	Activating molecule in BECN1-regulated autophagy protein 1 OS=Mus musculus OX=10090 GN=Ambra1 PE=1 SV=1	4	4	0.953678	19.892	4	19.8859	4	0.00608727	0.164016	19.7759	4	19.9071	4	-0.131142	0.478867	19.8889	8	19.8415	8	-0.0474171	0.34701	19.834	8	19.8965	8	-0.0625274	0.825518	19.8859	4	19.9071	4	0.0211975	0.25434	19.892	4	19.7759	4	-0.116032	0.89993	19.892	4	19.9071	4	0.0151103
Camsap1	TRUE	sp|A2AHC3|CAMP1_MOUSE	sp|A2AHC3|CAMP1_MOUSE	Calmodulin-regulated spectrin-associated protein 1 OS=Mus musculus OX=10090 GN=Camsap1 PE=1 SV=1	38	41	0.416951	25.7616	4	25.7291	4	0.032501	0.768455	25.7723	4	25.7831	4	-0.0107862	0.208036	25.7453	8	25.7777	8	0.0324006	0.681053	25.7669	8	25.7561	8	0.0108574	0.124332	25.7291	4	25.7831	4	0.0540442	0.802949	25.7616	4	25.7723	4	0.010757	0.667274	25.7616	4	25.7831	4	0.0215432
Lzts3	TRUE	sp|A2AHG0|LZTS3_MOUSE	sp|A2AHG0|LZTS3_MOUSE	Leucine zipper putative tumor suppressor 3 OS=Mus musculus OX=10090 GN=Lzts3 PE=1 SV=1	20	26	0.338852	25.2939	4	25.2309	4	0.0629785	0.737593	25.2265	4	25.2006	4	0.0259381	0.306411	25.2624	8	25.2135	8	-0.0489149	0.354244	25.2602	8	25.2157	8	0.0444583	0.660867	25.2309	4	25.2006	4	-0.0303948	0.367649	25.2939	4	25.2265	4	-0.0674351	0.210555	25.2939	4	25.2006	4	-0.0933732
Brwd3	TRUE	sp|A2AHJ4|BRWD3_MOUSE	sp|A2AHJ4|BRWD3_MOUSE	Bromodomain and WD repeat-containing protein 3 OS=Mus musculus OX=10090 GN=Brwd3 PE=1 SV=1	2	2	0.168754	21.9806	4	22.2184	4	-0.23778	0.0225293	21.7827	4	22.0682	4	-0.28555	0.13079	22.0995	8	21.9255	8	-0.174066	0.0155548	21.8817	8	22.1433	8	-0.261665	0.314331	22.2184	4	22.0682	4	-0.150181	0.135183	21.9806	4	21.7827	4	-0.19795	0.565914	21.9806	4	22.0682	4	0.0875991
Ano3	TRUE	sp|A2AHL1|ANO3_MOUSE	sp|A2AHL1|ANO3_MOUSE	Anoctamin-3 OS=Mus musculus OX=10090 GN=Ano3 PE=1 SV=1	11	12	0.177044	23.2733	4	23.3924	4	-0.119135	0.557679	23.3615	4	23.2885	4	0.0729584	0.912743	23.3329	8	23.325	8	-0.00785705	0.747032	23.3174	8	23.3405	8	-0.0230884	0.193706	23.3924	4	23.2885	4	-0.103904	0.496441	23.2733	4	23.3615	4	0.0881898	0.887334	23.2733	4	23.2885	4	0.0152314
Ndor1	TRUE	sp|A2AI05|NDOR1_MOUSE	sp|A2AI05|NDOR1_MOUSE	NADPH-dependent diflavin oxidoreductase 1 OS=Mus musculus OX=10090 GN=Ndor1 PE=2 SV=1	1	1	0.44745	20.2562	4	20.2088	4	0.0473137	0.825117	20.2401	4	20.2263	4	0.0137156	0.986409	20.2325	8	20.2332	8	0.000687021	0.44436	20.2481	8	20.2176	8	0.0305146	0.613719	20.2088	4	20.2263	4	0.0174861	0.840002	20.2562	4	20.2401	4	-0.0161121	0.637688	20.2562	4	20.2263	4	-0.0298276
Tprn	TRUE	sp|A2AI08|TPRN_MOUSE	sp|A2AI08|TPRN_MOUSE	Taperin OS=Mus musculus OX=10090 GN=Tprn PE=1 SV=1	3	4	0.864321	21.3544	4	21.3617	4	-0.00730295	0.00317067	21.2068	4	21.3894	4	-0.182613	0.187211	21.358	8	21.2981	8	-0.0599571	0.0271638	21.2806	8	21.3756	8	-0.0949578	0.0712612	21.3617	4	21.3894	4	0.0276977	0.0357448	21.3544	4	21.2068	4	-0.147612	0.413148	21.3544	4	21.3894	4	0.0350006
Ndufaf6	TRUE	sp|A2AIL4|NDUF6_MOUSE	sp|A2AIL4|NDUF6_MOUSE	NADH dehydrogenase (ubiquinone) complex I, assembly factor 6 OS=Mus musculus OX=10090 GN=Ndufaf6 PE=1 SV=1	1	3	0.80833	18.952	4	18.9333	4	0.0187219	0.25473	18.9702	4	18.9316	4	0.0385404	0.830305	18.9426	8	18.9509	8	0.00827126	0.453881	18.9611	8	18.9324	8	0.0286311	0.960208	18.9333	4	18.9316	4	-0.00163804	0.812816	18.952	4	18.9702	4	0.0181806	0.785743	18.952	4	18.9316	4	-0.0203599
Grin3a	TRUE	sp|A2AIR5|NMD3A_MOUSE	sp|A2AIR5|NMD3A_MOUSE	Glutamate receptor ionotropic, NMDA 3A OS=Mus musculus OX=10090 GN=Grin3a PE=1 SV=1	3	3	0.693853	20.6704	4	20.6884	4	-0.0180173	0.934551	20.6786	4	20.6857	4	-0.00708299	0.951047	20.6794	8	20.6821	8	0.00271524	0.776279	20.6745	8	20.687	8	-0.0125502	0.956022	20.6884	4	20.6857	4	-0.00275193	0.922189	20.6704	4	20.6786	4	0.00818241	0.693772	20.6704	4	20.6857	4	0.0152654
Virma	TRUE	sp|A2AIV2|VIR_MOUSE	sp|A2AIV2|VIR_MOUSE	Protein virilizer homolog OS=Mus musculus OX=10090 GN=Virma PE=1 SV=1	4	4	0.0880912	20.9841	4	21.1071	4	-0.12303	0.283476	21.0086	4	20.9717	4	0.0368574	0.185064	21.0456	8	20.9901	8	-0.0554511	0.309506	20.9963	8	21.0394	8	-0.0430865	0.0695943	21.1071	4	20.9717	4	-0.135395	0.437126	20.9841	4	21.0086	4	0.0244928	0.686894	20.9841	4	20.9717	4	-0.0123645
Pnpla7	TRUE	sp|A2AJ88|PLPL7_MOUSE	sp|A2AJ88|PLPL7_MOUSE	Patatin-like phospholipase domain-containing protein 7 OS=Mus musculus OX=10090 GN=Pnpla7 PE=1 SV=1	2	2	0.874623	21.0999	4	21.0905	4	0.00938664	0.672178	21.1083	4	21.1304	4	-0.0220739	0.50499	21.0952	8	21.1194	8	0.0241444	0.862011	21.1041	8	21.1105	8	-0.00634365	0.259785	21.0905	4	21.1304	4	0.0398747	0.906205	21.0999	4	21.1083	4	0.00841409	0.593234	21.0999	4	21.1304	4	0.030488
Ajm1	TRUE	sp|A2AJA9|AJM1_MOUSE	sp|A2AJA9|AJM1_MOUSE	Apical junction component 1 homolog OS=Mus musculus OX=10090 GN=Ajm1 PE=1 SV=1	30	37	0.366485	25.5795	4	25.5469	4	0.032666	0.638204	25.5831	4	25.6027	4	-0.0195871	0.256149	25.5632	8	25.5929	8	0.0296479	0.806576	25.5813	8	25.5748	8	0.00653945	0.150427	25.5469	4	25.6027	4	0.0557744	0.931406	25.5795	4	25.5831	4	0.00352135	0.449486	25.5795	4	25.6027	4	0.0231084
Map7d1	TRUE	sp|A2AJI0|MA7D1_MOUSE	sp|A2AJI0|MA7D1_MOUSE	MAP7 domain-containing protein 1 OS=Mus musculus OX=10090 GN=Map7d1 PE=1 SV=1	24	32	0.522185	25.3312	4	25.2782	4	0.0529703	0.190355	25.4043	4	25.2869	4	0.117469	0.484931	25.3047	8	25.3456	8	0.0409125	0.132938	25.3678	8	25.2825	8	0.0852195	0.884003	25.2782	4	25.2869	4	0.0086633	0.473851	25.3312	4	25.4043	4	0.0731617	0.636163	25.3312	4	25.2869	4	-0.044307
Fggy	TRUE	sp|A2AJL3|FGGY_MOUSE	sp|A2AJL3|FGGY_MOUSE	FGGY carbohydrate kinase domain-containing protein OS=Mus musculus OX=10090 GN=Fggy PE=1 SV=1	2	2	0.977235	19.4269	4	19.4297	4	-0.00283831	0.567475	19.497	4	19.5362	4	-0.039176	0.123627	19.4283	8	19.5166	8	0.0883064	0.725208	19.4619	8	19.4829	8	-0.0210072	0.178933	19.4297	4	19.5362	4	0.106475	0.473239	19.4269	4	19.497	4	0.0701375	0.290535	19.4269	4	19.5362	4	0.109314
Pnisr	TRUE	sp|A2AJT4|PNISR_MOUSE	sp|A2AJT4|PNISR_MOUSE	Arginine/serine-rich protein PNISR OS=Mus musculus OX=10090 GN=Pnisr PE=1 SV=1	3	3	0.324206	22.6519	4	22.5695	4	0.0823717	0.275668	22.6901	4	22.6247	4	0.065443	0.34596	22.6107	8	22.6574	8	0.0467187	0.125758	22.671	8	22.5971	8	0.0739074	0.229908	22.5695	4	22.6247	4	0.0551831	0.667043	22.6519	4	22.6901	4	0.0382544	0.75105	22.6519	4	22.6247	4	-0.0271887
Focad	TRUE	sp|A2AKG8|FOCAD_MOUSE	sp|A2AKG8|FOCAD_MOUSE	Focadhesin OS=Mus musculus OX=10090 GN=Focad PE=1 SV=1	5	5	0.792519	21.9612	4	21.9473	4	0.0138984	0.0633432	21.955	4	22.0274	4	-0.0723273	0.252688	21.9543	8	21.9912	8	0.0369218	0.369866	21.9581	8	21.9874	8	-0.0292144	0.0511298	21.9473	4	22.0274	4	0.0800346	0.905145	21.9612	4	21.955	4	-0.00619112	0.210835	21.9612	4	22.0274	4	0.0661362
Ttc30a2	TRUE	sp|A2AKQ8|T30A2_MOUSE	sp|A2AKQ8|T30A2_MOUSE	Tetratricopeptide repeat protein 30A2 OS=Mus musculus OX=10090 GN=Ttc30a2 PE=1 SV=1	4	4	0.798226	21.4313	4	21.4395	4	-0.00820308	0.424682	21.5149	4	21.4586	4	0.0563075	0.167524	21.4354	8	21.4867	8	0.0513441	0.529416	21.4731	8	21.449	8	0.0240522	0.653722	21.4395	4	21.4586	4	0.0190888	0.214548	21.4313	4	21.5149	4	0.0835993	0.578466	21.4313	4	21.4586	4	0.0272919
Setx	TRUE	sp|A2AKX3|SETX_MOUSE	sp|A2AKX3|SETX_MOUSE	Probable helicase senataxin OS=Mus musculus OX=10090 GN=Setx PE=1 SV=1	2	2	0.818863	18.5795	4	18.5676	4	0.0119707	0.884129	18.5425	4	18.5514	4	-0.00892072	0.469618	18.5735	8	18.5469	8	-0.0266113	0.967264	18.561	8	18.5595	8	0.00152499	0.739963	18.5676	4	18.5514	4	-0.0161655	0.568905	18.5795	4	18.5425	4	-0.037057	0.610084	18.5795	4	18.5514	4	-0.0281362
Ajap1	TRUE	sp|A2ALI5|AJAP1_MOUSE	sp|A2ALI5|AJAP1_MOUSE	Adherens junction-associated protein 1 OS=Mus musculus OX=10090 GN=Ajap1 PE=2 SV=1	1	1	0.954661	17.9523	4	17.9579	4	-0.00560574	0.504591	17.9219	4	17.9766	4	-0.0547048	0.919142	17.9551	8	17.9492	8	-0.00593619	0.604345	17.9371	8	17.9673	8	-0.0301553	0.740082	17.9579	4	17.9766	4	0.0186134	0.790292	17.9523	4	17.9219	4	-0.0304857	0.825827	17.9523	4	17.9766	4	0.0242191
Ptpn3	TRUE	sp|A2ALK8|PTN3_MOUSE	sp|A2ALK8|PTN3_MOUSE	Tyrosine-protein phosphatase non-receptor type 3 OS=Mus musculus OX=10090 GN=Ptpn3 PE=1 SV=1	10	10	0.641668	23.26	4	23.2977	4	-0.0376338	0.0515688	23.1883	4	23.3614	4	-0.173131	0.946816	23.2788	8	23.2748	8	-0.00400571	0.0614703	23.2241	8	23.3295	8	-0.105382	0.0307301	23.2977	4	23.3614	4	0.0637427	0.509802	23.26	4	23.1883	4	-0.0717541	0.243803	23.26	4	23.3614	4	0.101377
Rap1gap	TRUE	sp|A2ALS5|RPGP1_MOUSE	sp|A2ALS5|RPGP1_MOUSE	Rap1 GTPase-activating protein 1 OS=Mus musculus OX=10090 GN=Rap1gap PE=1 SV=2	35	47	0.700719	26.5707	4	26.6292	4	-0.0584535	0.635418	26.6552	4	26.6143	4	0.0409046	0.663246	26.5999	8	26.6348	8	0.034806	0.912877	26.613	8	26.6217	8	-0.00877447	0.872717	26.6292	4	26.6143	4	-0.0148731	0.570289	26.5707	4	26.6552	4	0.0844851	0.785533	26.5707	4	26.6143	4	0.0435805
Shroom2	TRUE	sp|A2ALU4|SHRM2_MOUSE	sp|A2ALU4|SHRM2_MOUSE	Protein Shroom2 OS=Mus musculus OX=10090 GN=Shroom2 PE=1 SV=1	26	36	0.17584	26.144	4	26.005	4	0.138992	0.0158747	26.2086	4	26.0141	4	0.194484	0.592927	26.0745	8	26.1113	8	0.0368293	0.00588884	26.1763	8	26.0095	8	0.166738	0.838242	26.005	4	26.0141	4	0.00908327	0.538546	26.144	4	26.2086	4	0.0645754	0.214011	26.144	4	26.0141	4	-0.129909
Cntln	TRUE	sp|A2AM05|CNTLN_MOUSE	sp|A2AM05|CNTLN_MOUSE	Centlein OS=Mus musculus OX=10090 GN=Cntln PE=1 SV=1	1	1	0.255246	16.5294	4	16.4237	4	0.105702	0.915993	16.3873	4	16.3766	4	0.0107211	0.154426	16.4766	8	16.3819	8	-0.0946448	0.392354	16.4584	8	16.4002	8	0.0582117	0.638889	16.4237	4	16.3766	4	-0.0471541	0.150708	16.5294	4	16.3873	4	-0.142135	0.112996	16.5294	4	16.3766	4	-0.152857
Mllt3	TRUE	sp|A2AM29|AF9_MOUSE	sp|A2AM29|AF9_MOUSE	Protein AF-9 OS=Mus musculus OX=10090 GN=Mllt3 PE=1 SV=1	1	1	0.48789	19.1527	4	19.11	4	0.0426646	0.169191	19.2205	4	19.1631	4	0.0574181	0.100883	19.1313	8	19.1918	8	0.0605	0.181933	19.1866	8	19.1366	8	0.0500414	0.307587	19.11	4	19.1631	4	0.0531232	0.216376	19.1527	4	19.2205	4	0.0678767	0.838739	19.1527	4	19.1631	4	0.0104586
Ndufaf8	TRUE	sp|A2AMZ4|NDUF8_MOUSE	sp|A2AMZ4|NDUF8_MOUSE	NADH dehydrogenase [ubiquinone] 1 alpha subcomplex assembly factor 8 OS=Mus musculus OX=10090 GN=Ndufaf8 PE=1 SV=1	3	3	0.182984	22.6576	4	22.8507	4	-0.193092	0.41356	22.5806	4	22.6917	4	-0.111131	0.227204	22.7542	8	22.6362	8	-0.11801	0.112564	22.6191	8	22.7712	8	-0.152111	0.150576	22.8507	4	22.6917	4	-0.158991	0.630742	22.6576	4	22.5806	4	-0.0770293	0.80296	22.6576	4	22.6917	4	0.0341012
Ubr4	TRUE	sp|A2AN08|UBR4_MOUSE	sp|A2AN08|UBR4_MOUSE	E3 ubiquitin-protein ligase UBR4 OS=Mus musculus OX=10090 GN=Ubr4 PE=1 SV=1	122	148	0.0529102	27.7106	4	27.746	4	-0.0354416	0.325332	27.8131	4	27.7829	4	0.0301746	0.00115452	27.7283	8	27.798	8	0.0697308	0.918618	27.7618	8	27.7645	8	-0.00263353	0.147598	27.746	4	27.7829	4	0.0369227	0.00406639	27.7106	4	27.8131	4	0.102539	0.0285161	27.7106	4	27.7829	4	0.0723643
Syndig1	TRUE	sp|A2ANU3|SYNG1_MOUSE	sp|A2ANU3|SYNG1_MOUSE	Synapse differentiation-inducing gene protein 1 OS=Mus musculus OX=10090 GN=Syndig1 PE=1 SV=1	2	2	0.599643	21.2231	4	21.207	4	0.0160986	0.733352	21.1684	4	21.1878	4	-0.0194092	0.221797	21.2151	8	21.1781	8	-0.0370002	0.957591	21.1958	8	21.1974	8	-0.00165529	0.408474	21.207	4	21.1878	4	-0.0192463	0.379479	21.2231	4	21.1684	4	-0.0547541	0.333363	21.2231	4	21.1878	4	-0.0353449
Znf711	TRUE	sp|A2ANX9|ZN711_MOUSE	sp|A2ANX9|ZN711_MOUSE	Zinc finger protein 711 OS=Mus musculus OX=10090 GN=Znf711 PE=3 SV=1	2	2	0.0449389	19.0117	4	19.2309	4	-0.219244	0.165792	19.2318	4	19.1015	4	0.130274	0.547312	19.1213	8	19.1666	8	0.0453168	0.554789	19.1217	8	19.1662	8	-0.0444849	0.105166	19.2309	4	19.1015	4	-0.129442	0.0673592	19.0117	4	19.2318	4	0.220076	0.368237	19.0117	4	19.1015	4	0.0898018
Plch2	TRUE	sp|A2AP18|PLCH2_MOUSE	sp|A2AP18|PLCH2_MOUSE	1-phosphatidylinositol 4,5-bisphosphate phosphodiesterase eta-2 OS=Mus musculus OX=10090 GN=Plch2 PE=1 SV=2	23	27	0.714853	24.6598	4	24.6406	4	0.0191924	0.372367	24.6515	4	24.5773	4	0.0741881	0.438786	24.6502	8	24.6144	8	-0.0357937	0.308625	24.6556	8	24.6089	8	0.0466902	0.178996	24.6406	4	24.5773	4	-0.0632916	0.922598	24.6598	4	24.6515	4	-0.0082959	0.148168	24.6598	4	24.5773	4	-0.082484
Klhdc7a	TRUE	sp|A2APT9|KLD7A_MOUSE	sp|A2APT9|KLD7A_MOUSE	Kelch domain-containing protein 7A OS=Mus musculus OX=10090 GN=Klhdc7a PE=1 SV=3	3	3	0.939547	20.3905	4	20.3955	4	-0.00500543	0.501952	20.3606	4	20.4111	4	-0.0504549	0.87644	20.393	8	20.3859	8	-0.00711719	0.542046	20.3755	8	20.4033	8	-0.0277302	0.603114	20.3955	4	20.4111	4	0.0156075	0.752781	20.3905	4	20.3606	4	-0.0298419	0.770426	20.3905	4	20.4111	4	0.020613
Fmnl2	TRUE	sp|A2APV2|FMNL2_MOUSE	sp|A2APV2|FMNL2_MOUSE	Formin-like protein 2 OS=Mus musculus OX=10090 GN=Fmnl2 PE=1 SV=2	22	30	0.918044	25.5969	4	25.6001	4	-0.00318532	0.372734	25.6093	4	25.6265	4	-0.0172165	0.255461	25.5985	8	25.6179	8	0.0194207	0.557226	25.6031	8	25.6133	8	-0.0102009	0.0789599	25.6001	4	25.6265	4	0.0264363	0.714315	25.5969	4	25.6093	4	0.0124051	0.357783	25.5969	4	25.6265	4	0.0296217
Scn1a	TRUE	sp|A2APX8|SCN1A_MOUSE	sp|A2APX8|SCN1A_MOUSE	Sodium channel protein type 1 subunit alpha OS=Mus musculus OX=10090 GN=Scn1a PE=1 SV=1	32	39	0.321052	26.5166	4	26.6375	4	-0.120836	0.0645307	26.341	4	26.6073	4	-0.266276	0.28855	26.5771	8	26.4741	8	-0.102918	0.0339646	26.4288	8	26.6224	8	-0.193556	0.58929	26.6375	4	26.6073	4	-0.0301976	0.296092	26.5166	4	26.341	4	-0.175639	0.473877	26.5166	4	26.6073	4	0.0906379
Ndufaf5	TRUE	sp|A2APY7|NDUF5_MOUSE	sp|A2APY7|NDUF5_MOUSE	Arginine-hydroxylase NDUFAF5, mitochondrial OS=Mus musculus OX=10090 GN=Ndufaf5 PE=1 SV=1	8	8	0.212861	23.9148	4	24.0241	4	-0.109223	0.188221	23.8435	4	23.985	4	-0.14141	0.419233	23.9695	8	23.9142	8	-0.0552119	0.0524396	23.8792	8	24.0045	8	-0.125316	0.703589	24.0241	4	23.985	4	-0.0391181	0.377966	23.9148	4	23.8435	4	-0.0713058	0.522705	23.9148	4	23.985	4	0.0701044
Tubb1	TRUE	sp|A2AQ07|TBB1_MOUSE	sp|A2AQ07|TBB1_MOUSE	Tubulin beta-1 chain OS=Mus musculus OX=10090 GN=Tubb1 PE=1 SV=1	3	4	0.561997	25.74	4	25.8196	4	-0.0796558	0.99164	25.7864	4	25.7848	4	0.00157156	0.949887	25.7798	8	25.7856	8	0.0058204	0.672331	25.7632	8	25.8022	8	-0.0390421	0.794631	25.8196	4	25.7848	4	-0.0347933	0.760673	25.74	4	25.7864	4	0.0464341	0.637611	25.74	4	25.7848	4	0.0448625
Rtf1	TRUE	sp|A2AQ19|RTF1_MOUSE	sp|A2AQ19|RTF1_MOUSE	RNA polymerase-associated protein RTF1 homolog OS=Mus musculus OX=10090 GN=Rtf1 PE=1 SV=1	15	20	0.257563	24.4095	4	24.3063	4	0.10318	0.212542	24.3833	4	24.2954	4	0.0879561	0.738632	24.3579	8	24.3393	8	-0.0185394	0.0681955	24.3964	8	24.3008	8	0.0955682	0.817402	24.3063	4	24.2954	4	-0.0109273	0.788955	24.4095	4	24.3833	4	-0.0261516	0.246301	24.4095	4	24.2954	4	-0.114108
Skt	TRUE	sp|A2AQ25|SKT_MOUSE	sp|A2AQ25|SKT_MOUSE	Sickle tail protein OS=Mus musculus OX=10090 GN=Skt PE=1 SV=1	74	101	0.0929112	27.2451	4	27.3052	4	-0.0601102	0.328625	27.2739	4	27.3464	4	-0.0725259	0.382093	27.2751	8	27.3102	8	0.0350492	0.0852029	27.2595	8	27.3258	8	-0.066318	0.479231	27.3052	4	27.3464	4	0.0412571	0.589966	27.2451	4	27.2739	4	0.0288414	0.0752209	27.2451	4	27.3464	4	0.101367
Bcorl1	TRUE	sp|A2AQH4|BCORL_MOUSE	sp|A2AQH4|BCORL_MOUSE	BCL-6 corepressor-like protein 1 OS=Mus musculus OX=10090 GN=Bcorl1 PE=2 SV=1	2	2	0.223358	16.8742	4	16.7396	4	0.134592	0.325966	16.7943	4	16.8532	4	-0.0588668	0.780924	16.8069	8	16.8237	8	0.0168342	0.529194	16.8342	8	16.7964	8	0.0378627	0.276338	16.7396	4	16.8532	4	0.113564	0.245769	16.8742	4	16.7943	4	-0.0798954	0.786182	16.8742	4	16.8532	4	-0.0210286
Myh7b	TRUE	sp|A2AQP0|MYH7B_MOUSE	sp|A2AQP0|MYH7B_MOUSE	Myosin-7B OS=Mus musculus OX=10090 GN=Myh7b PE=3 SV=1	4	4	0.752477	20.7676	4	20.7424	4	0.0252597	0.393464	20.7542	4	20.7115	4	0.0426889	0.610165	20.755	8	20.7328	8	-0.022151	0.431167	20.7609	8	20.7269	8	0.0339743	0.574376	20.7424	4	20.7115	4	-0.0308656	0.859738	20.7676	4	20.7542	4	-0.0134364	0.446554	20.7676	4	20.7115	4	-0.0561253
Ppig	TRUE	sp|A2AR02|PPIG_MOUSE	sp|A2AR02|PPIG_MOUSE	Peptidyl-prolyl cis-trans isomerase G OS=Mus musculus OX=10090 GN=Ppig PE=1 SV=1	9	10	0.0456453	23.7087	4	23.6121	4	0.0966355	0.0846754	23.7224	4	23.649	4	0.0733571	0.460398	23.6604	8	23.6857	8	0.0253258	0.0047444	23.7156	8	23.6306	8	0.0849963	0.232081	23.6121	4	23.649	4	0.036965	0.768123	23.7087	4	23.7224	4	0.0136866	0.104495	23.7087	4	23.649	4	-0.0596705
Ralgps1	TRUE	sp|A2AR50|RGPS1_MOUSE	sp|A2AR50|RGPS1_MOUSE	Ras-specific guanine nucleotide-releasing factor RalGPS1 OS=Mus musculus OX=10090 GN=Ralgps1 PE=1 SV=2	4	4	0.762647	22.0947	4	22.0772	4	0.0174706	0.936902	22.0469	4	22.0507	4	-0.00386862	0.288701	22.086	8	22.0488	8	-0.0371836	0.849162	22.0708	8	22.064	8	0.006801	0.623869	22.0772	4	22.0507	4	-0.026514	0.385788	22.0947	4	22.0469	4	-0.0478533	0.508905	22.0947	4	22.0507	4	-0.0439846
Ppip5k1	TRUE	sp|A2ARP1|VIP1_MOUSE	sp|A2ARP1|VIP1_MOUSE	Inositol hexakisphosphate and diphosphoinositol-pentakisphosphate kinase 1 OS=Mus musculus OX=10090 GN=Ppip5k1 PE=1 SV=1	25	26	0.331899	24.8417	4	24.8161	4	0.0256478	0.727853	24.8454	4	24.853	4	-0.00765008	0.21778	24.8289	8	24.8492	8	0.020259	0.592535	24.8436	8	24.8346	8	0.00899887	0.0098408	24.8161	4	24.853	4	0.0369079	0.909742	24.8417	4	24.8454	4	0.00361002	0.672599	24.8417	4	24.853	4	0.0112601
Ankrd63	TRUE	sp|A2ARS0|ANR63_MOUSE	sp|A2ARS0|ANR63_MOUSE	Ankyrin repeat domain-containing protein 63 OS=Mus musculus OX=10090 GN=Ankrd63 PE=1 SV=1	12	14	0.244679	24.1656	4	24.4814	4	-0.315784	0.212225	24.5399	4	24.3964	4	0.14343	0.316639	24.3235	8	24.4682	8	0.144678	0.55566	24.3527	8	24.4389	8	-0.0861771	0.526206	24.4814	4	24.3964	4	-0.084929	0.160264	24.1656	4	24.5399	4	0.374285	0.394352	24.1656	4	24.3964	4	0.230855
Ankrd16	TRUE	sp|A2AS55|ANR16_MOUSE	sp|A2AS55|ANR16_MOUSE	Ankyrin repeat domain-containing protein 16 OS=Mus musculus OX=10090 GN=Ankrd16 PE=1 SV=1	2	2	0.703908	19.8921	4	19.8473	4	0.0448769	0.643048	19.9093	4	19.8705	4	0.0387312	0.759858	19.8697	8	19.8899	8	0.0201803	0.524206	19.9007	8	19.8589	8	0.041804	0.733765	19.8473	4	19.8705	4	0.0232532	0.89247	19.8921	4	19.9093	4	0.0171075	0.870913	19.8921	4	19.8705	4	-0.0216237
Scn3a	TRUE	sp|A2ASI5|SCN3A_MOUSE	sp|A2ASI5|SCN3A_MOUSE	Sodium channel protein type 3 subunit alpha OS=Mus musculus OX=10090 GN=Scn3a PE=1 SV=1	4	4	0.443699	20.2995	4	20.2641	4	0.0354504	0.720116	20.2407	4	20.2275	4	0.0131244	0.0958422	20.2818	8	20.2341	8	-0.0476911	0.414402	20.2701	8	20.2458	8	0.0242874	0.453447	20.2641	4	20.2275	4	-0.0365281	0.114	20.2995	4	20.2407	4	-0.0588541	0.128606	20.2995	4	20.2275	4	-0.0719785
Agrn	TRUE	sp|A2ASQ1|AGRIN_MOUSE	sp|A2ASQ1|AGRIN_MOUSE	Agrin OS=Mus musculus OX=10090 GN=Agrn PE=1 SV=1	47	58	0.946374	26.2696	4	26.2646	4	0.00497609	0.668703	26.2535	4	26.2844	4	-0.0309727	0.968654	26.2671	8	26.269	8	0.00184657	0.781779	26.2615	8	26.2745	8	-0.0129983	0.78077	26.2646	4	26.2844	4	0.019821	0.829527	26.2696	4	26.2535	4	-0.0161278	0.867168	26.2696	4	26.2844	4	0.0148449
Ttn	TRUE	sp|A2ASS6|TITIN_MOUSE	sp|A2ASS6|TITIN_MOUSE	Titin OS=Mus musculus OX=10090 GN=Ttn PE=1 SV=1	1	1	0.903402	17.2878	4	17.2757	4	0.0120567	0.84879	17.3717	4	17.3986	4	-0.026826	0.198365	17.2817	8	17.3851	8	0.103418	0.929003	17.3297	8	17.3371	8	-0.00738463	0.24446	17.2757	4	17.3986	4	0.12286	0.556162	17.2878	4	17.3717	4	0.083977	0.35708	17.2878	4	17.3986	4	0.110803
Slc25a25	TRUE	sp|A2ASZ8|SCMC2_MOUSE	sp|A2ASZ8|SCMC2_MOUSE	Calcium-binding mitochondrial carrier protein SCaMC-2 OS=Mus musculus OX=10090 GN=Slc25a25 PE=1 SV=1	13	14	0.149733	24.1821	4	24.4319	4	-0.249804	0.105886	23.9615	4	24.3288	4	-0.367356	0.270931	24.307	8	24.1452	8	-0.161874	0.0245844	24.0718	8	24.3804	8	-0.30858	0.514137	24.4319	4	24.3288	4	-0.103099	0.301239	24.1821	4	23.9615	4	-0.22065	0.487686	24.1821	4	24.3288	4	0.146706
Upf2	TRUE	sp|A2AT37|RENT2_MOUSE	sp|A2AT37|RENT2_MOUSE	Regulator of nonsense transcripts 2 OS=Mus musculus OX=10090 GN=Upf2 PE=1 SV=1	20	20	0.0631278	25.1303	4	25.0542	4	0.0761182	0.0776437	25.2009	4	25.0806	4	0.120264	0.251893	25.0922	8	25.1408	8	0.0485294	0.0111229	25.1656	8	25.0674	8	0.0981913	0.460315	25.0542	4	25.0806	4	0.0264563	0.258043	25.1303	4	25.2009	4	0.0706025	0.229209	25.1303	4	25.0806	4	-0.0496619
Dhtkd1	TRUE	sp|A2ATU0|DHTK1_MOUSE	sp|A2ATU0|DHTK1_MOUSE	2-oxoadipate dehydrogenase complex component E1 OS=Mus musculus OX=10090 GN=Dhtkd1 PE=1 SV=1	1	1	0.92821	18.3765	4	18.3883	4	-0.0117783	0.904212	18.5094	4	18.5246	4	-0.0151849	0.117565	18.3824	8	18.517	8	0.13464	0.880848	18.4429	8	18.4564	8	-0.0134816	0.330348	18.3883	4	18.5246	4	0.136344	0.300632	18.3765	4	18.5094	4	0.132937	0.329122	18.3765	4	18.5246	4	0.148122
Rad21l1	TRUE	sp|A2AU37|RD21L_MOUSE	sp|A2AU37|RD21L_MOUSE	Double-strand-break repair protein rad21-like protein 1 OS=Mus musculus OX=10090 GN=Rad21l1 PE=1 SV=2	1	1	0.227884	17.2676	4	17.0548	4	0.212828	0.754997	17.1868	4	17.1571	4	0.0296761	0.910091	17.1612	8	17.172	8	0.0107863	0.190248	17.2272	8	17.106	8	0.121252	0.423369	17.0548	4	17.1571	4	0.102363	0.58078	17.2676	4	17.1868	4	-0.0807898	0.510682	17.2676	4	17.1571	4	-0.110466
Baz2b	TRUE	sp|A2AUY4|BAZ2B_MOUSE	sp|A2AUY4|BAZ2B_MOUSE	Bromodomain adjacent to zinc finger domain protein 2B OS=Mus musculus OX=10090 GN=Baz2b PE=1 SV=1	1	1	0.478788	17.5745	4	17.4817	4	0.0928748	0.989753	17.3257	4	17.3281	4	-0.00235845	0.0662395	17.5281	8	17.3269	8	-0.201196	0.6968	17.4501	8	17.4049	8	0.0452582	0.378466	17.4817	4	17.3281	4	-0.153579	0.129547	17.5745	4	17.3257	4	-0.248813	0.222008	17.5745	4	17.3281	4	-0.246454
Fibcd1	TRUE	sp|A2AV25|FBCD1_MOUSE	sp|A2AV25|FBCD1_MOUSE	Fibrinogen C domain-containing protein 1 OS=Mus musculus OX=10090 GN=Fibcd1 PE=2 SV=1	2	2	0.881794	19.456	4	19.4449	4	0.0111183	0.190526	19.2299	4	19.367	4	-0.137128	0.0243371	19.4504	8	19.2984	8	-0.15198	0.387676	19.3429	8	19.4059	8	-0.063005	0.473755	19.4449	4	19.367	4	-0.077857	0.0081461	19.456	4	19.2299	4	-0.226104	0.350189	19.456	4	19.367	4	-0.0889752
Rabgap1	TRUE	sp|A2AWA9|RBGP1_MOUSE	sp|A2AWA9|RBGP1_MOUSE	Rab GTPase-activating protein 1 OS=Mus musculus OX=10090 GN=Rabgap1 PE=1 SV=1	48	58	0.144016	26.7244	4	26.687	4	0.0373639	0.0446239	26.8362	4	26.7302	4	0.105909	0.0235742	26.7057	8	26.7832	8	0.0775282	0.0394129	26.7803	8	26.7086	8	0.0716364	0.0684896	26.687	4	26.7302	4	0.0432557	0.0412831	26.7244	4	26.8362	4	0.111801	0.839439	26.7244	4	26.7302	4	0.00589178
Arhgef10l	TRUE	sp|A2AWP8|ARGAL_MOUSE	sp|A2AWP8|ARGAL_MOUSE	Rho guanine nucleotide exchange factor 10-like protein OS=Mus musculus OX=10090 GN=Arhgef10l PE=1 SV=1	5	5	0.287606	21.3698	4	21.4273	4	-0.0574883	0.828015	21.4574	4	21.4688	4	-0.0113462	0.0809712	21.3985	8	21.4631	8	0.064568	0.37187	21.4136	8	21.448	8	-0.0344173	0.324982	21.4273	4	21.4688	4	0.0414969	0.185139	21.3698	4	21.4574	4	0.0876391	0.0818102	21.3698	4	21.4688	4	0.0989853
Col6a4	TRUE	sp|A2AX52|CO6A4_MOUSE	sp|A2AX52|CO6A4_MOUSE	Collagen alpha-4(VI) chain OS=Mus musculus OX=10090 GN=Col6a4 PE=1 SV=2	1	1	0.629503	18.5898	4	18.535	4	0.0547657	0.258507	18.5996	4	18.5305	4	0.0691339	0.9638	18.5624	8	18.5651	8	0.00270391	0.288372	18.5947	8	18.5328	8	0.0619498	0.965897	18.535	4	18.5305	4	-0.00448018	0.888625	18.5898	4	18.5996	4	0.00988801	0.463747	18.5898	4	18.5305	4	-0.0592459
Mocs3	TRUE	sp|A2BDX3|MOCS3_MOUSE	sp|A2BDX3|MOCS3_MOUSE	Adenylyltransferase and sulfurtransferase MOCS3 OS=Mus musculus OX=10090 GN=Mocs3 PE=1 SV=1	13	14	0.810814	24.1492	4	24.1609	4	-0.0117091	0.556147	24.198	4	24.1703	4	0.0276754	0.354193	24.155	8	24.1841	8	0.0291358	0.802477	24.1736	8	24.1656	8	0.00798313	0.81156	24.1609	4	24.1703	4	0.00944358	0.385857	24.1492	4	24.198	4	0.0488281	0.683537	24.1492	4	24.1703	4	0.0211527
Las1l	TRUE	sp|A2BE28|LAS1L_MOUSE	sp|A2BE28|LAS1L_MOUSE	Ribosomal biogenesis protein LAS1L OS=Mus musculus OX=10090 GN=Las1l PE=1 SV=1	7	7	0.404928	22.0231	4	21.9742	4	0.0489174	0.244811	22.1031	4	22.0375	4	0.0655769	0.079214	21.9987	8	22.0703	8	0.0716526	0.169933	22.0631	8	22.0059	8	0.0572471	0.103763	21.9742	4	22.0375	4	0.0633229	0.277128	22.0231	4	22.1031	4	0.0799824	0.808314	22.0231	4	22.0375	4	0.0144055
Arid1a	TRUE	sp|A2BH40|ARI1A_MOUSE	sp|A2BH40|ARI1A_MOUSE	AT-rich interactive domain-containing protein 1A OS=Mus musculus OX=10090 GN=Arid1a PE=1 SV=1	18	21	0.178668	24.1931	4	24.107	4	0.0860208	0.326206	24.2157	4	24.1442	4	0.071456	0.523044	24.15	8	24.18	8	0.0299336	0.0775972	24.2044	8	24.1256	8	0.0787384	0.527889	24.107	4	24.1442	4	0.037216	0.749061	24.1931	4	24.2157	4	0.0226512	0.533643	24.1931	4	24.1442	4	-0.0488048
Kalrn	TRUE	sp|A2CG49|KALRN_MOUSE	sp|A2CG49|KALRN_MOUSE	Kalirin OS=Mus musculus OX=10090 GN=Kalrn PE=1 SV=1	55	64	0.107569	26.6017	4	26.6875	4	-0.0857709	0.966767	26.7234	4	26.7252	4	-0.00172891	0.0271256	26.6446	8	26.7243	8	0.0797008	0.255315	26.6626	8	26.7063	8	-0.0437499	0.1209	26.6875	4	26.7252	4	0.0376798	0.0751955	26.6017	4	26.7234	4	0.121722	0.040278	26.6017	4	26.7252	4	0.123451
Arid4b	TRUE	sp|A2CG63|ARI4B_MOUSE	sp|A2CG63|ARI4B_MOUSE	AT-rich interactive domain-containing protein 4B OS=Mus musculus OX=10090 GN=Arid4b PE=1 SV=1	2	2	0.951962	20.6165	4	20.6109	4	0.00557481	0.100361	20.711	4	20.5905	4	0.120507	0.512388	20.6137	8	20.6507	8	0.0370294	0.25721	20.6637	8	20.6007	8	0.0630409	0.750805	20.6109	4	20.5905	4	-0.0204367	0.330239	20.6165	4	20.711	4	0.0944955	0.785233	20.6165	4	20.5905	4	-0.0260115
Bltp3b	TRUE	sp|A2RSJ4|BLT3B_MOUSE	sp|A2RSJ4|BLT3B_MOUSE	Bridge-like lipid transfer protein family member 3B OS=Mus musculus OX=10090 GN=Bltp3b PE=1 SV=2	34	40	0.218156	25.3354	4	25.2852	4	0.0502149	0.0063887	25.3806	4	25.2715	4	0.109074	0.619146	25.3103	8	25.326	8	0.0156885	0.00351743	25.358	8	25.2784	8	0.0796442	0.659844	25.2852	4	25.2715	4	-0.0137408	0.233583	25.3354	4	25.3806	4	0.0451178	0.127629	25.3354	4	25.2715	4	-0.0639557
Dennd5b	TRUE	sp|A2RSQ0|DEN5B_MOUSE	sp|A2RSQ0|DEN5B_MOUSE	DENN domain-containing protein 5B OS=Mus musculus OX=10090 GN=Dennd5b PE=1 SV=2	11	12	0.395482	23.8053	4	23.7653	4	0.0400185	0.68427	23.7868	4	23.8079	4	-0.0210732	0.709365	23.7853	8	23.7974	8	0.0120581	0.769902	23.7961	8	23.7866	8	0.00947267	0.0661747	23.7653	4	23.8079	4	0.042604	0.779549	23.8053	4	23.7868	4	-0.0184877	0.956621	23.8053	4	23.8079	4	0.00258548
Tyw5	TRUE	sp|A2RSX7|TYW5_MOUSE	sp|A2RSX7|TYW5_MOUSE	tRNA wybutosine-synthesizing protein 5 OS=Mus musculus OX=10090 GN=Tyw5 PE=2 SV=2	5	6	0.552824	22.269	4	22.2921	4	-0.0230399	0.105283	22.301	4	22.2259	4	0.0750789	0.563932	22.2806	8	22.2634	8	-0.0171364	0.37702	22.285	8	22.259	8	0.0260195	0.0413258	22.2921	4	22.2259	4	-0.0661958	0.525213	22.269	4	22.301	4	0.031923	0.170073	22.269	4	22.2259	4	-0.0431559
Kansl3	TRUE	sp|A2RSY1|KANL3_MOUSE	sp|A2RSY1|KANL3_MOUSE	KAT8 regulatory NSL complex subunit 3 OS=Mus musculus OX=10090 GN=Kansl3 PE=1 SV=1	1	1	0.152827	17.3514	4	17.136	4	0.2154	0.0755912	17.2521	4	17.0431	4	0.209073	0.327353	17.2437	8	17.1476	8	-0.0960997	0.0189764	17.3018	8	17.0895	8	0.212236	0.395931	17.136	4	17.0431	4	-0.0929358	0.468767	17.3514	4	17.2521	4	-0.0992635	0.0664383	17.3514	4	17.0431	4	-0.308336
Trmt1l	TRUE	sp|A2RSY6|TRM1L_MOUSE	sp|A2RSY6|TRM1L_MOUSE	TRMT1-like protein OS=Mus musculus OX=10090 GN=Trmt1l PE=1 SV=1	3	3	0.415503	20.7998	4	20.6675	4	0.132258	0.695624	20.6401	4	20.6853	4	-0.0452184	0.44621	20.7337	8	20.6627	8	-0.070971	0.642677	20.7199	8	20.6764	8	0.0435197	0.877756	20.6675	4	20.6853	4	0.0177671	0.330413	20.7998	4	20.6401	4	-0.159709	0.51593	20.7998	4	20.6853	4	-0.114491
Htra4	TRUE	sp|A2RT60|HTRA4_MOUSE	sp|A2RT60|HTRA4_MOUSE	Serine protease HTRA4 OS=Mus musculus OX=10090 GN=Htra4 PE=2 SV=1	1	1	0.0759766	19.6591	4	19.5549	4	0.104212	0.621652	19.6028	4	19.6453	4	-0.042508	0.733412	19.607	8	19.624	8	0.0169918	0.534257	19.6309	8	19.6001	8	0.0308521	0.276999	19.5549	4	19.6453	4	0.0903519	0.366852	19.6591	4	19.6028	4	-0.0563683	0.840086	19.6591	4	19.6453	4	-0.0138602
Fbxl16	TRUE	sp|A2RT62|FXL16_MOUSE	sp|A2RT62|FXL16_MOUSE	F-box/LRR-repeat protein 16 OS=Mus musculus OX=10090 GN=Fbxl16 PE=1 SV=1	20	32	0.138737	25.8037	4	25.9007	4	-0.0970392	0.31841	25.8836	4	25.8424	4	0.0412378	0.777522	25.8522	8	25.863	8	0.0107691	0.460286	25.8436	8	25.8715	8	-0.0279007	0.267664	25.9007	4	25.8424	4	-0.0583694	0.153021	25.8037	4	25.8836	4	0.0799077	0.483487	25.8037	4	25.8424	4	0.0386698
Rsrc2	TRUE	sp|A2RTL5|RSRC2_MOUSE	sp|A2RTL5|RSRC2_MOUSE	Arginine/serine-rich coiled-coil protein 2 OS=Mus musculus OX=10090 GN=Rsrc2 PE=2 SV=1	7	8	0.250365	23.7969	4	23.6764	4	0.120593	0.267431	23.7933	4	23.7009	4	0.092411	0.870623	23.7366	8	23.7471	8	0.0104577	0.0795063	23.7951	8	23.6886	8	0.106502	0.65596	23.6764	4	23.7009	4	0.0245489	0.974568	23.7969	4	23.7933	4	-0.00363349	0.38856	23.7969	4	23.7009	4	-0.0960445
Palm3	TRUE	sp|A2TJV2|PALM3_MOUSE	sp|A2TJV2|PALM3_MOUSE	Paralemmin-3 OS=Mus musculus OX=10090 GN=Palm3 PE=1 SV=1	2	2	0.221819	20.4722	4	20.5853	4	-0.113143	0.398876	20.374	4	20.4629	4	-0.0888898	0.113547	20.5288	8	20.4185	8	-0.1103	0.150471	20.4231	8	20.5241	8	-0.101017	0.252307	20.5853	4	20.4629	4	-0.122427	0.289092	20.4722	4	20.374	4	-0.0981729	0.940695	20.4722	4	20.4629	4	-0.00928316
Chd6	TRUE	sp|A3KFM7|CHD6_MOUSE	sp|A3KFM7|CHD6_MOUSE	Chromodomain-helicase-DNA-binding protein 6 OS=Mus musculus OX=10090 GN=Chd6 PE=1 SV=1	3	3	0.838624	20.8174	4	20.8046	4	0.0128643	0.189387	20.7854	4	20.8254	4	-0.0400047	0.862513	20.811	8	20.8054	8	-0.00558828	0.673254	20.8014	8	20.815	8	-0.0135702	0.689726	20.8046	4	20.8254	4	0.0208462	0.491957	20.8174	4	20.7854	4	-0.0320228	0.876867	20.8174	4	20.8254	4	0.00798191
Nt5c1a	TRUE	sp|A3KFX0|5NT1A_MOUSE	sp|A3KFX0|5NT1A_MOUSE	Cytosolic 5'-nucleotidase 1A OS=Mus musculus OX=10090 GN=Nt5c1a PE=1 SV=1	3	3	0.172416	22.4734	4	22.364	4	0.109336	0.0189642	22.3672	4	22.4646	4	-0.0974122	0.951367	22.4187	8	22.4159	8	-0.00280057	0.896674	22.4203	8	22.4143	8	0.0059617	0.107169	22.364	4	22.4646	4	0.100573	0.105043	22.4734	4	22.3672	4	-0.106174	0.887734	22.4734	4	22.4646	4	-0.00876227
Tbc1d8b	TRUE	sp|A3KGB4|TBC8B_MOUSE	sp|A3KGB4|TBC8B_MOUSE	TBC1 domain family member 8B OS=Mus musculus OX=10090 GN=Tbc1d8b PE=1 SV=1	3	4	0.271498	22.5353	4	22.5997	4	-0.0644047	0.146167	22.5459	4	22.6056	4	-0.0597145	0.812299	22.5675	8	22.5758	8	0.00822796	0.055849	22.5406	8	22.6027	8	-0.0620596	0.830118	22.5997	4	22.6056	4	0.00588285	0.862489	22.5353	4	22.5459	4	0.0105731	0.259676	22.5353	4	22.6056	4	0.0702876
Ccdc9b	TRUE	sp|A3KGF9|CCD9B_MOUSE	sp|A3KGF9|CCD9B_MOUSE	Coiled-coil domain-containing protein 9B OS=Mus musculus OX=10090 GN=Ccdc9b PE=1 SV=1	1	1	0.804443	18.9427	4	18.9538	4	-0.0111862	0.771642	18.9131	4	18.9319	4	-0.0187879	0.476108	18.9482	8	18.9225	8	-0.025761	0.680363	18.9279	8	18.9429	8	-0.014987	0.76068	18.9538	4	18.9319	4	-0.0219601	0.374921	18.9427	4	18.9131	4	-0.0295619	0.867774	18.9427	4	18.9319	4	-0.010774
Ralgapa2	TRUE	sp|A3KGS3|RGPA2_MOUSE	sp|A3KGS3|RGPA2_MOUSE	Ral GTPase-activating protein subunit alpha-2 OS=Mus musculus OX=10090 GN=Ralgapa2 PE=1 SV=2	3	3	0.0907879	19.129	4	19.228	4	-0.0989934	0.377925	19.2237	4	19.3133	4	-0.0895612	0.125421	19.1785	8	19.2685	8	0.090038	0.107005	19.1764	8	19.2706	8	-0.0942773	0.393186	19.228	4	19.3133	4	0.0853219	0.116154	19.129	4	19.2237	4	0.0947541	0.107279	19.129	4	19.3133	4	0.184315
Odf2	TRUE	sp|A3KGV1|ODFP2_MOUSE	sp|A3KGV1|ODFP2_MOUSE	Outer dense fiber protein 2 OS=Mus musculus OX=10090 GN=Odf2 PE=1 SV=1	4	4	0.235559	20.58	4	20.6445	4	-0.0644856	0.665018	20.6778	4	20.65	4	0.0278546	0.20256	20.6123	8	20.6639	8	0.051637	0.659758	20.6289	8	20.6472	8	-0.0183155	0.92562	20.6445	4	20.65	4	0.00546695	0.123637	20.58	4	20.6778	4	0.0978071	0.366005	20.58	4	20.65	4	0.0699525
Prr16	TRUE	sp|A3KMN5|LARGN_MOUSE	sp|A3KMN5|LARGN_MOUSE	Protein Largen OS=Mus musculus OX=10090 GN=Prr16 PE=2 SV=1	1	1	0.560431	17.2886	4	17.2191	4	0.0695197	0.410562	17.0274	4	17.1027	4	-0.0752298	0.0150942	17.2539	8	17.065	8	-0.188841	0.973634	17.158	8	17.1609	8	-0.00285501	0.172501	17.2191	4	17.1027	4	-0.116466	0.0717013	17.2886	4	17.0274	4	-0.261216	0.166408	17.2886	4	17.1027	4	-0.185986
Ttc38	TRUE	sp|A3KMP2|TTC38_MOUSE	sp|A3KMP2|TTC38_MOUSE	Tetratricopeptide repeat protein 38 OS=Mus musculus OX=10090 GN=Ttc38 PE=1 SV=2	11	15	0.858955	23.8929	4	23.8984	4	-0.00551038	0.0374175	23.818	4	23.8938	4	-0.0758176	0.117643	23.8957	8	23.8559	8	-0.0397837	0.108967	23.8555	8	23.8961	8	-0.040664	0.851967	23.8984	4	23.8938	4	-0.00463005	0.0672235	23.8929	4	23.818	4	-0.0749373	0.97868	23.8929	4	23.8938	4	0.000880333
Glt1d1	TRUE	sp|A4FUP9|GL1D1_MOUSE	sp|A4FUP9|GL1D1_MOUSE	Glycosyltransferase 1 domain-containing protein 1 OS=Mus musculus OX=10090 GN=Glt1d1 PE=2 SV=2	4	4	0.338139	21.8225	4	21.7513	4	0.0711506	0.881683	21.7438	4	21.7519	4	-0.0081162	0.3694	21.7869	8	21.7479	8	-0.0390214	0.470806	21.7831	8	21.7516	8	0.0315172	0.989564	21.7513	4	21.7519	4	0.000611979	0.325253	21.8225	4	21.7438	4	-0.0786549	0.386177	21.8225	4	21.7519	4	-0.0705387
Ttll7	TRUE	sp|A4Q9F0|TTLL7_MOUSE	sp|A4Q9F0|TTLL7_MOUSE	Tubulin polyglutamylase TTLL7 OS=Mus musculus OX=10090 GN=Ttll7 PE=1 SV=1	2	2	0.00147822	20.1852	4	20.2705	4	-0.0853068	0.0825179	20.131	4	20.2289	4	-0.0978901	0.175138	20.2279	8	20.1799	8	-0.0479476	0.00366092	20.1581	8	20.2497	8	-0.0915985	0.390545	20.2705	4	20.2289	4	-0.0416559	0.03854	20.1852	4	20.131	4	-0.0542392	0.386311	20.1852	4	20.2289	4	0.0436509
Ttll11	TRUE	sp|A4Q9F4|TTL11_MOUSE	sp|A4Q9F4|TTL11_MOUSE	Tubulin polyglutamylase TTLL11 OS=Mus musculus OX=10090 GN=Ttll11 PE=1 SV=1	1	1	0.151049	17.555	4	18.3059	4	-0.750893	0.48034	17.5063	4	17.779	4	-0.272681	0.367637	17.9304	8	17.6426	8	-0.28784	0.0970208	17.5306	8	18.0424	8	-0.511787	0.389745	18.3059	4	17.779	4	-0.526946	0.717615	17.555	4	17.5063	4	-0.0487337	0.538068	17.555	4	17.779	4	0.223948
Mtr	TRUE	sp|A6H5Y3|METH_MOUSE	sp|A6H5Y3|METH_MOUSE	Methionine synthase OS=Mus musculus OX=10090 GN=Mtr PE=1 SV=1	11	11	0.226099	22.9874	4	22.9414	4	0.0459823	0.146972	23.0076	4	22.9715	4	0.03607	0.267546	22.9644	8	22.9895	8	0.0250762	0.0584044	22.9975	8	22.9565	8	0.0410261	0.244858	22.9414	4	22.9715	4	0.0300324	0.56439	22.9874	4	23.0076	4	0.02012	0.624969	22.9874	4	22.9715	4	-0.0159499
Exoc6b	TRUE	sp|A6H5Z3|EXC6B_MOUSE	sp|A6H5Z3|EXC6B_MOUSE	Exocyst complex component 6B OS=Mus musculus OX=10090 GN=Exoc6b PE=1 SV=1	22	24	0.561446	25.4157	4	25.443	4	-0.0272885	0.716908	25.4531	4	25.4418	4	0.0112757	0.486287	25.4294	8	25.4475	8	0.0181226	0.76009	25.4344	8	25.4424	8	-0.00800644	0.969685	25.443	4	25.4418	4	-0.00115949	0.434426	25.4157	4	25.4531	4	0.0374047	0.576109	25.4157	4	25.4418	4	0.026129
Mipep	TRUE	sp|A6H611|MIPEP_MOUSE	sp|A6H611|MIPEP_MOUSE	Mitochondrial intermediate peptidase OS=Mus musculus OX=10090 GN=Mipep PE=1 SV=1	9	11	0.268646	22.9027	4	22.9943	4	-0.0915849	0.614364	22.9281	4	22.9601	4	-0.0320365	0.928888	22.9485	8	22.9441	8	-0.00438182	0.194147	22.9154	8	22.9772	8	-0.0618107	0.674622	22.9943	4	22.9601	4	-0.034156	0.673328	22.9027	4	22.9281	4	0.0253924	0.466745	22.9027	4	22.9601	4	0.0574289
Phrf1	TRUE	sp|A6H619|PHRF1_MOUSE	sp|A6H619|PHRF1_MOUSE	PHD and RING finger domain-containing protein 1 OS=Mus musculus OX=10090 GN=Phrf1 PE=1 SV=2	4	4	0.809267	21.4349	4	21.4516	4	-0.0166571	0.248544	21.2504	4	21.3679	4	-0.117529	0.0338596	21.4433	8	21.3092	8	-0.134074	0.31882	21.3427	8	21.4098	8	-0.0670928	0.0699241	21.4516	4	21.3679	4	-0.0836381	0.1344	21.4349	4	21.2504	4	-0.18451	0.400356	21.4349	4	21.3679	4	-0.066981
Armt1	TRUE	sp|A6H630|ARMT1_MOUSE	sp|A6H630|ARMT1_MOUSE	Damage-control phosphatase ARMT1 OS=Mus musculus OX=10090 GN=Armt1 PE=1 SV=1	15	16	0.427357	25.4113	4	25.4277	4	-0.0164222	0.998706	25.4364	4	25.4363	4	5.57482e-05	0.362195	25.4195	8	25.4364	8	0.016913	0.663068	25.4238	8	25.432	8	-0.00818324	0.766107	25.4277	4	25.4363	4	0.00867399	0.373065	25.4113	4	25.4364	4	0.025152	0.44713	25.4113	4	25.4363	4	0.0250962
Sac3d1	TRUE	sp|A6H687|SAC31_MOUSE	sp|A6H687|SAC31_MOUSE	SAC3 domain-containing protein 1 OS=Mus musculus OX=10090 GN=Sac3d1 PE=1 SV=1	2	2	0.869773	20.5858	4	20.5738	4	0.011988	0.555913	20.5419	4	20.5693	4	-0.0274354	0.541621	20.5798	8	20.5556	8	-0.0242221	0.846631	20.5638	8	20.5715	8	-0.00772366	0.900774	20.5738	4	20.5693	4	-0.00451035	0.579957	20.5858	4	20.5419	4	-0.0439338	0.812132	20.5858	4	20.5693	4	-0.0164984
Rabgap1l	TRUE	sp|A6H6A9|RBG1L_MOUSE	sp|A6H6A9|RBG1L_MOUSE	Rab GTPase-activating protein 1-like OS=Mus musculus OX=10090 GN=Rabgap1l PE=1 SV=1	12	14	0.185295	24.0702	4	24.0237	4	0.0465611	0.392418	24.0534	4	24.017	4	0.0364059	0.655824	24.0469	8	24.0352	8	-0.01176	0.0997679	24.0618	8	24.0203	8	0.0414835	0.837865	24.0237	4	24.017	4	-0.0066824	0.684023	24.0702	4	24.0534	4	-0.0168376	0.154054	24.0702	4	24.017	4	-0.0532435
Dennd4c	TRUE	sp|A6H8H2|DEN4C_MOUSE	sp|A6H8H2|DEN4C_MOUSE	DENN domain-containing protein 4C OS=Mus musculus OX=10090 GN=Dennd4c PE=1 SV=1	3	3	0.250376	21.0338	4	20.9343	4	0.0995146	0.374111	20.9962	4	20.8789	4	0.117329	0.535113	20.9841	8	20.9375	8	-0.0465411	0.135014	21.015	8	20.9066	8	0.108422	0.638189	20.9343	4	20.8789	4	-0.0554483	0.697429	21.0338	4	20.9962	4	-0.0376338	0.211231	21.0338	4	20.8789	4	-0.154963
Kcnb2	TRUE	sp|A6H8H5|KCNB2_MOUSE	sp|A6H8H5|KCNB2_MOUSE	Potassium voltage-gated channel subfamily B member 2 OS=Mus musculus OX=10090 GN=Kcnb2 PE=1 SV=2	5	5	0.225551	22.9119	4	22.7096	4	0.20236	0.0291114	22.5071	4	22.8052	4	-0.29816	0.176353	22.8108	8	22.6561	8	-0.154624	0.68457	22.7095	8	22.7574	8	-0.0478998	0.334123	22.7096	4	22.8052	4	0.0956355	0.0431246	22.9119	4	22.5071	4	-0.404884	0.516766	22.9119	4	22.8052	4	-0.106725
Arhgap31	TRUE	sp|A6X8Z5|RHG31_MOUSE	sp|A6X8Z5|RHG31_MOUSE	Rho GTPase-activating protein 31 OS=Mus musculus OX=10090 GN=Arhgap31 PE=1 SV=1	1	1	0.326402	18.7964	4	18.8731	4	-0.0766619	0.570877	18.8759	4	18.9089	4	-0.0330709	0.218668	18.8347	8	18.8924	8	0.0576617	0.243118	18.8361	8	18.891	8	-0.0548664	0.654891	18.8731	4	18.9089	4	0.0358662	0.153894	18.7964	4	18.8759	4	0.0794572	0.111714	18.7964	4	18.9089	4	0.112528
Dpy19l1	TRUE	sp|A6X919|D19L1_MOUSE	sp|A6X919|D19L1_MOUSE	Probable C-mannosyltransferase DPY19L1 OS=Mus musculus OX=10090 GN=Dpy19l1 PE=1 SV=1	3	3	0.623781	20.685	4	20.6424	4	0.0425845	0.218114	20.5566	4	20.6643	4	-0.107747	0.365859	20.6637	8	20.6104	8	-0.0532706	0.583836	20.6208	8	20.6534	8	-0.0325811	0.72467	20.6424	4	20.6643	4	0.021895	0.233662	20.685	4	20.5566	4	-0.128436	0.755441	20.685	4	20.6643	4	-0.0206895
Itih4	TRUE	sp|A6X935|ITIH4_MOUSE	sp|A6X935|ITIH4_MOUSE	Inter alpha-trypsin inhibitor, heavy chain 4 OS=Mus musculus OX=10090 GN=Itih4 PE=1 SV=2	8	9	0.166507	22.6025	4	22.4616	4	0.140922	0.367055	22.6416	4	22.5406	4	0.101011	0.421986	22.5321	8	22.5911	8	0.0590132	0.0860995	22.622	8	22.5011	8	0.120966	0.306707	22.4616	4	22.5406	4	0.0789684	0.750326	22.6025	4	22.6416	4	0.0390579	0.566571	22.6025	4	22.5406	4	-0.0619532
Atp2c2	TRUE	sp|A7L9Z8|AT2C2_MOUSE	sp|A7L9Z8|AT2C2_MOUSE	Calcium-transporting ATPase type 2C member 2 OS=Mus musculus OX=10090 GN=Atp2c2 PE=1 SV=1	1	1	0.0364377	21.4812	4	21.1721	4	0.309111	0.244526	21.5538	4	21.2246	4	0.329186	0.692956	21.3266	8	21.3892	8	0.0625565	0.0285026	21.5175	8	21.1983	8	0.319149	0.619841	21.1721	4	21.2246	4	0.0525191	0.790521	21.4812	4	21.5538	4	0.0725938	0.0590105	21.4812	4	21.2246	4	-0.256592
Skint6	TRUE	sp|A7XUZ6|SKIT6_MOUSE	sp|A7XUZ6|SKIT6_MOUSE	Selection and upkeep of intraepithelial T-cells protein 6 OS=Mus musculus OX=10090 GN=Skint6 PE=2 SV=1	1	1	0.361643	19.3073	4	19.4021	4	-0.094794	0.447719	19.3715	4	19.4299	4	-0.0584047	0.452011	19.3547	8	19.4007	8	0.0459423	0.200972	19.3394	8	19.416	8	-0.0765993	0.751154	19.4021	4	19.4299	4	0.0277477	0.484305	19.3073	4	19.3715	4	0.0641369	0.0887382	19.3073	4	19.4299	4	0.122542
Thada	TRUE	sp|A8C756|THADA_MOUSE	sp|A8C756|THADA_MOUSE	Thyroid adenoma-associated protein homolog OS=Mus musculus OX=10090 GN=Thada PE=1 SV=1	1	1	0.774619	18.3129	4	18.292	4	0.0208465	0.852348	18.3194	4	18.3353	4	-0.0159446	0.626207	18.3024	8	18.3274	8	0.0249269	0.961969	18.3161	8	18.3137	8	0.00245092	0.589654	18.292	4	18.3353	4	0.0433225	0.934394	18.3129	4	18.3194	4	0.00653137	0.776935	18.3129	4	18.3353	4	0.022476
Sec14l1	TRUE	sp|A8Y5H7|S14L1_MOUSE	sp|A8Y5H7|S14L1_MOUSE	SEC14-like protein 1 OS=Mus musculus OX=10090 GN=Sec14l1 PE=1 SV=1	4	4	0.971132	22.2231	4	22.2216	4	0.00152467	0.521682	22.1987	4	22.1792	4	0.0195105	0.172516	22.2224	8	22.189	8	-0.0334066	0.677138	22.2109	8	22.2004	8	0.0105176	0.268408	22.2216	4	22.1792	4	-0.0423995	0.515234	22.2231	4	22.1987	4	-0.0244137	0.281336	22.2231	4	22.1792	4	-0.0439242
Vwa5b1	TRUE	sp|A9Z1V5|VW5B1_MOUSE	sp|A9Z1V5|VW5B1_MOUSE	von Willebrand factor A domain-containing protein 5B1 OS=Mus musculus OX=10090 GN=Vwa5b1 PE=2 SV=1	2	2	0.745328	20.0376	4	20.0803	4	-0.0427341	0.637298	20.0251	4	20.0728	4	-0.047747	0.894755	20.0589	8	20.0489	8	-0.0100011	0.546996	20.0313	8	20.0766	8	-0.0452405	0.958731	20.0803	4	20.0728	4	-0.00749471	0.874222	20.0376	4	20.0251	4	-0.0125076	0.766371	20.0376	4	20.0728	4	0.0352394
Nlgn4l	TRUE	sp|B0F2B4|NLGN4_MOUSE	sp|B0F2B4|NLGN4_MOUSE	Neuroligin 4-like OS=Mus musculus OX=10090 GN=Nlgn4l PE=1 SV=1	13	16	0.459654	23.2584	4	23.3118	4	-0.0533384	0.0893502	23.1741	4	23.3322	4	-0.158073	0.585479	23.2851	8	23.2531	8	-0.0319609	0.0551118	23.2163	8	23.322	8	-0.105706	0.63607	23.3118	4	23.3322	4	0.0204067	0.407759	23.2584	4	23.1741	4	-0.0843284	0.318938	23.2584	4	23.3322	4	0.0737451
Ptprs	TRUE	sp|B0V2N1|PTPRS_MOUSE	sp|B0V2N1|PTPRS_MOUSE	Receptor-type tyrosine-protein phosphatase S OS=Mus musculus OX=10090 GN=Ptprs PE=1 SV=1	62	81	0.0564059	27.1576	4	27.2007	4	-0.0430862	0.170575	27.121	4	27.1621	4	-0.0410779	0.0631478	27.1792	8	27.1416	8	-0.0376132	0.0342508	27.1393	8	27.1814	8	-0.0420821	0.0137951	27.2007	4	27.1621	4	-0.0386174	0.269129	27.1576	4	27.121	4	-0.0366091	0.823953	27.1576	4	27.1621	4	0.00446882
Cisd3	TRUE	sp|B1AR13|CISD3_MOUSE	sp|B1AR13|CISD3_MOUSE	CDGSH iron-sulfur domain-containing protein 3, mitochondrial OS=Mus musculus OX=10090 GN=Cisd3 PE=1 SV=1	6	12	0.627626	24.5862	4	24.6801	4	-0.0938851	0.754721	24.6711	4	24.7126	4	-0.0414437	0.585439	24.6332	8	24.6918	8	0.0586936	0.528704	24.6287	8	24.6963	8	-0.0676644	0.787274	24.6801	4	24.7126	4	0.0324729	0.672601	24.5862	4	24.6711	4	0.0849142	0.559315	24.5862	4	24.7126	4	0.126358
Grik3	TRUE	sp|B1AS29|GRIK3_MOUSE	sp|B1AS29|GRIK3_MOUSE	Glutamate receptor ionotropic, kainate 3 OS=Mus musculus OX=10090 GN=Grik3 PE=1 SV=1	5	5	0.596935	22.7826	4	22.8186	4	-0.0360308	0.42698	22.744	4	22.822	4	-0.0779566	0.750931	22.8006	8	22.783	8	-0.0175857	0.294713	22.7633	8	22.8203	8	-0.0569937	0.969212	22.8186	4	22.822	4	0.00337727	0.621691	22.7826	4	22.744	4	-0.0385486	0.689747	22.7826	4	22.822	4	0.039408
Pex10	TRUE	sp|B1AUE5|PEX10_MOUSE	sp|B1AUE5|PEX10_MOUSE	Peroxisome biogenesis factor 10 OS=Mus musculus OX=10090 GN=Pex10 PE=2 SV=1	3	3	0.601101	20.316	4	20.3609	4	-0.0449551	0.936477	20.2106	4	20.2149	4	-0.00437596	0.0156765	20.3384	8	20.2128	8	-0.125676	0.66824	20.2633	8	20.2879	8	-0.0246655	0.0384471	20.3609	4	20.2149	4	-0.145965	0.234528	20.316	4	20.2106	4	-0.105386	0.244399	20.316	4	20.2149	4	-0.10101
Ptpru	TRUE	sp|B1AUH1|PTPRU_MOUSE	sp|B1AUH1|PTPRU_MOUSE	Receptor-type tyrosine-protein phosphatase U OS=Mus musculus OX=10090 GN=Ptpru PE=1 SV=1	1	1	0.261697	18.6636	4	18.5981	4	0.0655103	0.969594	18.6476	4	18.6454	4	0.00227837	0.68787	18.6308	8	18.6465	8	0.015659	0.379128	18.6556	8	18.6217	8	0.0338943	0.376513	18.5981	4	18.6454	4	0.0472749	0.800078	18.6636	4	18.6476	4	-0.015957	0.68644	18.6636	4	18.6454	4	-0.0182354
Kif16b	TRUE	sp|B1AVY7|KI16B_MOUSE	sp|B1AVY7|KI16B_MOUSE	Kinesin-like protein KIF16B OS=Mus musculus OX=10090 GN=Kif16b PE=1 SV=1	2	2	0.955647	20.0514	4	20.0551	4	-0.00369517	0.729867	20.0658	4	20.0473	4	0.0185069	0.933168	20.0533	8	20.0565	8	0.003244	0.848093	20.0586	8	20.0512	8	0.00740587	0.875568	20.0551	4	20.0473	4	-0.00785704	0.835312	20.0514	4	20.0658	4	0.014345	0.946952	20.0514	4	20.0473	4	-0.00416187
Uprt	TRUE	sp|B1AVZ0|UPP_MOUSE	sp|B1AVZ0|UPP_MOUSE	Uracil phosphoribosyltransferase homolog OS=Mus musculus OX=10090 GN=Uprt PE=1 SV=1	9	11	0.441879	23.0872	4	23.0676	4	0.0195182	0.177181	23.11	4	23.0664	4	0.0435612	0.58705	23.0774	8	23.0882	8	0.0107768	0.09635	23.0986	8	23.067	8	0.0315397	0.949876	23.0676	4	23.0664	4	-0.00124465	0.500799	23.0872	4	23.11	4	0.0227983	0.472638	23.0872	4	23.0664	4	-0.0207629
Scn2a	TRUE	sp|B1AWN6|SCN2A_MOUSE	sp|B1AWN6|SCN2A_MOUSE	Sodium channel protein type 2 subunit alpha OS=Mus musculus OX=10090 GN=Scn2a PE=1 SV=1	28	47	0.281123	26.8895	4	27.0704	4	-0.180895	0.347585	26.7891	4	26.9306	4	-0.141459	0.271503	26.98	8	26.8598	8	-0.120143	0.132659	26.8393	8	27.0005	8	-0.161177	0.182319	27.0704	4	26.9306	4	-0.139861	0.605688	26.8895	4	26.7891	4	-0.100426	0.821995	26.8895	4	26.9306	4	0.0410336
Zcchc7	TRUE	sp|B1AX39|ZCHC7_MOUSE	sp|B1AX39|ZCHC7_MOUSE	Zinc finger CCHC domain-containing protein 7 OS=Mus musculus OX=10090 GN=Zcchc7 PE=2 SV=1	1	1	0.226458	16.9282	4	16.7741	4	0.154024	0.949192	16.9068	4	16.9107	4	-0.0039592	0.400412	16.8512	8	16.9087	8	0.0575834	0.268663	16.9175	8	16.8424	8	0.0750322	0.191594	16.7741	4	16.9107	4	0.136575	0.818808	16.9282	4	16.9068	4	-0.021408	0.856246	16.9282	4	16.9107	4	-0.0174488
Nhsl2	TRUE	sp|B1AXH1|NHSL2_MOUSE	sp|B1AXH1|NHSL2_MOUSE	NHS-like protein 2 OS=Mus musculus OX=10090 GN=Nhsl2 PE=1 SV=2	12	15	0.741813	23.4466	4	23.4712	4	-0.0245807	0.273053	23.5176	4	23.4522	4	0.0653385	0.558982	23.4589	8	23.4849	8	0.0260241	0.648055	23.4821	8	23.4617	8	0.0203789	0.78549	23.4712	4	23.4522	4	-0.0189355	0.280425	23.4466	4	23.5176	4	0.0709837	0.913597	23.4466	4	23.4522	4	0.00564524
Tomm5	TRUE	sp|B1AXP6|TOM5_MOUSE	sp|B1AXP6|TOM5_MOUSE	Mitochondrial import receptor subunit TOM5 homolog OS=Mus musculus OX=10090 GN=Tomm5 PE=3 SV=1	2	2	0.0181242	20.7861	4	20.8686	4	-0.0825044	0.206414	20.8687	4	20.9833	4	-0.11463	0.0566523	20.8273	8	20.926	8	0.0986804	0.0569787	20.8274	8	20.9259	8	-0.0985672	0.0637952	20.8686	4	20.9833	4	0.114743	0.271107	20.7861	4	20.8687	4	0.0826176	0.00921031	20.7861	4	20.9833	4	0.197248
Frrs1l	TRUE	sp|B1AXV0|FRS1L_MOUSE	sp|B1AXV0|FRS1L_MOUSE	DOMON domain-containing protein FRRS1L OS=Mus musculus OX=10090 GN=Frrs1l PE=1 SV=1	11	18	0.573989	24.6519	4	24.7016	4	-0.0497583	0.395641	24.5589	4	24.6525	4	-0.0935677	0.28831	24.6768	8	24.6057	8	-0.0710656	0.2841	24.6054	8	24.6771	8	-0.071663	0.36469	24.7016	4	24.6525	4	-0.0491609	0.475983	24.6519	4	24.5589	4	-0.0929703	0.994537	24.6519	4	24.6525	4	0.000597478
Nfx1	TRUE	sp|B1AY10|NFX1_MOUSE	sp|B1AY10|NFX1_MOUSE	Transcriptional repressor NF-X1 OS=Mus musculus OX=10090 GN=Nfx1 PE=1 SV=1	19	19	0.109988	24.8854	4	24.8007	4	0.0846524	0.452543	24.9371	4	24.8898	4	0.0472774	0.0920081	24.8431	8	24.9135	8	0.070411	0.116947	24.9112	8	24.8453	8	0.0659649	0.109353	24.8007	4	24.8898	4	0.0890986	0.399607	24.8854	4	24.9371	4	0.0517235	0.94043	24.8854	4	24.8898	4	0.00444614
Usp24	TRUE	sp|B1AY13|UBP24_MOUSE	sp|B1AY13|UBP24_MOUSE	Ubiquitin carboxyl-terminal hydrolase 24 OS=Mus musculus OX=10090 GN=Usp24 PE=1 SV=1	38	42	0.0451955	25.8629	4	25.8998	4	-0.0369138	0.186685	25.9932	4	25.9381	4	0.0551683	0.00201973	25.8813	8	25.9656	8	0.0843118	0.776949	25.928	8	25.9189	8	0.00912729	0.221426	25.8998	4	25.9381	4	0.0382708	0.00363043	25.8629	4	25.9932	4	0.130353	0.0544673	25.8629	4	25.9381	4	0.0751845
Tmem245	TRUE	sp|B1AZA5|TM245_MOUSE	sp|B1AZA5|TM245_MOUSE	Transmembrane protein 245 OS=Mus musculus OX=10090 GN=Tmem245 PE=1 SV=1	3	4	0.377622	21.7719	4	21.8009	4	-0.0290666	0.070147	21.8766	4	21.7319	4	0.144727	0.689041	21.7864	8	21.8042	8	0.0178348	0.181242	21.8242	8	21.7664	8	0.05783	0.356901	21.8009	4	21.7319	4	-0.0690619	0.00290921	21.7719	4	21.8766	4	0.104731	0.569549	21.7719	4	21.7319	4	-0.0399952
Thoc2	TRUE	sp|B1AZI6|THOC2_MOUSE	sp|B1AZI6|THOC2_MOUSE	THO complex subunit 2 OS=Mus musculus OX=10090 GN=Thoc2 PE=1 SV=1	10	10	0.134802	22.998	4	22.916	4	0.0819504	0.139929	22.9696	4	22.8791	4	0.0905826	0.431603	22.957	8	22.9244	8	-0.0326248	0.0242791	22.9838	8	22.8975	8	0.0862665	0.529092	22.916	4	22.8791	4	-0.0369409	0.552717	22.998	4	22.9696	4	-0.0283087	0.030508	22.998	4	22.8791	4	-0.118891
Dlgap4	TRUE	sp|B1AZP2|DLGP4_MOUSE	sp|B1AZP2|DLGP4_MOUSE	Disks large-associated protein 4 OS=Mus musculus OX=10090 GN=Dlgap4 PE=1 SV=1	36	53	0.910177	25.8945	4	25.9014	4	-0.00682121	0.479277	25.8754	4	25.8917	4	-0.0163355	0.624602	25.898	8	25.8835	8	-0.0144316	0.695083	25.8849	8	25.8965	8	-0.0115784	0.776821	25.9014	4	25.8917	4	-0.00967448	0.727718	25.8945	4	25.8754	4	-0.0191888	0.958004	25.8945	4	25.8917	4	-0.00285328
Triqk	TRUE	sp|B2B9E1|TRIQK_MOUSE	sp|B2B9E1|TRIQK_MOUSE	Triple QxxK/R motif-containing protein OS=Mus musculus OX=10090 GN=Triqk PE=2 SV=1	1	1	0.704057	20.8161	4	20.7215	4	0.0946643	0.430058	20.7992	4	20.6558	4	0.143357	0.770567	20.7688	8	20.7275	8	-0.0413103	0.395243	20.8077	8	20.6887	8	0.11901	0.749754	20.7215	4	20.6558	4	-0.0656564	0.939859	20.8161	4	20.7992	4	-0.0169641	0.519916	20.8161	4	20.6558	4	-0.160321
Plekhd1	TRUE	sp|B2RPU2|PLHD1_MOUSE	sp|B2RPU2|PLHD1_MOUSE	Pleckstrin homology domain-containing family D member 1 OS=Mus musculus OX=10090 GN=Plekhd1 PE=1 SV=1	3	3	0.256889	20.9948	4	21.1368	4	-0.14203	0.0732576	20.8531	4	21.1358	4	-0.282768	0.486938	21.0658	8	20.9945	8	-0.0713158	0.0246033	20.9239	8	21.1363	8	-0.212399	0.991855	21.1368	4	21.1358	4	-0.00094675	0.375809	20.9948	4	20.8531	4	-0.141685	0.133489	20.9948	4	21.1358	4	0.141084
Cad	TRUE	sp|B2RQC6|PYR1_MOUSE	sp|B2RQC6|PYR1_MOUSE	CAD protein OS=Mus musculus OX=10090 GN=Cad PE=1 SV=1	37	43	0.069063	25.6134	4	25.5669	4	0.0464578	0.206953	25.6649	4	25.6192	4	0.045721	0.0312541	25.5901	8	25.642	8	0.0519039	0.0607963	25.6391	8	25.593	8	0.0460894	0.00364429	25.5669	4	25.6192	4	0.0522723	0.211462	25.6134	4	25.6649	4	0.0515355	0.783817	25.6134	4	25.6192	4	0.00581455
Ythdc2	TRUE	sp|B2RR83|YTDC2_MOUSE	sp|B2RR83|YTDC2_MOUSE	3'-5' RNA helicase YTHDC2 OS=Mus musculus OX=10090 GN=Ythdc2 PE=1 SV=1	13	14	0.250136	23.6826	4	23.6286	4	0.0539473	0.167824	23.6944	4	23.6459	4	0.0484843	0.609195	23.6556	8	23.6702	8	0.0145817	0.0562115	23.6885	8	23.6373	8	0.0512158	0.560624	23.6286	4	23.6459	4	0.0173132	0.797981	23.6826	4	23.6944	4	0.0118502	0.366541	23.6826	4	23.6459	4	-0.0366341
Brpf1	TRUE	sp|B2RRD7|BRPF1_MOUSE	sp|B2RRD7|BRPF1_MOUSE	Peregrin OS=Mus musculus OX=10090 GN=Brpf1 PE=1 SV=1	1	1	0.567036	18.5587	4	18.7168	4	-0.158166	0.375905	18.2352	4	18.3732	4	-0.138004	0.0359155	18.6377	8	18.3042	8	-0.333553	0.383058	18.3969	8	18.545	8	-0.148085	0.224148	18.7168	4	18.3732	4	-0.343634	0.0856148	18.5587	4	18.2352	4	-0.323473	0.287597	18.5587	4	18.3732	4	-0.185468
Otud4	TRUE	sp|B2RRE7|OTUD4_MOUSE	sp|B2RRE7|OTUD4_MOUSE	OTU domain-containing protein 4 OS=Mus musculus OX=10090 GN=Otud4 PE=1 SV=1	7	7	0.651802	22.2614	4	22.2489	4	0.0125779	0.0238594	22.3414	4	22.2614	4	0.0799719	0.0655955	22.2551	8	22.3014	8	0.0462569	0.065476	22.3014	8	22.2551	8	0.0462749	0.656329	22.2489	4	22.2614	4	0.0125599	0.0226991	22.2614	4	22.3414	4	0.0799539	0.999483	22.2614	4	22.2614	4	-1.80363e-05
Gnai1	TRUE	sp|B2RSH2|GNAI1_MOUSE	sp|B2RSH2|GNAI1_MOUSE	Guanine nucleotide-binding protein G(i) subunit alpha-1 OS=Mus musculus OX=10090 GN=Gnai1 PE=1 SV=1	12	25	0.0515017	25.4073	4	25.5735	4	-0.166261	0.303389	25.3804	4	25.4977	4	-0.117304	0.471681	25.4904	8	25.4391	8	-0.0513238	0.0324252	25.3939	8	25.5356	8	-0.141782	0.107221	25.5735	4	25.4977	4	-0.0758027	0.827806	25.4073	4	25.3804	4	-0.0268449	0.171016	25.4073	4	25.4977	4	0.0904586
Apba1	TRUE	sp|B2RUJ5|APBA1_MOUSE	sp|B2RUJ5|APBA1_MOUSE	Amyloid-beta A4 precursor protein-binding family A member 1 OS=Mus musculus OX=10090 GN=Apba1 PE=1 SV=2	21	25	0.0583667	25.0151	4	24.9244	4	0.0906642	0.0845952	24.9988	4	24.8963	4	0.102517	0.577924	24.9698	8	24.9475	8	-0.0222182	0.00595544	25.0069	8	24.9103	8	0.0965907	0.469544	24.9244	4	24.8963	4	-0.0281447	0.762232	25.0151	4	24.9988	4	-0.0162916	0.0222319	25.0151	4	24.8963	4	-0.118809
Otud7b	TRUE	sp|B2RUR8|OTU7B_MOUSE	sp|B2RUR8|OTU7B_MOUSE	OTU domain-containing protein 7B OS=Mus musculus OX=10090 GN=Otud7b PE=1 SV=1	12	13	0.626519	23.795	4	23.8629	4	-0.0679529	0.904736	23.8189	4	23.8412	4	-0.0222857	0.991348	23.8289	8	23.8301	8	0.00114599	0.668373	23.807	8	23.8521	8	-0.0451193	0.907376	23.8629	4	23.8412	4	-0.0216876	0.862135	23.795	4	23.8189	4	0.0239796	0.755635	23.795	4	23.8412	4	0.0462653
Zcchc24	TRUE	sp|B2RVL6|ZCH24_MOUSE	sp|B2RVL6|ZCH24_MOUSE	Zinc finger CCHC domain-containing protein 24 OS=Mus musculus OX=10090 GN=Zcchc24 PE=1 SV=1	2	2	0.481645	21.4104	4	21.333	4	0.0773665	0.55298	21.4245	4	21.3876	4	0.0369084	0.558582	21.3717	8	21.406	8	0.0343326	0.324702	21.4174	8	21.3603	8	0.0571375	0.438649	21.333	4	21.3876	4	0.0545617	0.891184	21.4104	4	21.4245	4	0.0141036	0.843017	21.4104	4	21.3876	4	-0.0228048
Tmem240	TRUE	sp|B2RWJ3|TM240_MOUSE	sp|B2RWJ3|TM240_MOUSE	Transmembrane protein 240 OS=Mus musculus OX=10090 GN=Tmem240 PE=1 SV=1	4	4	0.139972	21.4444	4	21.6539	4	-0.209443	0.369182	21.4689	4	21.6038	4	-0.134934	0.897921	21.5491	8	21.5363	8	-0.0128056	0.0667415	21.4567	8	21.6288	8	-0.172189	0.493937	21.6539	4	21.6038	4	-0.0500599	0.891954	21.4444	4	21.4689	4	0.0244487	0.216453	21.4444	4	21.6038	4	0.159383
Ep300	TRUE	sp|B2RWS6|EP300_MOUSE	sp|B2RWS6|EP300_MOUSE	Histone acetyltransferase p300 OS=Mus musculus OX=10090 GN=Ep300 PE=1 SV=2	2	2	0.288801	20.3373	4	20.2654	4	0.0719555	0.152753	20.4026	4	20.3186	4	0.0839592	0.186629	20.3014	8	20.3606	8	0.0592423	0.0745161	20.37	8	20.292	8	0.0779574	0.366107	20.2654	4	20.3186	4	0.0532405	0.311621	20.3373	4	20.4026	4	0.0652441	0.736887	20.3373	4	20.3186	4	-0.0187151
Abcc3	TRUE	sp|B2RX12|MRP3_MOUSE	sp|B2RX12|MRP3_MOUSE	ATP-binding cassette sub-family C member 3 OS=Mus musculus OX=10090 GN=Abcc3 PE=1 SV=2	1	1	0.684401	20.6267	4	20.6792	4	-0.0524487	0.218753	20.3329	4	20.6359	4	-0.30303	0.217713	20.6529	8	20.4844	8	-0.168517	0.192093	20.4798	8	20.6576	8	-0.177739	0.767568	20.6792	4	20.6359	4	-0.043227	0.211988	20.6267	4	20.3329	4	-0.293808	0.955221	20.6267	4	20.6359	4	0.00922168
Trappc11	TRUE	sp|B2RXC1|TPC11_MOUSE	sp|B2RXC1|TPC11_MOUSE	Trafficking protein particle complex subunit 11 OS=Mus musculus OX=10090 GN=Trappc11 PE=1 SV=1	19	19	0.269518	24.5643	4	24.5077	4	0.0565844	0.673852	24.5559	4	24.5398	4	0.0161094	0.694838	24.536	8	24.5479	8	0.0118248	0.216163	24.5601	8	24.5238	8	0.0363469	0.513967	24.5077	4	24.5398	4	0.0320623	0.826718	24.5643	4	24.5559	4	-0.00841277	0.579252	24.5643	4	24.5398	4	-0.0245221
Ankrd44	TRUE	sp|B2RXR6|ANR44_MOUSE	sp|B2RXR6|ANR44_MOUSE	Serine/threonine-protein phosphatase 6 regulatory ankyrin repeat subunit B OS=Mus musculus OX=10090 GN=Ankrd44 PE=1 SV=1	5	5	0.797424	21.5919	4	21.6129	4	-0.0210757	0.234252	21.5463	4	21.6195	4	-0.0732656	0.683121	21.6024	8	21.5829	8	-0.0194948	0.315779	21.5691	8	21.6162	8	-0.0471706	0.874829	21.6129	4	21.6195	4	0.00660019	0.620349	21.5919	4	21.5463	4	-0.0455898	0.759614	21.5919	4	21.6195	4	0.0276758
Plxnb2	TRUE	sp|B2RXS4|PLXB2_MOUSE	sp|B2RXS4|PLXB2_MOUSE	Plexin-B2 OS=Mus musculus OX=10090 GN=Plxnb2 PE=1 SV=1	35	42	0.14497	25.3271	4	25.3833	4	-0.0561693	0.0975549	25.2581	4	25.3524	4	-0.0942611	0.1656	25.3552	8	25.3053	8	-0.0499528	0.0278851	25.2926	8	25.3678	8	-0.0752152	0.413661	25.3833	4	25.3524	4	-0.0309069	0.191356	25.3271	4	25.2581	4	-0.0689987	0.543545	25.3271	4	25.3524	4	0.0252624
Flvcr1	TRUE	sp|B2RXV4|FLVC1_MOUSE	sp|B2RXV4|FLVC1_MOUSE	Feline leukemia virus subgroup C receptor-related protein 1 OS=Mus musculus OX=10090 GN=Flvcr1 PE=2 SV=1	1	1	0.922159	18.6781	4	18.6906	4	-0.0124938	0.313007	18.6617	4	18.7327	4	-0.0710031	0.848503	18.6844	8	18.6972	8	0.0127577	0.529145	18.6699	8	18.7116	8	-0.0417485	0.727677	18.6906	4	18.7327	4	0.0420124	0.837571	18.6781	4	18.6617	4	-0.0164969	0.310954	18.6781	4	18.7327	4	0.0545062
Dock5	TRUE	sp|B2RY04|DOCK5_MOUSE	sp|B2RY04|DOCK5_MOUSE	Dedicator of cytokinesis protein 5 OS=Mus musculus OX=10090 GN=Dock5 PE=1 SV=2	2	2	0.623161	20.9042	4	20.9483	4	-0.0441263	0.0755757	20.8028	4	20.9636	4	-0.160872	0.493568	20.9263	8	20.8832	8	-0.0430802	0.088622	20.8535	8	20.956	8	-0.102499	0.864532	20.9483	4	20.9636	4	0.0152926	0.220704	20.9042	4	20.8028	4	-0.101453	0.567709	20.9042	4	20.9636	4	0.059419
Rbm25	TRUE	sp|B2RY56|RBM25_MOUSE	sp|B2RY56|RBM25_MOUSE	RNA-binding protein 25 OS=Mus musculus OX=10090 GN=Rbm25 PE=1 SV=2	22	26	0.755193	26.2943	4	26.2649	4	0.0293819	0.821344	26.2546	4	26.2436	4	0.0110458	0.530095	26.2796	8	26.2491	8	-0.0304792	0.678373	26.2745	8	26.2543	8	0.0202139	0.646987	26.2649	4	26.2436	4	-0.0213112	0.679334	26.2943	4	26.2546	4	-0.0396473	0.623607	26.2943	4	26.2436	4	-0.0506931
Ildr2	TRUE	sp|B5TVM2|ILDR2_MOUSE	sp|B5TVM2|ILDR2_MOUSE	Immunoglobulin-like domain-containing receptor 2 OS=Mus musculus OX=10090 GN=Ildr2 PE=1 SV=2	15	23	0.185474	23.8954	4	24.0697	4	-0.174253	0.207858	23.8563	4	24.0048	4	-0.148556	0.548602	23.9825	8	23.9305	8	-0.0520053	0.0469574	23.8758	8	24.0372	8	-0.161405	0.497915	24.0697	4	24.0048	4	-0.064854	0.771289	23.8954	4	23.8563	4	-0.0391567	0.436543	23.8954	4	24.0048	4	0.109399
Xpnpep3	TRUE	sp|B7ZMP1|XPP3_MOUSE	sp|B7ZMP1|XPP3_MOUSE	Xaa-Pro aminopeptidase 3 OS=Mus musculus OX=10090 GN=Xpnpep3 PE=1 SV=1	5	5	0.650761	22.3148	4	22.3482	4	-0.0334619	0.895295	22.2956	4	22.2861	4	0.00948041	0.392887	22.3315	8	22.2909	8	-0.04062	0.803276	22.3052	8	22.3172	8	-0.0119907	0.319647	22.3482	4	22.2861	4	-0.0620912	0.819206	22.3148	4	22.2956	4	-0.0191489	0.73075	22.3148	4	22.2861	4	-0.0286293
Amn1	TRUE	sp|B8JKV0|AMN1_MOUSE	sp|B8JKV0|AMN1_MOUSE	Protein AMN1 homolog OS=Mus musculus OX=10090 GN=Amn1 PE=1 SV=1	2	2	0.736124	21.6704	4	21.6484	4	0.0219758	0.012513	21.4952	4	21.6532	4	-0.157972	0.0887118	21.6594	8	21.5742	8	-0.0852253	0.18326	21.5828	8	21.6508	8	-0.0679982	0.940586	21.6484	4	21.6532	4	0.0047487	0.00923474	21.6704	4	21.4952	4	-0.175199	0.663566	21.6704	4	21.6532	4	-0.0172271
Qtrt2	TRUE	sp|B8ZXI1|QTRT2_MOUSE	sp|B8ZXI1|QTRT2_MOUSE	Queuine tRNA-ribosyltransferase accessory subunit 2 OS=Mus musculus OX=10090 GN=Qtrt2 PE=1 SV=2	1	1	0.419484	19.7045	4	19.8195	4	-0.115075	0.965019	19.8011	4	19.8064	4	-0.00531029	0.628785	19.762	8	19.8038	8	0.041776	0.484007	19.7528	8	19.813	8	-0.0601927	0.936835	19.8195	4	19.8064	4	-0.0131064	0.257378	19.7045	4	19.8011	4	0.0966584	0.305926	19.7045	4	19.8064	4	0.101969
Clip3	TRUE	sp|B9EHT4|CLIP3_MOUSE	sp|B9EHT4|CLIP3_MOUSE	CAP-Gly domain-containing linker protein 3 OS=Mus musculus OX=10090 GN=Clip3 PE=1 SV=1	16	17	0.555974	24.6288	4	24.6584	4	-0.0295588	0.53108	24.6355	4	24.6256	4	0.00988088	0.58998	24.6436	8	24.6305	8	-0.013096	0.686294	24.6321	8	24.642	8	-0.00983895	0.195988	24.6584	4	24.6256	4	-0.0328159	0.885987	24.6288	4	24.6355	4	0.00662379	0.945794	24.6288	4	24.6256	4	-0.00325708
Pdzd8	TRUE	sp|B9EJ80|PDZD8_MOUSE	sp|B9EJ80|PDZD8_MOUSE	PDZ domain-containing protein 8 OS=Mus musculus OX=10090 GN=Pdzd8 PE=1 SV=1	19	20	0.65994	24.3865	4	24.3628	4	0.0237272	0.660541	24.3951	4	24.3876	4	0.00749876	0.520225	24.3746	8	24.3914	8	0.0167166	0.548536	24.3908	8	24.3752	8	0.015613	0.497648	24.3628	4	24.3876	4	0.0248308	0.842109	24.3865	4	24.3951	4	0.00860233	0.97976	24.3865	4	24.3876	4	0.00110357
Osbpl8	TRUE	sp|B9EJ86|OSBL8_MOUSE	sp|B9EJ86|OSBL8_MOUSE	Oxysterol-binding protein-related protein 8 OS=Mus musculus OX=10090 GN=Osbpl8 PE=1 SV=1	24	31	0.255269	25.9151	4	26.0365	4	-0.121402	0.155229	25.9869	4	26.0521	4	-0.0651966	0.439222	25.9758	8	26.0195	8	0.0437531	0.0850622	25.951	8	26.0443	8	-0.0932995	0.733589	26.0365	4	26.0521	4	0.0156503	0.477526	25.9151	4	25.9869	4	0.071856	0.2181	25.9151	4	26.0521	4	0.137053
Cttnbp2	TRUE	sp|B9EJA2|CTTB2_MOUSE	sp|B9EJA2|CTTB2_MOUSE	Cortactin-binding protein 2 OS=Mus musculus OX=10090 GN=Cttnbp2 PE=1 SV=2	36	59	0.980808	26.3116	4	26.3124	4	-0.000794227	0.244245	26.3631	4	26.2954	4	0.0676615	0.588467	26.312	8	26.3292	8	0.0172224	0.286033	26.3373	8	26.3039	8	0.0334337	0.693058	26.3124	4	26.2954	4	-0.0170055	0.300828	26.3116	4	26.3631	4	0.0514503	0.655522	26.3116	4	26.2954	4	-0.0162113
Tmem229a	TRUE	sp|B9EJI9|T229A_MOUSE	sp|B9EJI9|T229A_MOUSE	Transmembrane protein 229A OS=Mus musculus OX=10090 GN=Tmem229a PE=2 SV=1	3	3	0.544677	21.2025	4	21.2257	4	-0.0232043	0.383844	21.1862	4	21.2728	4	-0.0866794	0.757314	21.2141	8	21.2295	8	0.0154138	0.260366	21.1943	8	21.2493	8	-0.0549418	0.409956	21.2257	4	21.2728	4	0.0471514	0.851621	21.2025	4	21.1862	4	-0.0163238	0.209543	21.2025	4	21.2728	4	0.0703556
Dnaaf5	TRUE	sp|B9EJR8|DAAF5_MOUSE	sp|B9EJR8|DAAF5_MOUSE	Dynein axonemal assembly factor 5 OS=Mus musculus OX=10090 GN=Dnaaf5 PE=1 SV=1	2	2	0.283017	19.7215	4	19.7573	4	-0.0357888	0.674056	19.7235	4	19.7507	4	-0.0272001	0.9458	19.7394	8	19.7371	8	-0.00227615	0.338752	19.7225	8	19.754	8	-0.0314945	0.865991	19.7573	4	19.7507	4	-0.00657047	0.97319	19.7215	4	19.7235	4	0.00201817	0.269801	19.7215	4	19.7507	4	0.0292183
Tmf1	TRUE	sp|B9EKI3|TMF1_MOUSE	sp|B9EKI3|TMF1_MOUSE	TATA element modulatory factor OS=Mus musculus OX=10090 GN=Tmf1 PE=1 SV=2	11	11	0.0955078	23.256	4	23.1295	4	0.126507	0.450519	23.3082	4	23.2525	4	0.0556559	0.106478	23.1927	8	23.2803	8	0.0876262	0.0920032	23.2821	8	23.191	8	0.0910812	0.0142949	23.1295	4	23.2525	4	0.123052	0.570075	23.256	4	23.3082	4	0.0522008	0.959063	23.256	4	23.2525	4	-0.00345507
Ptprz1	TRUE	sp|B9EKR1|PTPRZ_MOUSE	sp|B9EKR1|PTPRZ_MOUSE	Receptor-type tyrosine-protein phosphatase zeta OS=Mus musculus OX=10090 GN=Ptprz1 PE=1 SV=1	39	86	0.161797	28.0127	4	27.9343	4	0.0783349	0.974621	27.8858	4	27.8881	4	-0.0023342	0.0604883	27.9735	8	27.8869	8	-0.086572	0.434447	27.9492	8	27.9112	8	0.0380003	0.390368	27.9343	4	27.8881	4	-0.0462374	0.118887	28.0127	4	27.8858	4	-0.126906	0.0922396	28.0127	4	27.8881	4	-0.124572
Arxes2	TRUE	sp|C0HK80|ARXS2_MOUSE	sp|C0HK80|ARXS2_MOUSE	Adipocyte-related X-chromosome expressed sequence 2 OS=Mus musculus OX=10090 GN=Arxes2 PE=1 SV=1	2	2	0.954499	21.2176	4	21.2274	4	-0.00977194	0.399337	21.0878	4	21.2081	4	-0.120311	0.470129	21.2225	8	21.148	8	-0.0745102	0.529338	21.1527	8	21.2178	8	-0.0650417	0.881683	21.2274	4	21.2081	4	-0.0192404	0.476555	21.2176	4	21.0878	4	-0.12978	0.962247	21.2176	4	21.2081	4	-0.00946849
Mfap1b	TRUE	sp|C0HKD9|MFA1B_MOUSE	sp|C0HKD9|MFA1B_MOUSE	Microfibrillar-associated protein 1B OS=Mus musculus OX=10090 GN=Mfap1b PE=1 SV=1	7	7	0.388541	23.3153	4	23.2183	4	0.0969772	0.407332	23.3517	4	23.2634	4	0.0883003	0.575513	23.2668	8	23.3076	8	0.0407546	0.191623	23.3335	8	23.2409	8	0.0926388	0.54757	23.2183	4	23.2634	4	0.0450931	0.781142	23.3153	4	23.3517	4	0.0364162	0.67184	23.3153	4	23.2634	4	-0.0518842
Rnaset2a	TRUE	sp|C0HKG5|RNT2A_MOUSE	sp|C0HKG5|RNT2A_MOUSE	Ribonuclease T2-A OS=Mus musculus OX=10090 GN=Rnaset2a PE=1 SV=1	2	2	0.964275	21.4154	4	21.4118	4	0.00354987	0.839679	21.3519	4	21.3435	4	0.00844435	0.12008	21.4136	8	21.3477	8	-0.0658847	0.89229	21.3836	8	21.3776	8	0.00599711	0.232029	21.4118	4	21.3435	4	-0.068332	0.392195	21.4154	4	21.3519	4	-0.0634375	0.310711	21.4154	4	21.3435	4	-0.0718819
Mndal	TRUE	sp|D0QMC3|MNDAL_MOUSE	sp|D0QMC3|MNDAL_MOUSE	Myeloid cell nuclear differentiation antigen-like protein OS=Mus musculus OX=10090 GN=Mndal PE=1 SV=1	1	1	0.819652	16.2604	4	16.2294	4	0.0309936	0.0854676	16.3604	4	16.1487	4	0.211699	0.913034	16.2449	8	16.2545	8	0.00965199	0.154176	16.3104	8	16.189	8	0.121346	0.487845	16.2294	4	16.1487	4	-0.0807006	0.453833	16.2604	4	16.3604	4	0.100005	0.421534	16.2604	4	16.1487	4	-0.111694
Btbd8	TRUE	sp|D3YUB6|BTBD8_MOUSE	sp|D3YUB6|BTBD8_MOUSE	BTB/POZ domain-containing protein 8 OS=Mus musculus OX=10090 GN=Btbd8 PE=1 SV=2	40	59	0.659912	26.3882	4	26.3618	4	0.0263766	0.634674	26.3788	4	26.3563	4	0.0224551	0.831375	26.375	8	26.3675	8	-0.00742409	0.480055	26.3835	8	26.359	8	0.0244158	0.911539	26.3618	4	26.3563	4	-0.0054633	0.870466	26.3882	4	26.3788	4	-0.00938488	0.630934	26.3882	4	26.3563	4	-0.0318399
Slc35g2	TRUE	sp|D3YVE8|S35G2_MOUSE	sp|D3YVE8|S35G2_MOUSE	Solute carrier family 35 member G2 OS=Mus musculus OX=10090 GN=Slc35g2 PE=1 SV=1	2	2	0.809632	21.5534	4	21.5084	4	0.044958	0.73826	21.5738	4	21.5039	4	0.0699014	0.950116	21.5309	8	21.5389	8	0.00796147	0.650569	21.5636	8	21.5062	8	0.0574297	0.986374	21.5084	4	21.5039	4	-0.00451022	0.822181	21.5534	4	21.5738	4	0.0204332	0.812642	21.5534	4	21.5039	4	-0.0494682
Akap5	TRUE	sp|D3YVF0|AKAP5_MOUSE	sp|D3YVF0|AKAP5_MOUSE	A-kinase anchor protein 5 OS=Mus musculus OX=10090 GN=Akap5 PE=1 SV=2	37	63	0.00457544	27.1753	4	27.3362	4	-0.160848	0.258656	27.3581	4	27.284	4	0.0740883	0.182026	27.2558	8	27.3211	8	0.0652998	0.384254	27.2667	8	27.3101	8	-0.0433798	0.212864	27.3362	4	27.284	4	-0.0521683	0.0209535	27.1753	4	27.3581	4	0.182768	0.00448546	27.1753	4	27.284	4	0.10868
Dgki	TRUE	sp|D3YWQ0|DGKI_MOUSE	sp|D3YWQ0|DGKI_MOUSE	Diacylglycerol kinase iota OS=Mus musculus OX=10090 GN=Dgki PE=1 SV=1	25	35	0.173443	25.925	4	26.0258	4	-0.100776	0.0430937	26.0448	4	25.9427	4	0.102166	0.687222	25.9754	8	25.9938	8	0.0183392	0.98787	25.9849	8	25.9842	8	0.000694607	0.00792965	26.0258	4	25.9427	4	-0.0831317	0.154189	25.925	4	26.0448	4	0.11981	0.802348	25.925	4	25.9427	4	0.0176446
Hmcn1	TRUE	sp|D3YXG0|HMCN1_MOUSE	sp|D3YXG0|HMCN1_MOUSE	Hemicentin-1 OS=Mus musculus OX=10090 GN=Hmcn1 PE=1 SV=1	1	1	0.883458	17.8602	4	17.8452	4	0.0149929	0.714871	17.8398	4	17.8878	4	-0.0479525	0.883292	17.8527	8	17.8638	8	0.0110944	0.827304	17.85	8	17.8665	8	-0.0164798	0.605451	17.8452	4	17.8878	4	0.0425671	0.887831	17.8602	4	17.8398	4	-0.0203782	0.820155	17.8602	4	17.8878	4	0.0275742
Dgkh	TRUE	sp|D3YXJ0|DGKH_MOUSE	sp|D3YXJ0|DGKH_MOUSE	Diacylglycerol kinase eta OS=Mus musculus OX=10090 GN=Dgkh PE=1 SV=2	24	30	0.224041	25.3418	4	25.2673	4	0.0745094	0.492429	25.2987	4	25.2606	4	0.0380198	0.527941	25.3045	8	25.2797	8	-0.0248771	0.140299	25.3202	8	25.264	8	0.0562646	0.873684	25.2673	4	25.2606	4	-0.00663232	0.527167	25.3418	4	25.2987	4	-0.043122	0.246414	25.3418	4	25.2606	4	-0.0811417
Safb	TRUE	sp|D3YXK2|SAFB1_MOUSE	sp|D3YXK2|SAFB1_MOUSE	Scaffold attachment factor B1 OS=Mus musculus OX=10090 GN=Safb PE=1 SV=2	46	61	0.480531	26.1952	4	26.1285	4	0.0667588	0.248166	26.2194	4	26.1249	4	0.0944352	0.861057	26.1619	8	26.1722	8	0.0102957	0.155266	26.2073	8	26.1267	8	0.080597	0.947513	26.1285	4	26.1249	4	-0.00354249	0.823035	26.1952	4	26.2194	4	0.024134	0.514085	26.1952	4	26.1249	4	-0.0703012
Pgbd5	TRUE	sp|D3YZI9|PGBD5_MOUSE	sp|D3YZI9|PGBD5_MOUSE	PiggyBac transposable element-derived protein 5 OS=Mus musculus OX=10090 GN=Pgbd5 PE=1 SV=1	17	22	0.263434	25.0797	4	25.1426	4	-0.0629307	0.0874187	25.1998	4	25.1413	4	0.0584725	0.0808017	25.1111	8	25.1705	8	0.0594251	0.950599	25.1397	8	25.1419	8	-0.00222908	0.979649	25.1426	4	25.1413	4	-0.0012765	0.0114782	25.0797	4	25.1998	4	0.120127	0.167256	25.0797	4	25.1413	4	0.0616542
Ccdc6	TRUE	sp|D3YZP9|CCDC6_MOUSE	sp|D3YZP9|CCDC6_MOUSE	Coiled-coil domain-containing protein 6 OS=Mus musculus OX=10090 GN=Ccdc6 PE=1 SV=1	19	27	0.177449	25.2865	4	25.1983	4	0.0882191	0.210737	25.3021	4	25.2009	4	0.101238	0.857055	25.2424	8	25.2515	8	0.00913225	0.0445168	25.2943	8	25.1996	8	0.0947287	0.92802	25.1983	4	25.2009	4	0.00262262	0.865085	25.2865	4	25.3021	4	0.0156419	0.20896	25.2865	4	25.2009	4	-0.0855965
Shank1	TRUE	sp|D3YZU1|SHAN1_MOUSE	sp|D3YZU1|SHAN1_MOUSE	SH3 and multiple ankyrin repeat domains protein 1 OS=Mus musculus OX=10090 GN=Shank1 PE=1 SV=1	73	120	0.662169	27.4591	4	27.4401	4	0.0189816	0.653069	27.4948	4	27.4642	4	0.0306653	0.423914	27.4496	8	27.4795	8	0.0298571	0.507733	27.477	8	27.4522	8	0.0248234	0.644943	27.4401	4	27.4642	4	0.0240153	0.566248	27.4591	4	27.4948	4	0.035699	0.923613	27.4591	4	27.4642	4	0.0050337
Ccdc8	TRUE	sp|D3YZV8|CCDC8_MOUSE	sp|D3YZV8|CCDC8_MOUSE	Coiled-coil domain-containing protein 8 homolog OS=Mus musculus OX=10090 GN=Ccdc8 PE=1 SV=2	3	3	0.785234	20.0265	4	20.0489	4	-0.022329	0.0396768	20.1639	4	20.0049	4	0.159019	0.410222	20.0377	8	20.0844	8	0.0467028	0.221192	20.0952	8	20.0269	8	0.0683451	0.397134	20.0489	4	20.0049	4	-0.0439713	0.163784	20.0265	4	20.1639	4	0.137377	0.8066	20.0265	4	20.0049	4	-0.0216423
Selenon	TRUE	sp|D3Z2R5|SELN_MOUSE	sp|D3Z2R5|SELN_MOUSE	Selenoprotein N OS=Mus musculus OX=10090 GN=Selenon PE=3 SV=2	1	1	0.13361	17.9105	4	18.0122	4	-0.101708	0.573044	18.0624	4	18.0205	4	0.0418091	0.111674	17.9614	8	18.0415	8	0.0800631	0.567629	17.9864	8	18.0164	8	-0.0299494	0.917942	18.0122	4	18.0205	4	0.00830457	0.020953	17.9105	4	18.0624	4	0.151822	0.224547	17.9105	4	18.0205	4	0.110013
Rbm24	TRUE	sp|D3Z4I3|RBM24_MOUSE	sp|D3Z4I3|RBM24_MOUSE	RNA-binding protein 24 OS=Mus musculus OX=10090 GN=Rbm24 PE=1 SV=1	2	2	0.853646	21.9492	4	21.9607	4	-0.0115172	0.820386	22.064	4	22.0352	4	0.0287358	0.153924	21.9549	8	22.0496	8	0.0946863	0.900585	22.0066	8	21.998	8	0.00860928	0.50884	21.9607	4	22.0352	4	0.0745599	0.21846	21.9492	4	22.064	4	0.114813	0.47844	21.9492	4	22.0352	4	0.0860771
Ptrhd1	TRUE	sp|D3Z4S3|PTRD1_MOUSE	sp|D3Z4S3|PTRD1_MOUSE	Putative peptidyl-tRNA hydrolase PTRHD1 OS=Mus musculus OX=10090 GN=Ptrhd1 PE=1 SV=1	5	7	0.671122	22.8791	4	22.6493	4	0.229716	0.539672	23.1554	4	22.9118	4	0.243559	0.386587	22.7642	8	23.0336	8	0.269416	0.448433	23.0172	8	22.7806	8	0.236637	0.482359	22.6493	4	22.9118	4	0.262494	0.621735	22.8791	4	23.1554	4	0.276337	0.958113	22.8791	4	22.9118	4	0.0327782
Bin2	TRUE	sp|D3Z6Q9|BIN2_MOUSE	sp|D3Z6Q9|BIN2_MOUSE	Bridging integrator 2 OS=Mus musculus OX=10090 GN=Bin2 PE=1 SV=1	8	11	0.201635	24.9546	4	25.0229	4	-0.0683592	0.207664	25.097	4	24.9895	4	0.107513	0.276192	24.9888	8	25.0432	8	0.0544528	0.700936	25.0258	8	25.0062	8	0.0195771	0.537632	25.0229	4	24.9895	4	-0.0334835	0.10193	24.9546	4	25.097	4	0.142389	0.427385	24.9546	4	24.9895	4	0.0348757
Gsg1l	TRUE	sp|D3Z7H4|GSG1L_MOUSE	sp|D3Z7H4|GSG1L_MOUSE	Germ cell-specific gene 1-like protein OS=Mus musculus OX=10090 GN=Gsg1l PE=1 SV=2	8	8	0.479133	23.0258	4	23.1361	4	-0.110319	0.711336	22.9491	4	22.9916	4	-0.0424849	0.226668	23.081	8	22.9704	8	-0.110596	0.410366	22.9875	8	23.0639	8	-0.0764018	0.128372	23.1361	4	22.9916	4	-0.144513	0.655118	23.0258	4	22.9491	4	-0.0766795	0.839023	23.0258	4	22.9916	4	-0.0341947
Gls	TRUE	sp|D3Z7P3|GLSK_MOUSE	sp|D3Z7P3|GLSK_MOUSE	Glutaminase kidney isoform, mitochondrial OS=Mus musculus OX=10090 GN=Gls PE=1 SV=1	53	111	0.401996	28.1904	4	28.3008	4	-0.110328	0.223782	28.2126	4	28.2946	4	-0.0820032	0.908326	28.2456	8	28.2536	8	0.00800975	0.151146	28.2015	8	28.2977	8	-0.0961654	0.943129	28.3008	4	28.2946	4	-0.0061524	0.844921	28.1904	4	28.2126	4	0.0221719	0.407263	28.1904	4	28.2946	4	0.104175
Smim20	TRUE	sp|D3Z7Q2|SIM20_MOUSE	sp|D3Z7Q2|SIM20_MOUSE	Small integral membrane protein 20 OS=Mus musculus OX=10090 GN=Smim20 PE=1 SV=1	2	2	0.647689	19.6964	4	19.7313	4	-0.0349569	0.461071	19.7661	4	19.728	4	0.038036	0.437745	19.7138	8	19.747	8	0.0332079	0.971619	19.7312	8	19.7297	8	0.00153955	0.884272	19.7313	4	19.728	4	-0.00328862	0.441317	19.6964	4	19.7661	4	0.0697043	0.66502	19.6964	4	19.728	4	0.0316683
Klhl3	TRUE	sp|E0CZ16|KLHL3_MOUSE	sp|E0CZ16|KLHL3_MOUSE	Kelch-like protein 3 OS=Mus musculus OX=10090 GN=Klhl3 PE=1 SV=2	5	5	0.0175367	22.0826	4	22.0036	4	0.0790034	0.158501	22.1025	4	22.0254	4	0.077097	0.530406	22.0431	8	22.0639	8	0.0208799	0.00843276	22.0925	8	22.0145	8	0.0780502	0.474281	22.0036	4	22.0254	4	0.0218332	0.676475	22.0826	4	22.1025	4	0.0199267	0.13379	22.0826	4	22.0254	4	-0.0571702
Soga1	TRUE	sp|E1U8D0|SOGA1_MOUSE	sp|E1U8D0|SOGA1_MOUSE	Protein SOGA1 OS=Mus musculus OX=10090 GN=Soga1 PE=1 SV=3	3	3	0.680733	20.8753	4	20.8485	4	0.0268074	0.9823	20.8854	4	20.8835	4	0.00190774	0.646946	20.8619	8	20.8844	8	0.0224894	0.770499	20.8804	8	20.866	8	0.0143576	0.627959	20.8485	4	20.8835	4	0.0349393	0.900851	20.8753	4	20.8854	4	0.0100396	0.900753	20.8753	4	20.8835	4	0.00813184
Prrt2	TRUE	sp|E9PUL5|PRRT2_MOUSE	sp|E9PUL5|PRRT2_MOUSE	Proline-rich transmembrane protein 2 OS=Mus musculus OX=10090 GN=Prrt2 PE=1 SV=1	9	27	0.0491806	24.1279	4	24.4113	4	-0.283404	0.864288	24.1555	4	24.179	4	-0.023464	0.310367	24.2696	8	24.1673	8	-0.102276	0.118424	24.1417	8	24.2951	8	-0.153434	0.0366903	24.4113	4	24.179	4	-0.232246	0.861285	24.1279	4	24.1555	4	0.0276938	0.693276	24.1279	4	24.179	4	0.0511578
Dgkd	TRUE	sp|E9PUQ8|DGKD_MOUSE	sp|E9PUQ8|DGKD_MOUSE	Diacylglycerol kinase delta OS=Mus musculus OX=10090 GN=Dgkd PE=1 SV=1	21	23	0.0985995	24.7512	4	24.6679	4	0.0833727	0.828319	24.66	4	24.6699	4	-0.00996147	0.191423	24.7096	8	24.6649	8	-0.0446212	0.28761	24.7056	8	24.6689	8	0.0367056	0.920506	24.6679	4	24.6699	4	0.00204584	0.166847	24.7512	4	24.66	4	-0.0912883	0.130448	24.7512	4	24.6699	4	-0.0813269
Fga	TRUE	sp|E9PV24|FIBA_MOUSE	sp|E9PV24|FIBA_MOUSE	Fibrinogen alpha chain OS=Mus musculus OX=10090 GN=Fga PE=1 SV=1	15	22	0.0802898	25.0089	4	24.841	4	0.167936	0.333366	25.0653	4	24.9574	4	0.107904	0.243916	24.9249	8	25.0113	8	0.0864144	0.0520786	25.0371	8	24.8992	8	0.13792	0.205799	24.841	4	24.9574	4	0.11643	0.596271	25.0089	4	25.0653	4	0.0563987	0.612313	25.0089	4	24.9574	4	-0.0515055
Mctp1	TRUE	sp|E9PV86|MCTP1_MOUSE	sp|E9PV86|MCTP1_MOUSE	Multiple C2 and transmembrane domain-containing protein 1 OS=Mus musculus OX=10090 GN=Mctp1 PE=1 SV=1	15	16	0.798881	23.3497	4	23.3426	4	0.00708686	0.149967	23.3794	4	23.3237	4	0.055721	0.81326	23.3461	8	23.3515	8	0.00542909	0.156703	23.3645	8	23.3331	8	0.0314039	0.448539	23.3426	4	23.3237	4	-0.018888	0.44175	23.3497	4	23.3794	4	0.0297461	0.346561	23.3497	4	23.3237	4	-0.0259748
Gcn1	TRUE	sp|E9PVA8|GCN1_MOUSE	sp|E9PVA8|GCN1_MOUSE	eIF-2-alpha kinase activator GCN1 OS=Mus musculus OX=10090 GN=Gcn1 PE=1 SV=1	73	78	0.161202	26.602	4	26.5642	4	0.0378479	0.0482533	26.6402	4	26.593	4	0.0471925	0.085917	26.5831	8	26.6166	8	0.0335081	0.0235257	26.6211	8	26.5786	8	0.0425202	0.296627	26.5642	4	26.593	4	0.0288359	0.0656854	26.602	4	26.6402	4	0.0381804	0.450558	26.602	4	26.593	4	-0.00901204
Ccdc175	TRUE	sp|E9PVB3|CC175_MOUSE	sp|E9PVB3|CC175_MOUSE	Coiled-coil domain-containing protein 175 OS=Mus musculus OX=10090 GN=Ccdc175 PE=4 SV=1	1	1	0.931591	22.0004	4	22.0119	4	-0.011568	0.250286	21.9731	4	22.0727	4	-0.0996579	0.820531	22.0062	8	22.0229	8	0.0167543	0.447002	21.9867	8	22.0423	8	-0.055613	0.548464	22.0119	4	22.0727	4	0.0607992	0.823311	22.0004	4	21.9731	4	-0.0272906	0.547241	22.0004	4	22.0727	4	0.0723673
Dchs1	TRUE	sp|E9PVD3|PCD16_MOUSE	sp|E9PVD3|PCD16_MOUSE	Protocadherin-16 OS=Mus musculus OX=10090 GN=Dchs1 PE=1 SV=1	2	2	0.144435	19.1858	4	19.2947	4	-0.108822	0.0240389	19.0536	4	19.2241	4	-0.170518	0.0878735	19.2402	8	19.1388	8	-0.101425	0.0127822	19.1197	8	19.2594	8	-0.13967	0.206941	19.2947	4	19.2241	4	-0.0705771	0.109181	19.1858	4	19.0536	4	-0.132273	0.612621	19.1858	4	19.2241	4	0.0382448
Sbf2	TRUE	sp|E9PXF8|MTMRD_MOUSE	sp|E9PXF8|MTMRD_MOUSE	Myotubularin-related protein 13 OS=Mus musculus OX=10090 GN=Sbf2 PE=1 SV=1	13	13	0.169131	23.0877	4	23.1351	4	-0.0473811	0.162184	23.1285	4	23.0776	4	0.0509259	0.736294	23.1114	8	23.1031	8	-0.0083352	0.943028	23.1081	8	23.1063	8	0.00177238	0.046601	23.1351	4	23.0776	4	-0.0574887	0.318971	23.0877	4	23.1285	4	0.0408183	0.780536	23.0877	4	23.0776	4	-0.0101076
Ift140	TRUE	sp|E9PY46|IF140_MOUSE	sp|E9PY46|IF140_MOUSE	Intraflagellar transport protein 140 homolog OS=Mus musculus OX=10090 GN=Ift140 PE=1 SV=1	5	5	0.552662	21.4456	4	21.3488	4	0.0968725	0.554674	21.5002	4	21.4459	4	0.0543368	0.384644	21.3972	8	21.4731	8	0.0758552	0.386261	21.4729	8	21.3973	8	0.0756046	0.250924	21.3488	4	21.4459	4	0.097123	0.743833	21.4456	4	21.5002	4	0.0545874	0.998787	21.4456	4	21.4459	4	0.000250567
Setd1a	TRUE	sp|E9PYH6|SET1A_MOUSE	sp|E9PYH6|SET1A_MOUSE	Histone-lysine N-methyltransferase SETD1A OS=Mus musculus OX=10090 GN=Setd1a PE=1 SV=1	5	5	0.0468133	22.104	4	21.9917	4	0.112358	0.252735	22.132	4	22.0371	4	0.0948137	0.467075	22.0478	8	22.0845	8	0.0366999	0.0262891	22.118	8	22.0144	8	0.103586	0.294238	21.9917	4	22.0371	4	0.0454723	0.732441	22.104	4	22.132	4	0.0279275	0.0645093	22.104	4	22.0371	4	-0.0668861
Prr12	TRUE	sp|E9PYL2|PRR12_MOUSE	sp|E9PYL2|PRR12_MOUSE	Proline-rich protein 12 OS=Mus musculus OX=10090 GN=Prr12 PE=1 SV=1	6	6	0.339297	21.2938	4	21.2259	4	0.0679131	0.55443	21.2723	4	21.2331	4	0.0392191	0.875161	21.2598	8	21.2527	8	-0.00711695	0.224548	21.283	8	21.2295	8	0.0535661	0.915774	21.2259	4	21.2331	4	0.00723004	0.743117	21.2938	4	21.2723	4	-0.0214639	0.402488	21.2938	4	21.2331	4	-0.060683
Igsf9b	TRUE	sp|E9PZ19|TUTLB_MOUSE	sp|E9PZ19|TUTLB_MOUSE	Protein turtle homolog B OS=Mus musculus OX=10090 GN=Igsf9b PE=1 SV=1	14	14	0.224924	23.6918	4	23.784	4	-0.0921943	0.115475	23.5507	4	23.7581	4	-0.207488	0.28196	23.7379	8	23.6544	8	-0.0834656	0.0414886	23.6212	8	23.771	8	-0.149841	0.610546	23.784	4	23.7581	4	-0.0258185	0.29394	23.6918	4	23.5507	4	-0.141113	0.389776	23.6918	4	23.7581	4	0.0663757
Ascc3	TRUE	sp|E9PZJ8|ASCC3_MOUSE	sp|E9PZJ8|ASCC3_MOUSE	Activating signal cointegrator 1 complex subunit 3 OS=Mus musculus OX=10090 GN=Ascc3 PE=1 SV=1	14	14	0.0274312	23.0428	4	22.9936	4	0.0492324	0.0198495	23.08	4	23.0116	4	0.0683194	0.197837	23.0182	8	23.0458	8	0.0275748	0.00150756	23.0614	8	23.0026	8	0.0587759	0.357402	22.9936	4	23.0116	4	0.0180313	0.124456	23.0428	4	23.08	4	0.0371184	0.023085	23.0428	4	23.0116	4	-0.031201
Chd2	TRUE	sp|E9PZM4|CHD2_MOUSE	sp|E9PZM4|CHD2_MOUSE	Chromodomain-helicase-DNA-binding protein 2 OS=Mus musculus OX=10090 GN=Chd2 PE=1 SV=1	9	9	0.439036	22.5302	4	22.4874	4	0.0428399	0.591205	22.4926	4	22.4572	4	0.0354474	0.398941	22.5088	8	22.4749	8	-0.0339254	0.328248	22.5114	8	22.4723	8	0.0391436	0.633433	22.4874	4	22.4572	4	-0.0302291	0.514851	22.5302	4	22.4926	4	-0.0376216	0.332079	22.5302	4	22.4572	4	-0.073069
Tns1	TRUE	sp|E9Q0S6|TENS1_MOUSE	sp|E9Q0S6|TENS1_MOUSE	Tensin-1 OS=Mus musculus OX=10090 GN=Tns1 PE=1 SV=1	22	24	0.172446	24.6658	4	24.6234	4	0.0424096	0.525549	24.6003	4	24.6153	4	-0.0150451	0.0657554	24.6446	8	24.6078	8	-0.0367991	0.516809	24.633	8	24.6193	8	0.0136823	0.66563	24.6234	4	24.6153	4	-0.00807178	0.0755784	24.6658	4	24.6003	4	-0.0655264	0.141244	24.6658	4	24.6153	4	-0.0504813
Tex264	TRUE	sp|E9Q137|TX264_MOUSE	sp|E9Q137|TX264_MOUSE	Testis-expressed protein 264 homolog OS=Mus musculus OX=10090 GN=Tex264 PE=2 SV=1	5	6	0.358066	22.4743	4	22.405	4	0.0693399	0.947159	22.4567	4	22.4543	4	0.00239527	0.685856	22.4397	8	22.4555	8	0.0158333	0.353307	22.4655	8	22.4296	8	0.0358676	0.326862	22.405	4	22.4543	4	0.0493056	0.787679	22.4743	4	22.4567	4	-0.017639	0.760584	22.4743	4	22.4543	4	-0.0200342
Irf2bp2	TRUE	sp|E9Q1P8|I2BP2_MOUSE	sp|E9Q1P8|I2BP2_MOUSE	Interferon regulatory factor 2-binding protein 2 OS=Mus musculus OX=10090 GN=Irf2bp2 PE=1 SV=1	11	11	0.458372	22.6136	4	22.5497	4	0.063937	0.167563	22.6885	4	22.5692	4	0.119327	0.424215	22.5816	8	22.6288	8	0.0472055	0.108006	22.6511	8	22.5594	8	0.0916321	0.788574	22.5497	4	22.5692	4	0.0195104	0.418912	22.6136	4	22.6885	4	0.0749006	0.644785	22.6136	4	22.5692	4	-0.0444266
Abcc4	TRUE	sp|E9Q236|MRP4_MOUSE	sp|E9Q236|MRP4_MOUSE	ATP-binding cassette sub-family C member 4 OS=Mus musculus OX=10090 GN=Abcc4 PE=1 SV=1	3	3	0.538189	20.8263	4	20.8921	4	-0.0657549	0.191381	20.7788	4	20.9189	4	-0.140099	0.885694	20.8592	8	20.8489	8	-0.0103222	0.135512	20.8026	8	20.9055	8	-0.102927	0.701281	20.8921	4	20.9189	4	0.02685	0.709326	20.8263	4	20.7788	4	-0.0474943	0.443923	20.8263	4	20.9189	4	0.0926049
Gpr137c	TRUE	sp|E9Q343|G137C_MOUSE	sp|E9Q343|G137C_MOUSE	G protein-coupled receptor 137C OS=Mus musculus OX=10090 GN=Gpr137c PE=3 SV=1	1	1	0.455268	18.6881	4	18.6179	4	0.0701783	0.600225	18.665	4	18.6052	4	0.05975	0.792167	18.653	8	18.6351	8	-0.0179406	0.332228	18.6765	8	18.6116	8	0.0649642	0.870672	18.6179	4	18.6052	4	-0.0127265	0.850227	18.6881	4	18.665	4	-0.0231548	0.443816	18.6881	4	18.6052	4	-0.0829048
Akap13	TRUE	sp|E9Q394|AKP13_MOUSE	sp|E9Q394|AKP13_MOUSE	A-kinase anchor protein 13 OS=Mus musculus OX=10090 GN=Akap13 PE=1 SV=1	3	3	0.9511	20.3205	4	20.3246	4	-0.00417658	0.461068	20.2582	4	20.3174	4	-0.0591868	0.476036	20.3226	8	20.2878	8	-0.0347486	0.516503	20.2893	8	20.321	8	-0.0316817	0.931327	20.3246	4	20.3174	4	-0.00724344	0.328103	20.3205	4	20.2582	4	-0.0622537	0.972827	20.3205	4	20.3174	4	-0.00306686
C2cd2	TRUE	sp|E9Q3C1|C2CD2_MOUSE	sp|E9Q3C1|C2CD2_MOUSE	C2 domain-containing protein 2 OS=Mus musculus OX=10090 GN=C2cd2 PE=1 SV=1	2	2	0.0853161	20.4398	4	20.5453	4	-0.105472	0.208339	20.4574	4	20.6648	4	-0.207388	0.430664	20.4925	8	20.5611	8	0.0685461	0.0576562	20.4486	8	20.605	8	-0.15643	0.0438888	20.5453	4	20.6648	4	0.119504	0.909617	20.4398	4	20.4574	4	0.0175878	0.00266182	20.4398	4	20.6648	4	0.224976
Aldh3b2	TRUE	sp|E9Q3E1|AL3B2_MOUSE	sp|E9Q3E1|AL3B2_MOUSE	Aldehyde dehydrogenase family 3 member B2 OS=Mus musculus OX=10090 GN=Aldh3b2 PE=1 SV=1	2	3	0.922521	21.5812	4	21.6024	4	-0.0212391	0.365697	21.3428	4	21.5296	4	-0.186792	0.271507	21.5918	8	21.4362	8	-0.155583	0.46786	21.462	8	21.566	8	-0.104016	0.605151	21.6024	4	21.5296	4	-0.0728063	0.377146	21.5812	4	21.3428	4	-0.238359	0.813475	21.5812	4	21.5296	4	-0.0515673
Pi4ka	TRUE	sp|E9Q3L2|PI4KA_MOUSE	sp|E9Q3L2|PI4KA_MOUSE	Phosphatidylinositol 4-kinase alpha OS=Mus musculus OX=10090 GN=Pi4ka PE=1 SV=2	100	144	0.305558	28.0142	4	28.067	4	-0.0527669	0.502333	28.1377	4	28.12	4	0.0176913	0.00531546	28.0406	8	28.1289	8	0.0882932	0.627958	28.076	8	28.0935	8	-0.0175378	0.0350919	28.067	4	28.12	4	0.0530642	0.0468552	28.0142	4	28.1377	4	0.123522	0.0745327	28.0142	4	28.12	4	0.105831
Ryr2	TRUE	sp|E9Q401|RYR2_MOUSE	sp|E9Q401|RYR2_MOUSE	Ryanodine receptor 2 OS=Mus musculus OX=10090 GN=Ryr2 PE=1 SV=1	156	190	0.200153	28.1329	4	28.1973	4	-0.0644091	0.345402	28.1996	4	28.1675	4	0.0321129	0.530735	28.1651	8	28.1835	8	0.0184632	0.584151	28.1662	8	28.1824	8	-0.0161481	0.307722	28.1973	4	28.1675	4	-0.0297978	0.211065	28.1329	4	28.1996	4	0.0667242	0.481718	28.1329	4	28.1675	4	0.0346113
Ankrd11	TRUE	sp|E9Q4F7|ANR11_MOUSE	sp|E9Q4F7|ANR11_MOUSE	Ankyrin repeat domain-containing protein 11 OS=Mus musculus OX=10090 GN=Ankrd11 PE=1 SV=1	1	1	0.593339	17.8605	4	17.9156	4	-0.0550695	0.817093	17.8198	4	17.8432	4	-0.0233513	0.396117	17.888	8	17.8315	8	-0.0565526	0.559053	17.8402	8	17.8794	8	-0.0392104	0.318162	17.9156	4	17.8432	4	-0.0724117	0.746526	17.8605	4	17.8198	4	-0.0406936	0.870064	17.8605	4	17.8432	4	-0.0173422
Arid1b	TRUE	sp|E9Q4N7|ARI1B_MOUSE	sp|E9Q4N7|ARI1B_MOUSE	AT-rich interactive domain-containing protein 1B OS=Mus musculus OX=10090 GN=Arid1b PE=1 SV=2	16	18	0.600309	24.4174	4	24.2877	4	0.129637	0.287172	24.5304	4	24.3845	4	0.145919	0.427624	24.3525	8	24.4574	8	0.1049	0.293232	24.4739	8	24.3361	8	0.137778	0.541873	24.2877	4	24.3845	4	0.0967583	0.625	24.4174	4	24.5304	4	0.113041	0.894735	24.4174	4	24.3845	4	-0.0328784
Wdfy1	TRUE	sp|E9Q4P1|WDFY1_MOUSE	sp|E9Q4P1|WDFY1_MOUSE	WD repeat and FYVE domain-containing protein 1 OS=Mus musculus OX=10090 GN=Wdfy1 PE=1 SV=1	17	24	0.207071	24.6307	4	25.1786	4	-0.547864	0.418671	24.7412	4	24.7026	4	0.03865	0.394977	24.9047	8	24.7219	8	-0.182749	0.229815	24.686	8	24.9406	8	-0.254607	0.0537932	25.1786	4	24.7026	4	-0.476006	0.753027	24.6307	4	24.7412	4	0.110508	0.836558	24.6307	4	24.7026	4	0.0718579
Pde8b	TRUE	sp|E9Q4S1|PDE8B_MOUSE	sp|E9Q4S1|PDE8B_MOUSE	High affinity cAMP-specific and IBMX-insensitive 3',5'-cyclic phosphodiesterase 8B OS=Mus musculus OX=10090 GN=Pde8b PE=1 SV=1	9	9	0.594427	23.0768	4	23.1214	4	-0.0446158	0.304802	23.0509	4	23.0994	4	-0.0485517	0.592402	23.0991	8	23.0751	8	-0.0239243	0.289792	23.0638	8	23.1104	8	-0.0465838	0.637617	23.1214	4	23.0994	4	-0.0219564	0.753709	23.0768	4	23.0509	4	-0.0258923	0.809427	23.0768	4	23.0994	4	0.0226594
Rnf213	TRUE	sp|E9Q555|RN213_MOUSE	sp|E9Q555|RN213_MOUSE	E3 ubiquitin-protein ligase RNF213 OS=Mus musculus OX=10090 GN=Rnf213 PE=1 SV=3	1	1	0.296279	15.7432	4	15.9117	4	-0.168555	0.280577	16.0105	4	15.7613	4	0.24921	0.663889	15.8274	8	15.8859	8	0.0584769	0.764844	15.8769	8	15.8365	8	0.0403274	0.439777	15.9117	4	15.7613	4	-0.150405	0.190532	15.7432	4	16.0105	4	0.267359	0.937014	15.7432	4	15.7613	4	0.0181495
Dsp	TRUE	sp|E9Q557|DESP_MOUSE	sp|E9Q557|DESP_MOUSE	Desmoplakin OS=Mus musculus OX=10090 GN=Dsp PE=1 SV=1	1	1	0.216801	16.0757	4	16.2852	4	-0.209459	0.0308645	15.6451	4	16.1978	4	-0.552748	0.128675	16.1804	8	15.9215	8	-0.258974	0.0177534	15.8604	8	16.2415	8	-0.381103	0.375463	16.2852	4	16.1978	4	-0.087329	0.111901	16.0757	4	15.6451	4	-0.430618	0.50252	16.0757	4	16.1978	4	0.12213
Nolc1	TRUE	sp|E9Q5C9|NOLC1_MOUSE	sp|E9Q5C9|NOLC1_MOUSE	Nucleolar and coiled-body phosphoprotein 1 OS=Mus musculus OX=10090 GN=Nolc1 PE=1 SV=1	23	28	0.885728	25.3524	4	25.3395	4	0.0128746	0.198983	25.4112	4	25.336	4	0.0751834	0.578938	25.346	8	25.3736	8	0.0276531	0.372631	25.3818	8	25.3378	8	0.044029	0.943662	25.3395	4	25.336	4	-0.00350135	0.530947	25.3524	4	25.4112	4	0.0588075	0.868061	25.3524	4	25.336	4	-0.0163759
Setd2	TRUE	sp|E9Q5F9|SETD2_MOUSE	sp|E9Q5F9|SETD2_MOUSE	Histone-lysine N-methyltransferase SETD2 OS=Mus musculus OX=10090 GN=Setd2 PE=1 SV=1	3	3	0.134121	20.956	4	20.828	4	0.127994	0.0955217	20.9443	4	20.7895	4	0.154864	0.69444	20.892	8	20.8669	8	-0.0251375	0.0140865	20.9502	8	20.8088	8	0.141429	0.64913	20.828	4	20.7895	4	-0.0385729	0.875369	20.956	4	20.9443	4	-0.0117022	0.0732074	20.956	4	20.7895	4	-0.166567
Ythdc1	TRUE	sp|E9Q5K9|YTDC1_MOUSE	sp|E9Q5K9|YTDC1_MOUSE	YTH domain-containing protein 1 OS=Mus musculus OX=10090 GN=Ythdc1 PE=1 SV=2	8	9	0.46473	22.3413	4	22.2112	4	0.130068	0.791245	22.3189	4	22.3373	4	-0.0183817	0.559072	22.2763	8	22.3281	8	0.0518703	0.528951	22.3301	8	22.2743	8	0.055843	0.177877	22.2112	4	22.3373	4	0.126095	0.892935	22.3413	4	22.3189	4	-0.0223544	0.981773	22.3413	4	22.3373	4	-0.0039727
Ptpro	TRUE	sp|E9Q612|PTPRO_MOUSE	sp|E9Q612|PTPRO_MOUSE	Receptor-type tyrosine-protein phosphatase O OS=Mus musculus OX=10090 GN=Ptpro PE=1 SV=1	1	1	0.507319	19.6951	4	19.7655	4	-0.0704103	0.419409	19.7765	4	19.843	4	-0.0665122	0.214631	19.7303	8	19.8097	8	0.0794457	0.288557	19.7358	8	19.8043	8	-0.0684613	0.330016	19.7655	4	19.843	4	0.0774967	0.457683	19.6951	4	19.7765	4	0.0813948	0.241608	19.6951	4	19.843	4	0.147907
Myo1e	TRUE	sp|E9Q634|MYO1E_MOUSE	sp|E9Q634|MYO1E_MOUSE	Unconventional myosin-Ie OS=Mus musculus OX=10090 GN=Myo1e PE=1 SV=1	1	1	0.613534	18.109	4	18.1998	4	-0.0908162	0.232114	18.1306	4	18.2744	4	-0.143811	0.634105	18.1544	8	18.2025	8	0.0481055	0.235532	18.1198	8	18.2371	8	-0.117314	0.593329	18.1998	4	18.2744	4	0.0746031	0.892032	18.109	4	18.1306	4	0.021608	0.353586	18.109	4	18.2744	4	0.165419
Ccdc85c	TRUE	sp|E9Q6B2|CC85C_MOUSE	sp|E9Q6B2|CC85C_MOUSE	Coiled-coil domain-containing protein 85C OS=Mus musculus OX=10090 GN=Ccdc85c PE=1 SV=1	10	11	0.0144976	23.5019	4	23.3654	4	0.136588	0.119915	23.5111	4	23.4054	4	0.105777	0.603293	23.4337	8	23.4583	8	0.0246054	0.00292616	23.5065	8	23.3854	8	0.121183	0.224727	23.3654	4	23.4054	4	0.0400112	0.891078	23.5019	4	23.5111	4	0.00919966	0.0465419	23.5019	4	23.4054	4	-0.0965772
Xkr6	TRUE	sp|E9Q6C8|XKR6_MOUSE	sp|E9Q6C8|XKR6_MOUSE	XK-related protein 6 OS=Mus musculus OX=10090 GN=Xkr6 PE=2 SV=1	1	1	0.197379	19.8094	4	20.0623	4	-0.252924	0.754487	19.8536	4	19.9283	4	-0.0747318	0.756463	19.9359	8	19.891	8	-0.0449207	0.247153	19.8315	8	19.9953	8	-0.163828	0.399252	20.0623	4	19.9283	4	-0.134017	0.863634	19.8094	4	19.8536	4	0.0441751	0.431781	19.8094	4	19.9283	4	0.118907
Znf277	TRUE	sp|E9Q6D6|ZN277_MOUSE	sp|E9Q6D6|ZN277_MOUSE	Zinc finger protein 277 OS=Mus musculus OX=10090 GN=Znf277 PE=1 SV=1	1	1	0.87934	18.1294	4	18.1427	4	-0.0133193	0.563241	18.1686	4	18.1057	4	0.0629045	0.986448	18.1361	8	18.1371	8	0.00108397	0.696833	18.149	8	18.1242	8	0.0247926	0.67956	18.1427	4	18.1057	4	-0.0370279	0.713522	18.1294	4	18.1686	4	0.0391959	0.780153	18.1294	4	18.1057	4	-0.0237086
Simc1	TRUE	sp|E9Q6E9|SIMC1_MOUSE	sp|E9Q6E9|SIMC1_MOUSE	SUMO-interacting motif-containing protein 1 OS=Mus musculus OX=10090 GN=Simc1 PE=1 SV=1	1	1	0.0397054	18.6663	4	18.2332	4	0.433062	0.147406	18.7104	4	18.4504	4	0.260008	0.373846	18.4498	8	18.5804	8	0.130614	0.00854487	18.6883	8	18.3418	8	0.346535	0.058835	18.2332	4	18.4504	4	0.217141	0.838884	18.6663	4	18.7104	4	0.044087	0.272785	18.6663	4	18.4504	4	-0.215921
Bod1l	TRUE	sp|E9Q6J5|BD1L1_MOUSE	sp|E9Q6J5|BD1L1_MOUSE	Biorientation of chromosomes in cell division protein 1-like 1 OS=Mus musculus OX=10090 GN=Bod1l PE=1 SV=1	19	21	0.43597	23.5477	4	23.4972	4	0.0504504	0.656707	23.5134	4	23.4977	4	0.0156191	0.622143	23.5224	8	23.5056	8	-0.0168811	0.328486	23.5305	8	23.4975	8	0.0330347	0.980545	23.4972	4	23.4977	4	0.0005346	0.620872	23.5477	4	23.5134	4	-0.0342968	0.450127	23.5477	4	23.4977	4	-0.0499158
Ttc7b	TRUE	sp|E9Q6P5|TTC7B_MOUSE	sp|E9Q6P5|TTC7B_MOUSE	Tetratricopeptide repeat protein 7B OS=Mus musculus OX=10090 GN=Ttc7b PE=1 SV=1	29	40	0.816292	26.0619	4	26.0536	4	0.00827655	0.860671	26.0903	4	26.0953	4	-0.0050401	0.107221	26.0578	8	26.0928	8	0.0350495	0.943456	26.0761	8	26.0745	8	0.00161823	0.102525	26.0536	4	26.0953	4	0.0417078	0.484097	26.0619	4	26.0903	4	0.0283912	0.41865	26.0619	4	26.0953	4	0.0334313
Ube4a	TRUE	sp|E9Q735|UBE4A_MOUSE	sp|E9Q735|UBE4A_MOUSE	Ubiquitin conjugation factor E4 A OS=Mus musculus OX=10090 GN=Ube4a PE=1 SV=1	18	23	0.965333	24.5557	4	24.5542	4	0.00147953	0.139502	24.5097	4	24.5595	4	-0.0498168	0.378504	24.555	8	24.5346	8	-0.0203488	0.292626	24.5327	8	24.5569	8	-0.0241687	0.873776	24.5542	4	24.5595	4	0.0052994	0.176199	24.5557	4	24.5097	4	-0.045997	0.861534	24.5557	4	24.5595	4	0.00381987
Cfap251	TRUE	sp|E9Q743|CF251_MOUSE	sp|E9Q743|CF251_MOUSE	Cilia- and flagella-associated protein 251 OS=Mus musculus OX=10090 GN=Cfap251 PE=1 SV=1	2	2	0.303953	23.0324	4	23.3358	4	-0.303433	0.071663	22.695	4	23.1824	4	-0.487393	0.229046	23.1841	8	22.9387	8	-0.245381	0.0419265	22.8637	8	23.2591	8	-0.395413	0.277709	23.3358	4	23.1824	4	-0.153401	0.340386	23.0324	4	22.695	4	-0.337361	0.601854	23.0324	4	23.1824	4	0.150032
Zc3h13	TRUE	sp|E9Q784|ZC3HD_MOUSE	sp|E9Q784|ZC3HD_MOUSE	Zinc finger CCCH domain-containing protein 13 OS=Mus musculus OX=10090 GN=Zc3h13 PE=1 SV=1	12	12	0.676335	22.871	4	22.8398	4	0.0311724	0.204283	22.9489	4	22.8566	4	0.0923422	0.342663	22.8554	8	22.9028	8	0.0473391	0.210122	22.91	8	22.8482	8	0.0617573	0.707453	22.8398	4	22.8566	4	0.0167541	0.401282	22.871	4	22.9489	4	0.077924	0.862897	22.871	4	22.8566	4	-0.0144182
Arid2	TRUE	sp|E9Q7E2|ARID2_MOUSE	sp|E9Q7E2|ARID2_MOUSE	AT-rich interactive domain-containing protein 2 OS=Mus musculus OX=10090 GN=Arid2 PE=1 SV=1	2	2	0.128342	21.1449	4	21.0759	4	0.0689746	0.0997009	21.1457	4	21.0709	4	0.0747756	0.948324	21.1104	8	21.1083	8	-0.00210131	0.0133924	21.1453	8	21.0734	8	0.0718751	0.825824	21.0759	4	21.0709	4	-0.00500182	0.987849	21.1449	4	21.1457	4	0.000799206	0.102294	21.1449	4	21.0709	4	-0.0739764
Numa1	TRUE	sp|E9Q7G0|NUMA1_MOUSE	sp|E9Q7G0|NUMA1_MOUSE	Nuclear mitotic apparatus protein 1 OS=Mus musculus OX=10090 GN=Numa1 PE=1 SV=1	74	88	0.483883	26.7764	4	26.7529	4	0.0235121	0.794132	26.7382	4	26.7459	4	-0.00772769	0.281367	26.7646	8	26.742	8	-0.0225957	0.711968	26.7573	8	26.7494	8	0.00789222	0.760226	26.7529	4	26.7459	4	-0.00697581	0.333179	26.7764	4	26.7382	4	-0.0382156	0.444899	26.7764	4	26.7459	4	-0.0304879
Chadl	TRUE	sp|E9Q7T7|CHADL_MOUSE	sp|E9Q7T7|CHADL_MOUSE	Chondroadherin-like protein OS=Mus musculus OX=10090 GN=Chadl PE=1 SV=1	4	4	0.693788	20.5864	4	20.5494	4	0.0369559	0.106943	20.6636	4	20.5253	4	0.138266	0.664293	20.5679	8	20.5944	8	0.0265499	0.137236	20.625	8	20.5374	8	0.0876108	0.786727	20.5494	4	20.5253	4	-0.024105	0.359773	20.5864	4	20.6636	4	0.0772048	0.496921	20.5864	4	20.5253	4	-0.0610609
Nrxn2	TRUE	sp|E9Q7X7|NRX2A_MOUSE	sp|E9Q7X7|NRX2A_MOUSE	Neurexin-2 OS=Mus musculus OX=10090 GN=Nrxn2 PE=1 SV=1	30	41	0.396685	26.2563	4	26.3105	4	-0.054233	0.465567	26.2487	4	26.3076	4	-0.058913	0.912501	26.2834	8	26.2781	8	-0.00526155	0.224837	26.2525	8	26.309	8	-0.056573	0.957403	26.3105	4	26.3076	4	-0.00292158	0.927942	26.2563	4	26.2487	4	-0.00760152	0.531185	26.2563	4	26.3076	4	0.0513114
Dnajc21	TRUE	sp|E9Q8D0|DJC21_MOUSE	sp|E9Q8D0|DJC21_MOUSE	DnaJ homolog subfamily C member 21 OS=Mus musculus OX=10090 GN=Dnajc21 PE=1 SV=1	2	2	0.693908	20.5156	4	20.4919	4	0.0237059	0.25631	20.521	4	20.5806	4	-0.0596825	0.218928	20.5037	8	20.5508	8	0.0470814	0.646531	20.5183	8	20.5363	8	-0.0179883	0.232096	20.4919	4	20.5806	4	0.0887756	0.876071	20.5156	4	20.521	4	0.00538716	0.113929	20.5156	4	20.5806	4	0.0650696
Fry	TRUE	sp|E9Q8I9|FRY_MOUSE	sp|E9Q8I9|FRY_MOUSE	Protein furry homolog OS=Mus musculus OX=10090 GN=Fry PE=1 SV=1	39	44	0.416759	25.9332	4	25.969	4	-0.0358862	0.333484	26.0061	4	25.9848	4	0.02131	0.0704977	25.9511	8	25.9954	8	0.0443495	0.779149	25.9696	8	25.9769	8	-0.00728808	0.302313	25.969	4	25.9848	4	0.0157514	0.146092	25.9332	4	26.0061	4	0.0729477	0.272359	25.9332	4	25.9848	4	0.0516376
Rap1gds1	TRUE	sp|E9Q912|GDS1_MOUSE	sp|E9Q912|GDS1_MOUSE	Rap1 GTPase-GDP dissociation stimulator 1 OS=Mus musculus OX=10090 GN=Rap1gds1 PE=2 SV=1	45	91	0.285878	27.5308	4	27.6133	4	-0.0824534	0.393117	27.5656	4	27.5833	4	-0.017762	0.949496	27.5721	8	27.5745	8	0.0024092	0.172855	27.5482	8	27.5983	8	-0.0501077	0.47326	27.6133	4	27.5833	4	-0.0299365	0.593176	27.5308	4	27.5656	4	0.0347549	0.410389	27.5308	4	27.5833	4	0.0525169
Rabl2	TRUE	sp|E9Q9D5|RBL2A_MOUSE	sp|E9Q9D5|RBL2A_MOUSE	Rab-like protein 2A OS=Mus musculus OX=10090 GN=Rabl2 PE=1 SV=1	2	2	0.994286	20.419	4	20.4194	4	-0.000440265	0.551415	20.4094	4	20.428	4	-0.0185825	0.98873	20.4192	8	20.4187	8	-0.000441697	0.760605	20.4142	8	20.4237	8	-0.00951138	0.844469	20.4194	4	20.428	4	0.00862942	0.857367	20.419	4	20.4094	4	-0.00951281	0.850529	20.419	4	20.428	4	0.00906968
Dlg5	TRUE	sp|E9Q9R9|DLG5_MOUSE	sp|E9Q9R9|DLG5_MOUSE	Disks large homolog 5 OS=Mus musculus OX=10090 GN=Dlg5 PE=1 SV=1	2	3	0.758014	19.2157	4	19.2384	4	-0.022631	0.388788	19.3137	4	19.2506	4	0.0631264	0.260447	19.2271	8	19.2821	8	0.0550776	0.685205	19.2647	8	19.2445	8	0.0202477	0.847256	19.2384	4	19.2506	4	0.0121988	0.248051	19.2157	4	19.3137	4	0.0979563	0.684202	19.2157	4	19.2506	4	0.0348299
Sec16a	TRUE	sp|E9QAT4|SC16A_MOUSE	sp|E9QAT4|SC16A_MOUSE	Protein transport protein Sec16A OS=Mus musculus OX=10090 GN=Sec16a PE=1 SV=1	40	43	0.128764	25.5784	4	25.5222	4	0.056192	0.531878	25.5928	4	25.564	4	0.0287526	0.326839	25.5503	8	25.5784	8	0.0280733	0.128417	25.5856	8	25.5431	8	0.0424723	0.19314	25.5222	4	25.564	4	0.041793	0.76391	25.5784	4	25.5928	4	0.0143537	0.696116	25.5784	4	25.564	4	-0.014399
Syngap1	TRUE	sp|F6SEU4|SYGP1_MOUSE	sp|F6SEU4|SYGP1_MOUSE	Ras/Rap GTPase-activating protein SynGAP OS=Mus musculus OX=10090 GN=Syngap1 PE=1 SV=2	89	180	0.233328	28.5534	4	28.6176	4	-0.0641278	0.377777	28.5878	4	28.6326	4	-0.044889	0.487181	28.5855	8	28.6102	8	0.0246888	0.111246	28.5706	8	28.6251	8	-0.0545084	0.750933	28.6176	4	28.6326	4	0.0150694	0.518894	28.5534	4	28.5878	4	0.0343082	0.127797	28.5534	4	28.6326	4	0.0791972
Yjefn3	TRUE	sp|F6W8I0|YJEN3_MOUSE	sp|F6W8I0|YJEN3_MOUSE	YjeF N-terminal domain-containing protein 3 OS=Mus musculus OX=10090 GN=Yjefn3 PE=1 SV=2	8	9	0.149456	23.3891	4	23.2735	4	0.115684	0.927013	23.2673	4	23.2736	4	-0.00632838	0.240887	23.3313	8	23.2704	8	-0.0608648	0.29453	23.3282	8	23.2735	8	0.054678	0.998554	23.2735	4	23.2736	4	0.000141661	0.0907216	23.3891	4	23.2673	4	-0.121871	0.155098	23.3891	4	23.2736	4	-0.115543
Crocc2	TRUE	sp|F6XLV1|CRCC2_MOUSE	sp|F6XLV1|CRCC2_MOUSE	Ciliary rootlet coiled-coil protein 2 OS=Mus musculus OX=10090 GN=Crocc2 PE=3 SV=2	8	8	0.123349	22.3787	4	22.5043	4	-0.125603	0.341049	22.3501	4	22.5092	4	-0.159117	0.89323	22.4415	8	22.4296	8	-0.0119124	0.0911588	22.3644	8	22.5068	8	-0.14236	0.953418	22.5043	4	22.5092	4	0.00484504	0.853988	22.3787	4	22.3501	4	-0.0286699	0.235712	22.3787	4	22.5092	4	0.130448
Tpr	TRUE	sp|F6ZDS4|TPR_MOUSE	sp|F6ZDS4|TPR_MOUSE	Nucleoprotein TPR OS=Mus musculus OX=10090 GN=Tpr PE=1 SV=1	87	120	0.589495	27.5498	4	27.5064	4	0.043353	0.336495	27.5871	4	27.5162	4	0.0709422	0.642863	27.5281	8	27.5517	8	0.0235812	0.251476	27.5684	8	27.5113	8	0.0571476	0.839866	27.5064	4	27.5162	4	0.00978662	0.695018	27.5498	4	27.5871	4	0.0373758	0.709109	27.5498	4	27.5162	4	-0.0335664
Tspan15	TRUE	sp|F7BWT7|TSN15_MOUSE	sp|F7BWT7|TSN15_MOUSE	Tetraspanin-15 OS=Mus musculus OX=10090 GN=Tspan15 PE=1 SV=2	3	4	0.114472	22.1593	4	22.3815	4	-0.222219	0.176151	22.0339	4	22.2578	4	-0.223904	0.259666	22.2704	8	22.1459	8	-0.124503	0.0320759	22.0966	8	22.3197	8	-0.223062	0.0950165	22.3815	4	22.2578	4	-0.123661	0.509263	22.1593	4	22.0339	4	-0.125346	0.452153	22.1593	4	22.2578	4	0.0985582
Arid4a	TRUE	sp|F8VPQ2|ARI4A_MOUSE	sp|F8VPQ2|ARI4A_MOUSE	AT-rich interactive domain-containing protein 4A OS=Mus musculus OX=10090 GN=Arid4a PE=1 SV=1	1	1	0.649911	16.6364	4	16.6835	4	-0.0471167	0.717891	16.7309	4	16.6874	4	0.0435828	0.500744	16.6599	8	16.7091	8	0.0492184	0.980876	16.6837	8	16.6854	8	-0.00176696	0.971402	16.6835	4	16.6874	4	0.00386865	0.425822	16.6364	4	16.7309	4	0.0945681	0.632991	16.6364	4	16.6874	4	0.0509853
Farp1	TRUE	sp|F8VPU2|FARP1_MOUSE	sp|F8VPU2|FARP1_MOUSE	FERM, ARHGEF and pleckstrin domain-containing protein 1 OS=Mus musculus OX=10090 GN=Farp1 PE=1 SV=1	37	51	0.261994	25.9956	4	26.0411	4	-0.0454301	0.54862	26.0702	4	26.0369	4	0.0333807	0.282751	26.0183	8	26.0536	8	0.0352119	0.857139	26.0329	8	26.039	8	-0.0060247	0.894688	26.0411	4	26.0369	4	-0.00419355	0.234252	25.9956	4	26.0702	4	0.0746173	0.197592	25.9956	4	26.0369	4	0.0412366
Akain1	TRUE	sp|G3UWD5|AKAI1_MOUSE	sp|G3UWD5|AKAI1_MOUSE	A-kinase anchor protein inhibitor 1 OS=Mus musculus OX=10090 GN=Akain1 PE=2 SV=1	3	3	0.790988	20.9825	4	20.9521	4	0.0303863	0.0260895	20.8106	4	21.065	4	-0.254373	0.720369	20.9673	8	20.9378	8	-0.0295148	0.159973	20.8966	8	21.0086	8	-0.111994	0.25855	20.9521	4	21.065	4	0.112865	0.15778	20.9825	4	20.8106	4	-0.171895	0.342278	20.9825	4	21.065	4	0.0824788
Sipa1l3	TRUE	sp|G3X9J0|SI1L3_MOUSE	sp|G3X9J0|SI1L3_MOUSE	Signal-induced proliferation-associated 1-like protein 3 OS=Mus musculus OX=10090 GN=Sipa1l3 PE=1 SV=1	21	23	0.896191	24.324	4	24.3396	4	-0.0156471	0.0730536	24.3829	4	24.2476	4	0.135349	0.804945	24.3318	8	24.3152	8	-0.0165589	0.365352	24.3534	8	24.2936	8	0.0598508	0.388845	24.3396	4	24.2476	4	-0.0920567	0.515602	24.324	4	24.3829	4	0.058939	0.400827	24.324	4	24.2476	4	-0.0764097
Arfgef1	TRUE	sp|G3X9K3|BIG1_MOUSE	sp|G3X9K3|BIG1_MOUSE	Brefeldin A-inhibited guanine nucleotide-exchange protein 1 OS=Mus musculus OX=10090 GN=Arfgef1 PE=1 SV=1	39	50	0.0677953	25.9251	4	25.9922	4	-0.0671042	0.852076	26.0317	4	26.025	4	0.00672396	0.0137764	25.9586	8	26.0283	8	0.0696949	0.330022	25.9784	8	26.0086	8	-0.0301901	0.368186	25.9922	4	26.025	4	0.0327809	0.0140262	25.9251	4	26.0317	4	0.106609	0.0474346	25.9251	4	26.025	4	0.0998851
Rab11fip2	TRUE	sp|G3XA57|RFIP2_MOUSE	sp|G3XA57|RFIP2_MOUSE	Rab11 family-interacting protein 2 OS=Mus musculus OX=10090 GN=Rab11fip2 PE=1 SV=1	19	22	0.405473	25.0984	4	25.0413	4	0.0571282	0.418241	25.1291	4	25.0747	4	0.0543526	0.477907	25.0698	8	25.1019	8	0.0320699	0.208327	25.1137	8	25.058	8	0.0557404	0.481541	25.0413	4	25.0747	4	0.0334577	0.705749	25.0984	4	25.1291	4	0.0306821	0.699934	25.0984	4	25.0747	4	-0.0236705
Atp2b1	TRUE	sp|G5E829|AT2B1_MOUSE	sp|G5E829|AT2B1_MOUSE	Plasma membrane calcium-transporting ATPase 1 OS=Mus musculus OX=10090 GN=Atp2b1 PE=1 SV=1	58	114	0.166361	28.9091	4	29.1023	4	-0.193249	0.287768	28.7726	4	28.9826	4	-0.210005	0.28166	29.0057	8	28.8776	8	-0.128082	0.0792964	28.8408	8	29.0425	8	-0.201627	0.168544	29.1023	4	28.9826	4	-0.119704	0.528517	28.9091	4	28.7726	4	-0.13646	0.595685	28.9091	4	28.9826	4	0.0735449
Trip12	TRUE	sp|G5E870|TRIPC_MOUSE	sp|G5E870|TRIPC_MOUSE	E3 ubiquitin-protein ligase TRIP12 OS=Mus musculus OX=10090 GN=Trip12 PE=1 SV=1	26	28	0.907515	24.6928	4	24.6878	4	0.00506212	0.0258175	24.7885	4	24.7132	4	0.0752454	0.0402801	24.6903	8	24.7508	8	0.0605239	0.193373	24.7406	8	24.7005	8	0.0401537	0.285857	24.6878	4	24.7132	4	0.0254322	0.0722649	24.6928	4	24.7885	4	0.0956155	0.638709	24.6928	4	24.7132	4	0.0203701
Zbtb11	TRUE	sp|G5E8B9|ZBT11_MOUSE	sp|G5E8B9|ZBT11_MOUSE	Zinc finger and BTB domain-containing protein 11 OS=Mus musculus OX=10090 GN=Zbtb11 PE=2 SV=1	6	6	0.674559	20.6459	4	20.6216	4	0.0242523	0.519123	20.6218	4	20.6493	4	-0.0275482	0.955942	20.6337	8	20.6356	8	0.00181615	0.960019	20.6338	8	20.6355	8	-0.00164796	0.50272	20.6216	4	20.6493	4	0.0277164	0.681852	20.6459	4	20.6218	4	-0.0240841	0.957689	20.6459	4	20.6493	4	0.00346411
Ank3	TRUE	sp|G5E8K5|ANK3_MOUSE	sp|G5E8K5|ANK3_MOUSE	Ankyrin-3 OS=Mus musculus OX=10090 GN=Ank3 PE=1 SV=1	106	173	0.645426	28.5486	4	28.5733	4	-0.0247084	0.016223	28.51	4	28.5933	4	-0.0832404	0.769186	28.5609	8	28.5516	8	-0.00928432	0.0706451	28.5293	8	28.5833	8	-0.0539744	0.404756	28.5733	4	28.5933	4	0.0199817	0.489208	28.5486	4	28.51	4	-0.0385503	0.406707	28.5486	4	28.5933	4	0.0446901
Tubgcp6	TRUE	sp|G5E8P0|GCP6_MOUSE	sp|G5E8P0|GCP6_MOUSE	Gamma-tubulin complex component 6 OS=Mus musculus OX=10090 GN=Tubgcp6 PE=1 SV=1	5	5	0.126671	21.3632	4	21.4534	4	-0.0902563	0.235483	21.5033	4	21.4628	4	0.0404547	0.0412713	21.4083	8	21.4831	8	0.074759	0.525391	21.4332	8	21.4581	8	-0.0249008	0.84077	21.4534	4	21.4628	4	0.00940351	0.0115364	21.3632	4	21.5033	4	0.140114	0.00760731	21.3632	4	21.4628	4	0.0996598
Brd1	TRUE	sp|G5E8P1|BRD1_MOUSE	sp|G5E8P1|BRD1_MOUSE	Bromodomain-containing protein 1 OS=Mus musculus OX=10090 GN=Brd1 PE=1 SV=1	2	2	0.106827	20.2537	4	20.1264	4	0.127285	0.875534	20.2319	4	20.2407	4	-0.00881307	0.337756	20.19	8	20.2363	8	0.046245	0.21423	20.2428	8	20.1835	8	0.0592362	0.0412105	20.1264	4	20.2407	4	0.114294	0.778054	20.2537	4	20.2319	4	-0.0218042	0.848165	20.2537	4	20.2407	4	-0.0129912
Adgrf5	TRUE	sp|G5E8Q8|AGRF5_MOUSE	sp|G5E8Q8|AGRF5_MOUSE	Adhesion G protein-coupled receptor F5 OS=Mus musculus OX=10090 GN=Adgrf5 PE=1 SV=1	1	1	0.554297	19.0968	4	19.0048	4	0.0920125	0.694373	19.0778	4	19.0319	4	0.045929	0.9632	19.0508	8	19.0549	8	0.00411182	0.433791	19.0873	8	19.0183	8	0.0689708	0.865844	19.0048	4	19.0319	4	0.0271536	0.858067	19.0968	4	19.0778	4	-0.0189299	0.656105	19.0968	4	19.0319	4	-0.0648589
Arfip1	TRUE	sp|G5E8V9|ARFP1_MOUSE	sp|G5E8V9|ARFP1_MOUSE	Arfaptin-1 OS=Mus musculus OX=10090 GN=Arfip1 PE=1 SV=1	10	12	0.676369	23.7543	4	23.7267	4	0.0275895	0.949176	23.7647	4	23.7683	4	-0.00357188	0.511838	23.7405	8	23.7665	8	0.0260258	0.763584	23.7595	8	23.7475	8	0.0120088	0.511212	23.7267	4	23.7683	4	0.0416065	0.861628	23.7543	4	23.7647	4	0.0104451	0.858561	23.7543	4	23.7683	4	0.014017
Aldh3b3	TRUE	sp|J3QMK6|AL3B3_MOUSE	sp|J3QMK6|AL3B3_MOUSE	Aldehyde dehydrogenase family 3 member B3 OS=Mus musculus OX=10090 GN=Aldh3b3 PE=1 SV=1	1	1	0.924413	18.3283	4	18.3423	4	-0.01396	0.154974	18.1729	4	18.287	4	-0.114104	0.187795	18.3353	8	18.2299	8	-0.105398	0.433088	18.2506	8	18.3146	8	-0.0640322	0.593515	18.3423	4	18.287	4	-0.0553258	0.254	18.3283	4	18.1729	4	-0.15547	0.709896	18.3283	4	18.287	4	-0.0413657
Actmap	TRUE	sp|J3QPC3|ACTMP_MOUSE	sp|J3QPC3|ACTMP_MOUSE	Actin maturation protease OS=Mus musculus OX=10090 GN=Actmap PE=1 SV=1	1	1	0.797184	17.3872	4	17.4017	4	-0.0144481	0.168966	17.5339	4	17.3451	4	0.188859	0.535416	17.3944	8	17.4395	8	0.0450534	0.220773	17.4606	8	17.3734	8	0.0872057	0.628711	17.4017	4	17.3451	4	-0.0566003	0.0865199	17.3872	4	17.5339	4	0.146707	0.733132	17.3872	4	17.3451	4	-0.0421523
Kif14	TRUE	sp|L0N7N1|KIF14_MOUSE	sp|L0N7N1|KIF14_MOUSE	Kinesin-like protein KIF14 OS=Mus musculus OX=10090 GN=Kif14 PE=1 SV=1	1	1	0.921983	20.8912	4	20.8857	4	0.00553855	0.537504	20.874	4	20.9153	4	-0.0413208	0.877757	20.8885	8	20.8946	8	0.00616404	0.654216	20.8826	8	20.9005	8	-0.0178911	0.647874	20.8857	4	20.9153	4	0.0295937	0.768518	20.8912	4	20.874	4	-0.0172656	0.734976	20.8912	4	20.9153	4	0.0240551
Hk2	TRUE	sp|O08528|HXK2_MOUSE	sp|O08528|HXK2_MOUSE	Hexokinase-2 OS=Mus musculus OX=10090 GN=Hk2 PE=1 SV=1	2	2	0.844889	21.3478	4	21.3124	4	0.0353866	0.872833	21.4401	4	21.4531	4	-0.0129605	0.207594	21.3301	8	21.4466	8	0.116476	0.906186	21.394	8	21.3828	8	0.0112131	0.443801	21.3124	4	21.4531	4	0.14065	0.298405	21.3478	4	21.4401	4	0.0923028	0.206715	21.3478	4	21.4531	4	0.105263
Capn2	TRUE	sp|O08529|CAN2_MOUSE	sp|O08529|CAN2_MOUSE	Calpain-2 catalytic subunit OS=Mus musculus OX=10090 GN=Capn2 PE=1 SV=4	34	47	0.959321	26.3898	4	26.3921	4	-0.00236294	0.00467786	26.3471	4	26.4432	4	-0.0960593	0.887397	26.391	8	26.3952	8	0.00421918	0.0809205	26.3685	8	26.4177	8	-0.0492111	0.258214	26.3921	4	26.4432	4	0.0510673	0.178804	26.3898	4	26.3471	4	-0.042629	0.151939	26.3898	4	26.4432	4	0.0534303
S1pr1	TRUE	sp|O08530|S1PR1_MOUSE	sp|O08530|S1PR1_MOUSE	Sphingosine 1-phosphate receptor 1 OS=Mus musculus OX=10090 GN=S1pr1 PE=1 SV=3	5	9	0.011332	22.978	4	23.2602	4	-0.282224	0.152425	22.9774	4	23.1561	4	-0.178742	0.564174	23.1191	8	23.0668	8	-0.0523337	0.00330014	22.9777	8	23.2082	8	-0.230483	0.104062	23.2602	4	23.1561	4	-0.104075	0.996308	22.978	4	22.9774	4	-0.000592394	0.0839124	22.978	4	23.1561	4	0.178149
Cacna2d1	TRUE	sp|O08532|CA2D1_MOUSE	sp|O08532|CA2D1_MOUSE	Voltage-dependent calcium channel subunit alpha-2/delta-1 OS=Mus musculus OX=10090 GN=Cacna2d1 PE=1 SV=1	54	87	0.150712	27.53	4	27.6136	4	-0.0836318	0.126717	27.3877	4	27.54	4	-0.152267	0.0776943	27.5718	8	27.4639	8	-0.107902	0.0508543	27.4589	8	27.5768	8	-0.117949	0.30847	27.6136	4	27.54	4	-0.0735842	0.105752	27.53	4	27.3877	4	-0.14222	0.89816	27.53	4	27.54	4	0.0100476
Bin1	TRUE	sp|O08539|BIN1_MOUSE	sp|O08539|BIN1_MOUSE	Myc box-dependent-interacting protein 1 OS=Mus musculus OX=10090 GN=Bin1 PE=1 SV=1	35	106	0.754331	28.9693	4	28.9462	4	0.0231007	0.587528	28.998	4	28.9538	4	0.0442451	0.718198	28.9577	8	28.9759	8	0.0181621	0.500898	28.9836	8	28.95	8	0.0336729	0.923314	28.9462	4	28.9538	4	0.00758982	0.704589	28.9693	4	28.998	4	0.0287343	0.882181	28.9693	4	28.9538	4	-0.0155108
Sec22b	TRUE	sp|O08547|SC22B_MOUSE	sp|O08547|SC22B_MOUSE	Vesicle-trafficking protein SEC22b OS=Mus musculus OX=10090 GN=Sec22b PE=1 SV=3	14	32	0.518382	26.1298	4	26.0829	4	0.0468785	0.0540311	25.9763	4	26.1103	4	-0.134051	0.21865	26.1063	8	26.0433	8	-0.0630347	0.402021	26.053	8	26.0966	8	-0.043586	0.544595	26.0829	4	26.1103	4	0.0274299	0.0946252	26.1298	4	25.9763	4	-0.153499	0.809553	26.1298	4	26.1103	4	-0.0194486
Kmt2b	TRUE	sp|O08550|KMT2B_MOUSE	sp|O08550|KMT2B_MOUSE	Histone-lysine N-methyltransferase 2B OS=Mus musculus OX=10090 GN=Kmt2b PE=1 SV=3	1	1	0.738426	17.9877	4	17.9389	4	0.0488374	0.465824	17.8695	4	17.9917	4	-0.122205	0.749091	17.9633	8	17.9306	8	-0.0327421	0.719956	17.9286	8	17.9653	8	-0.0366839	0.736608	17.9389	4	17.9917	4	0.0527792	0.452622	17.9877	4	17.8695	4	-0.118263	0.984332	17.9877	4	17.9917	4	0.00394177
Dpysl2	TRUE	sp|O08553|DPYL2_MOUSE	sp|O08553|DPYL2_MOUSE	Dihydropyrimidinase-related protein 2 OS=Mus musculus OX=10090 GN=Dpysl2 PE=1 SV=2	91	404	0.766794	30.987	4	30.9608	4	0.0262587	0.862706	30.9953	4	30.9892	4	0.00611204	0.671622	30.9739	8	30.9923	8	0.0183993	0.709423	30.9912	8	30.975	8	0.0161854	0.5628	30.9608	4	30.9892	4	0.0284726	0.918866	30.987	4	30.9953	4	0.00832591	0.977276	30.987	4	30.9892	4	0.00221387
Lgals9	TRUE	sp|O08573|LEG9_MOUSE	sp|O08573|LEG9_MOUSE	Galectin-9 OS=Mus musculus OX=10090 GN=Lgals9 PE=1 SV=1	2	2	0.463773	20.2622	4	20.2988	4	-0.036638	0.602308	20.2413	4	20.2636	4	-0.0222533	0.361734	20.2805	8	20.2524	8	-0.0280759	0.338023	20.2517	8	20.2812	8	-0.0294457	0.296779	20.2988	4	20.2636	4	-0.0352683	0.710541	20.2622	4	20.2413	4	-0.0208836	0.974769	20.2622	4	20.2636	4	0.00136971
Rundc3a	TRUE	sp|O08576|RUN3A_MOUSE	sp|O08576|RUN3A_MOUSE	RUN domain-containing protein 3A OS=Mus musculus OX=10090 GN=Rundc3a PE=1 SV=1	10	13	0.48388	24.1008	4	23.8805	4	0.220319	0.795095	24.3296	4	24.2662	4	0.0633837	0.109155	23.9907	8	24.2979	8	0.307235	0.47624	24.2152	8	24.0733	8	0.141851	0.125167	23.8805	4	24.2662	4	0.385703	0.485625	24.1008	4	24.3296	4	0.228768	0.518193	24.1008	4	24.2662	4	0.165384
Emd	TRUE	sp|O08579|EMD_MOUSE	sp|O08579|EMD_MOUSE	Emerin OS=Mus musculus OX=10090 GN=Emd PE=1 SV=1	13	21	0.297565	24.879	4	24.8153	4	0.0636839	0.851838	24.818	4	24.8087	4	0.00936742	0.366798	24.8471	8	24.8134	8	-0.0337662	0.327666	24.8485	8	24.812	8	0.0365257	0.857187	24.8153	4	24.8087	4	-0.00660796	0.382864	24.879	4	24.818	4	-0.0609245	0.307366	24.879	4	24.8087	4	-0.0702919
Esrra	TRUE	sp|O08580|ERR1_MOUSE	sp|O08580|ERR1_MOUSE	Steroid hormone receptor ERR1 OS=Mus musculus OX=10090 GN=Esrra PE=1 SV=4	1	1	0.753234	18.884	4	18.8517	4	0.032346	0.061428	18.5908	4	18.9241	4	-0.333313	0.301682	18.8678	8	18.7575	8	-0.110359	0.151566	18.7374	8	18.8879	8	-0.150484	0.336302	18.8517	4	18.9241	4	0.0724706	0.118447	18.884	4	18.5908	4	-0.293188	0.67002	18.884	4	18.9241	4	0.0401246
Kcnk1	TRUE	sp|O08581|KCNK1_MOUSE	sp|O08581|KCNK1_MOUSE	Potassium channel subfamily K member 1 OS=Mus musculus OX=10090 GN=Kcnk1 PE=1 SV=2	2	2	0.242136	21.8596	4	22.0103	4	-0.150674	0.00895147	21.8238	4	22.0428	4	-0.219008	0.982946	21.935	8	21.9333	8	-0.00170304	0.00873611	21.8417	8	22.0265	8	-0.184841	0.655026	22.0103	4	22.0428	4	0.032464	0.754774	21.8596	4	21.8238	4	-0.0358701	0.098768	21.8596	4	22.0428	4	0.183138
Gtpbp1	TRUE	sp|O08582|GTPB1_MOUSE	sp|O08582|GTPB1_MOUSE	GTP-binding protein 1 OS=Mus musculus OX=10090 GN=Gtpbp1 PE=1 SV=2	18	20	0.529919	24.9709	4	24.9916	4	-0.0206532	0.806926	24.9847	4	24.9916	4	-0.00689929	0.72825	24.9813	8	24.9882	8	0.00690212	0.485032	24.9778	8	24.9916	8	-0.0137762	0.999373	24.9916	4	24.9916	4	2.51692e-05	0.631954	24.9709	4	24.9847	4	0.0137791	0.526294	24.9709	4	24.9916	4	0.0206783
Alyref	TRUE	sp|O08583|THOC4_MOUSE	sp|O08583|THOC4_MOUSE	THO complex subunit 4 OS=Mus musculus OX=10090 GN=Alyref PE=1 SV=3	13	22	0.468955	24.334	4	24.2831	4	0.0509135	0.977766	24.257	4	24.2587	4	-0.0017336	0.249761	24.3086	8	24.2578	8	-0.0507428	0.58417	24.2955	8	24.2709	8	0.02459	0.581489	24.2831	4	24.2587	4	-0.0244192	0.363452	24.334	4	24.257	4	-0.0770664	0.281804	24.334	4	24.2587	4	-0.0753328
Clta	TRUE	sp|O08585|CLCA_MOUSE	sp|O08585|CLCA_MOUSE	Clathrin light chain A OS=Mus musculus OX=10090 GN=Clta PE=1 SV=2	14	30	0.49428	25.4365	4	25.3605	4	0.0760581	0.497209	25.4372	4	25.3898	4	0.0473803	0.804744	25.3985	8	25.4135	8	0.0150119	0.30041	25.4369	8	25.3752	8	0.0617192	0.617589	25.3605	4	25.3898	4	0.0293508	0.99532	25.4365	4	25.4372	4	0.000673018	0.691837	25.4365	4	25.3898	4	-0.0467073
Pten	TRUE	sp|O08586|PTEN_MOUSE	sp|O08586|PTEN_MOUSE	Phosphatidylinositol 3,4,5-trisphosphate 3-phosphatase and dual-specificity protein phosphatase PTEN OS=Mus musculus OX=10090 GN=Pten PE=1 SV=1	11	12	0.867324	24.6322	4	24.6413	4	-0.00909312	0.787383	24.6073	4	24.616	4	-0.00866201	0.386925	24.6368	8	24.6117	8	-0.0251106	0.762513	24.6198	8	24.6287	8	-0.00887756	0.534197	24.6413	4	24.616	4	-0.0253262	0.613655	24.6322	4	24.6073	4	-0.0248951	0.773284	24.6322	4	24.616	4	-0.0162331
Stxbp1	TRUE	sp|O08599|STXB1_MOUSE	sp|O08599|STXB1_MOUSE	Syntaxin-binding protein 1 OS=Mus musculus OX=10090 GN=Stxbp1 PE=1 SV=2	98	323	0.911883	30.0499	4	30.0613	4	-0.0113662	0.404976	30.0674	4	30.1034	4	-0.0360191	0.559342	30.0556	8	30.0854	8	0.0297591	0.642847	30.0587	8	30.0823	8	-0.0236926	0.411866	30.0613	4	30.1034	4	0.0420855	0.860548	30.0499	4	30.0674	4	0.0174326	0.60213	30.0499	4	30.1034	4	0.0534517
Endog	TRUE	sp|O08600|NUCG_MOUSE	sp|O08600|NUCG_MOUSE	Endonuclease G, mitochondrial OS=Mus musculus OX=10090 GN=Endog PE=1 SV=1	13	14	0.758909	23.8647	4	23.8476	4	0.0171749	0.231518	23.8125	4	23.8821	4	-0.0695854	0.814796	23.8561	8	23.8473	8	-0.00887243	0.485544	23.8386	8	23.8648	8	-0.0262053	0.533573	23.8476	4	23.8821	4	0.0345078	0.366272	23.8647	4	23.8125	4	-0.0522526	0.738627	23.8647	4	23.8821	4	0.0173328
Myh11	TRUE	sp|O08638|MYH11_MOUSE	sp|O08638|MYH11_MOUSE	Myosin-11 OS=Mus musculus OX=10090 GN=Myh11 PE=1 SV=1	48	66	0.780053	26.4704	4	26.451	4	0.0194733	0.729128	26.4042	4	26.4234	4	-0.0192758	0.258289	26.4607	8	26.4138	8	-0.0468963	0.998145	26.4373	8	26.4372	8	9.87258e-05	0.573953	26.451	4	26.4234	4	-0.0275218	0.390195	26.4704	4	26.4042	4	-0.0662708	0.567395	26.4704	4	26.4234	4	-0.046995
Sh3yl1	TRUE	sp|O08641|SH3Y1_MOUSE	sp|O08641|SH3Y1_MOUSE	SH3 domain-containing YSC84-like protein 1 OS=Mus musculus OX=10090 GN=Sh3yl1 PE=1 SV=1	1	1	0.387341	17.974	4	17.9002	4	0.0737601	0.223437	18.1049	4	17.9875	4	0.117404	0.0917917	17.9371	8	18.0462	8	0.109082	0.144725	18.0395	8	17.9439	8	0.095582	0.370623	17.9002	4	17.9875	4	0.0872599	0.131112	17.974	4	18.1049	4	0.130904	0.856271	17.974	4	17.9875	4	0.0134998
Ephb6	TRUE	sp|O08644|EPHB6_MOUSE	sp|O08644|EPHB6_MOUSE	Ephrin type-B receptor 6 OS=Mus musculus OX=10090 GN=Ephb6 PE=2 SV=4	10	13	0.80013	22.4764	4	22.4953	4	-0.0188646	0.781975	22.3959	4	22.4361	4	-0.0402108	0.353554	22.4858	8	22.416	8	-0.0698218	0.698505	22.4362	8	22.4657	8	-0.0295377	0.399484	22.4953	4	22.4361	4	-0.0591487	0.591008	22.4764	4	22.3959	4	-0.0804949	0.687361	22.4764	4	22.4361	4	-0.0402841
Map3k4	TRUE	sp|O08648|M3K4_MOUSE	sp|O08648|M3K4_MOUSE	Mitogen-activated protein kinase kinase kinase 4 OS=Mus musculus OX=10090 GN=Map3k4 PE=1 SV=2	15	15	0.612602	23.9745	4	23.9962	4	-0.0217072	0.928198	24.0156	4	24.0179	4	-0.00227853	0.180884	23.9853	8	24.0167	8	0.031402	0.619385	23.9951	8	24.007	8	-0.0119929	0.478074	23.9962	4	24.0179	4	0.0216877	0.316916	23.9745	4	24.0156	4	0.0411163	0.236539	23.9745	4	24.0179	4	0.0433949
Metap2	TRUE	sp|O08663|MAP2_MOUSE	sp|O08663|MAP2_MOUSE	Methionine aminopeptidase 2 OS=Mus musculus OX=10090 GN=Metap2 PE=1 SV=1	24	36	0.780639	25.7746	4	25.7514	4	0.0231879	0.402017	25.8204	4	25.7808	4	0.0396185	0.396277	25.763	8	25.8006	8	0.0376092	0.480554	25.7975	8	25.7661	8	0.0314032	0.605408	25.7514	4	25.7808	4	0.029394	0.554383	25.7746	4	25.8204	4	0.0458245	0.935343	25.7746	4	25.7808	4	0.00620603
Sema3a	TRUE	sp|O08665|SEM3A_MOUSE	sp|O08665|SEM3A_MOUSE	Semaphorin-3A OS=Mus musculus OX=10090 GN=Sema3a PE=1 SV=2	3	3	0.730065	19.9983	4	19.9851	4	0.0131972	0.00479677	20.1389	4	19.9199	4	0.219062	0.467084	19.9917	8	20.0294	8	0.0377345	0.0134175	20.0686	8	19.9525	8	0.11613	0.0409202	19.9851	4	19.9199	4	-0.0651978	0.0481601	19.9983	4	20.1389	4	0.140667	0.0327207	19.9983	4	19.9199	4	-0.078395
Kifc2	TRUE	sp|O08672|KIFC2_MOUSE	sp|O08672|KIFC2_MOUSE	Kinesin-like protein KIFC2 OS=Mus musculus OX=10090 GN=Kifc2 PE=1 SV=1	8	8	0.340462	21.6703	4	21.6305	4	0.0397636	0.193565	21.6639	4	21.6141	4	0.0498224	0.67516	21.6504	8	21.639	8	-0.0114003	0.0829422	21.6671	8	21.6223	8	0.044793	0.642981	21.6305	4	21.6141	4	-0.0164297	0.874718	21.6703	4	21.6639	4	-0.00637086	0.218632	21.6703	4	21.6141	4	-0.0561933
Kng1	TRUE	sp|O08677|KNG1_MOUSE	sp|O08677|KNG1_MOUSE	Kininogen-1 OS=Mus musculus OX=10090 GN=Kng1 PE=1 SV=1	21	32	0.922679	25.8792	4	25.8864	4	-0.00717518	0.65017	25.8346	4	25.868	4	-0.0334386	0.510584	25.8828	8	25.8513	8	-0.0314596	0.672522	25.8569	8	25.8772	8	-0.0203069	0.798833	25.8864	4	25.868	4	-0.0183279	0.559254	25.8792	4	25.8346	4	-0.0445913	0.873518	25.8792	4	25.868	4	-0.0111527
Capn5	TRUE	sp|O08688|CAN5_MOUSE	sp|O08688|CAN5_MOUSE	Calpain-5 OS=Mus musculus OX=10090 GN=Capn5 PE=1 SV=1	23	28	0.142496	25.8387	4	25.9359	4	-0.0971269	0.153372	25.7496	4	25.8915	4	-0.141903	0.270149	25.8873	8	25.8205	8	-0.0667714	0.0367524	25.7942	8	25.9137	8	-0.119515	0.392437	25.9359	4	25.8915	4	-0.0443834	0.371745	25.8387	4	25.7496	4	-0.0891593	0.506484	25.8387	4	25.8915	4	0.0527435
Ngp	TRUE	sp|O08692|NGP_MOUSE	sp|O08692|NGP_MOUSE	Neutrophilic granule protein OS=Mus musculus OX=10090 GN=Ngp PE=1 SV=1	1	1	0.931188	17.0313	4	17.0642	4	-0.032975	0.4573	17.0855	4	17.5068	4	-0.421313	0.434651	17.0477	8	17.2962	8	0.248453	0.475904	17.0584	8	17.2855	8	-0.227144	0.40889	17.0642	4	17.5068	4	0.442621	0.898627	17.0313	4	17.0855	4	0.0542838	0.401718	17.0313	4	17.5068	4	0.475596
Prdx6	TRUE	sp|O08709|PRDX6_MOUSE	sp|O08709|PRDX6_MOUSE	Peroxiredoxin-6 OS=Mus musculus OX=10090 GN=Prdx6 PE=1 SV=3	35	75	0.378499	27.9664	4	27.8362	4	0.130187	0.350511	27.9709	4	27.8787	4	0.0921756	0.777902	27.9013	8	27.9248	8	0.0235454	0.168483	27.9687	8	27.8575	8	0.111181	0.63658	27.8362	4	27.8787	4	0.042551	0.975265	27.9664	4	27.9709	4	0.0045399	0.574905	27.9664	4	27.8787	4	-0.0876357
Akap1	TRUE	sp|O08715|AKAP1_MOUSE	sp|O08715|AKAP1_MOUSE	A-kinase anchor protein 1, mitochondrial OS=Mus musculus OX=10090 GN=Akap1 PE=1 SV=4	9	11	0.258072	23.1238	4	23.1575	4	-0.0337115	0.829606	23.3092	4	23.3178	4	-0.00857204	2.29857e-06	23.1406	8	23.3135	8	0.172891	0.685497	23.2165	8	23.2376	8	-0.0211417	0.00597267	23.1575	4	23.3178	4	0.160321	0.000410718	23.1238	4	23.3092	4	0.18546	0.0012437	23.1238	4	23.3178	4	0.194032
Casp6	TRUE	sp|O08738|CASP6_MOUSE	sp|O08738|CASP6_MOUSE	Caspase-6 OS=Mus musculus OX=10090 GN=Casp6 PE=1 SV=1	2	2	0.34651	20.0103	4	20.0987	4	-0.088361	0.476161	20.0702	4	20.15	4	-0.0797773	0.420095	20.0545	8	20.1101	8	0.0555538	0.214917	20.0403	8	20.1243	8	-0.0840692	0.49745	20.0987	4	20.15	4	0.051262	0.624536	20.0103	4	20.0702	4	0.0598456	0.223935	20.0103	4	20.15	4	0.139623
Ampd3	TRUE	sp|O08739|AMPD3_MOUSE	sp|O08739|AMPD3_MOUSE	AMP deaminase 3 OS=Mus musculus OX=10090 GN=Ampd3 PE=1 SV=2	18	20	0.823262	24.1187	4	24.1083	4	0.0103989	0.00916645	24.2093	4	24.1269	4	0.0824133	0.0700728	24.1135	8	24.1681	8	0.0545534	0.130088	24.164	8	24.1176	8	0.0464061	0.567453	24.1083	4	24.1269	4	0.0185462	0.0592789	24.1187	4	24.2093	4	0.0905606	0.811509	24.1187	4	24.1269	4	0.00814736
Polr2j	TRUE	sp|O08740|RPB11_MOUSE	sp|O08740|RPB11_MOUSE	DNA-directed RNA polymerase II subunit RPB11 OS=Mus musculus OX=10090 GN=Polr2j PE=1 SV=1	4	4	0.427894	22.3271	4	22.2	4	0.127099	0.558423	22.3468	4	22.2806	4	0.0661436	0.583385	22.2636	8	22.3137	8	0.0501116	0.282711	22.3369	8	22.2403	8	0.0966211	0.500831	22.2	4	22.2806	4	0.0805891	0.896884	22.3271	4	22.3468	4	0.019634	0.780885	22.3271	4	22.2806	4	-0.0465096
Unc5c	TRUE	sp|O08747|UNC5C_MOUSE	sp|O08747|UNC5C_MOUSE	Netrin receptor UNC5C OS=Mus musculus OX=10090 GN=Unc5c PE=1 SV=1	10	10	0.44789	23.8363	4	23.9185	4	-0.0821724	0.69965	23.8102	4	23.843	4	-0.0328046	0.428453	23.8774	8	23.8266	8	-0.0508102	0.368698	23.8232	8	23.8807	8	-0.0574885	0.30954	23.9185	4	23.843	4	-0.0754941	0.820779	23.8363	4	23.8102	4	-0.0261263	0.955748	23.8363	4	23.843	4	0.00667833
Dld	TRUE	sp|O08749|DLDH_MOUSE	sp|O08749|DLDH_MOUSE	Dihydrolipoyl dehydrogenase, mitochondrial OS=Mus musculus OX=10090 GN=Dld PE=1 SV=2	40	99	0.0872037	28.3157	4	28.5265	4	-0.210786	0.703704	28.4846	4	28.4374	4	0.0471634	0.639993	28.4211	8	28.461	8	0.0398351	0.33026	28.4001	8	28.482	8	-0.0818113	0.528702	28.5265	4	28.4374	4	-0.0891396	0.0874021	28.3157	4	28.4846	4	0.16881	0.329699	28.3157	4	28.4374	4	0.121646
Hsd17b10	TRUE	sp|O08756|HCD2_MOUSE	sp|O08756|HCD2_MOUSE	3-hydroxyacyl-CoA dehydrogenase type-2 OS=Mus musculus OX=10090 GN=Hsd17b10 PE=1 SV=4	17	32	0.152254	26.0677	4	26.1515	4	-0.0838742	0.791488	26.0691	4	26.0834	4	-0.0143218	0.386941	26.1096	8	26.0762	8	-0.03335	0.195106	26.0684	8	26.1175	8	-0.049098	0.284939	26.1515	4	26.0834	4	-0.0681262	0.975179	26.0677	4	26.0691	4	0.00142612	0.742827	26.0677	4	26.0834	4	0.015748
Ube3a	TRUE	sp|O08759|UBE3A_MOUSE	sp|O08759|UBE3A_MOUSE	Ubiquitin-protein ligase E3A OS=Mus musculus OX=10090 GN=Ube3a PE=1 SV=2	38	51	0.581905	26.1923	4	26.1652	4	0.0271108	0.153809	26.2787	4	26.214	4	0.0647429	0.04841	26.1787	8	26.2463	8	0.0676355	0.197945	26.2355	8	26.1896	8	0.0459269	0.130853	26.1652	4	26.214	4	0.0488195	0.163546	26.1923	4	26.2787	4	0.0864516	0.694522	26.1923	4	26.214	4	0.0217086
Tcof1	TRUE	sp|O08784|TCOF_MOUSE	sp|O08784|TCOF_MOUSE	Treacle protein OS=Mus musculus OX=10090 GN=Tcof1 PE=1 SV=1	27	31	0.374156	25.2686	4	25.1796	4	0.0890658	0.609338	25.2547	4	25.2159	4	0.038848	0.847705	25.2241	8	25.2353	8	0.0112307	0.263361	25.2617	8	25.1977	8	0.0639569	0.528169	25.1796	4	25.2159	4	0.0363396	0.898398	25.2686	4	25.2547	4	-0.0138783	0.626435	25.2686	4	25.2159	4	-0.0527263
Clock	TRUE	sp|O08785|CLOCK_MOUSE	sp|O08785|CLOCK_MOUSE	Circadian locomoter output cycles protein kaput OS=Mus musculus OX=10090 GN=Clock PE=1 SV=1	1	1	0.19567	17.0314	4	16.8042	4	0.227226	0.114138	17.0627	4	16.8446	4	0.218098	0.746015	16.9178	8	16.9536	8	0.0358076	0.0283522	17.0471	8	16.8244	8	0.222662	0.793301	16.8042	4	16.8446	4	0.040372	0.816334	17.0314	4	17.0627	4	0.0312432	0.300258	17.0314	4	16.8446	4	-0.186854
Dctn1	TRUE	sp|O08788|DCTN1_MOUSE	sp|O08788|DCTN1_MOUSE	Dynactin subunit 1 OS=Mus musculus OX=10090 GN=Dctn1 PE=1 SV=3	80	138	0.831177	27.9566	4	27.9602	4	-0.00360405	0.0565257	27.9259	4	27.9754	4	-0.0494786	0.62532	27.9584	8	27.9507	8	-0.00771056	0.0763626	27.9413	8	27.9678	8	-0.0265413	0.510253	27.9602	4	27.9754	4	0.0152267	0.0893928	27.9566	4	27.9259	4	-0.0306479	0.396354	27.9566	4	27.9754	4	0.0188308
Mnt	TRUE	sp|O08789|MNT_MOUSE	sp|O08789|MNT_MOUSE	Max-binding protein MNT OS=Mus musculus OX=10090 GN=Mnt PE=2 SV=2	1	1	0.606113	18.4318	4	18.3783	4	0.0534609	0.835835	18.4231	4	18.4362	4	-0.013009	0.657672	18.405	8	18.4296	8	0.0246013	0.715943	18.4275	8	18.4072	8	0.020226	0.568375	18.3783	4	18.4362	4	0.0578362	0.896969	18.4318	4	18.4231	4	-0.0086337	0.959515	18.4318	4	18.4362	4	0.0043753
Prkcsh	TRUE	sp|O08795|GLU2B_MOUSE	sp|O08795|GLU2B_MOUSE	Glucosidase 2 subunit beta OS=Mus musculus OX=10090 GN=Prkcsh PE=1 SV=1	13	18	0.400973	26.0391	4	25.9357	4	0.10339	0.964813	26.0544	4	26.0561	4	-0.00161416	0.267627	25.9874	8	26.0553	8	0.0678164	0.410257	26.0468	8	25.9959	8	0.0508879	0.112218	25.9357	4	26.0561	4	0.120318	0.884086	26.0391	4	26.0544	4	0.0153144	0.872705	26.0391	4	26.0561	4	0.0169286
Eef2k	TRUE	sp|O08796|EF2K_MOUSE	sp|O08796|EF2K_MOUSE	Eukaryotic elongation factor 2 kinase OS=Mus musculus OX=10090 GN=Eef2k PE=1 SV=1	3	3	0.253133	20.3451	4	20.2905	4	0.0546103	0.146686	20.3101	4	20.3487	4	-0.0385334	0.661438	20.3178	8	20.3294	8	0.0116161	0.762283	20.3276	8	20.3196	8	0.00803843	0.084729	20.2905	4	20.3487	4	0.058188	0.416571	20.3451	4	20.3101	4	-0.0349557	0.9347	20.3451	4	20.3487	4	0.0035777
Serpinb8	TRUE	sp|O08800|SPB8_MOUSE	sp|O08800|SPB8_MOUSE	Serpin B8 OS=Mus musculus OX=10090 GN=Serpinb8 PE=1 SV=2	4	6	0.0153763	22.8686	4	22.7849	4	0.0837583	0.0231639	22.8558	4	22.7241	4	0.131689	0.343239	22.8268	8	22.7899	8	-0.0368242	0.00100069	22.8622	8	22.7545	8	0.107723	0.133747	22.7849	4	22.7241	4	-0.0607894	0.732179	22.8686	4	22.8558	4	-0.0128591	0.0120495	22.8686	4	22.7241	4	-0.144548
Prdx4	TRUE	sp|O08807|PRDX4_MOUSE	sp|O08807|PRDX4_MOUSE	Peroxiredoxin-4 OS=Mus musculus OX=10090 GN=Prdx4 PE=1 SV=1	8	10	0.729402	24.3058	4	24.3455	4	-0.0397398	0.896552	24.3944	4	24.3827	4	0.0116972	0.349949	24.3256	8	24.3885	8	0.0628961	0.837427	24.3501	8	24.3641	8	-0.0140213	0.732001	24.3455	4	24.3827	4	0.0371776	0.379341	24.3058	4	24.3944	4	0.0886146	0.503677	24.3058	4	24.3827	4	0.0769174
Diaph1	TRUE	sp|O08808|DIAP1_MOUSE	sp|O08808|DIAP1_MOUSE	Protein diaphanous homolog 1 OS=Mus musculus OX=10090 GN=Diaph1 PE=1 SV=1	26	28	0.985756	24.8843	4	24.8835	4	0.000789728	0.460789	24.8947	4	24.846	4	0.0487321	0.711662	24.8839	8	24.8704	8	-0.0135522	0.496875	24.8895	8	24.8647	8	0.0247609	0.470279	24.8835	4	24.846	4	-0.0375234	0.861113	24.8843	4	24.8947	4	0.010419	0.513426	24.8843	4	24.846	4	-0.0383131
Eftud2	TRUE	sp|O08810|U5S1_MOUSE	sp|O08810|U5S1_MOUSE	116 kDa U5 small nuclear ribonucleoprotein component OS=Mus musculus OX=10090 GN=Eftud2 PE=1 SV=1	46	54	0.0273888	26.3441	4	26.2934	4	0.0507278	0.188248	26.2917	4	26.3152	4	-0.0235581	0.331927	26.3187	8	26.3034	8	-0.0152866	0.390338	26.3179	8	26.3043	8	0.0135849	0.217401	26.2934	4	26.3152	4	0.0218563	0.0241873	26.3441	4	26.2917	4	-0.0524296	0.0111667	26.3441	4	26.3152	4	-0.0288715
Ercc2	TRUE	sp|O08811|ERCC2_MOUSE	sp|O08811|ERCC2_MOUSE	General transcription and DNA repair factor IIH helicase subunit XPD OS=Mus musculus OX=10090 GN=Ercc2 PE=1 SV=2	4	4	0.82631	20.9626	4	20.943	4	0.0196028	0.0547024	21.0322	4	20.943	4	0.0891461	0.466853	20.9528	8	20.9876	8	0.0348041	0.248652	20.9974	8	20.943	8	0.0543744	0.999408	20.943	4	20.943	4	3.24927e-05	0.43584	20.9626	4	21.0322	4	0.0695758	0.827733	20.9626	4	20.943	4	-0.0195703
Gfra2	TRUE	sp|O08842|GFRA2_MOUSE	sp|O08842|GFRA2_MOUSE	GDNF family receptor alpha-2 OS=Mus musculus OX=10090 GN=Gfra2 PE=1 SV=2	16	20	0.0122152	25.2296	4	25.2774	4	-0.0478019	0.448546	25.1844	4	25.2422	4	-0.0578337	0.28914	25.2535	8	25.2133	8	-0.0401949	0.156938	25.207	8	25.2598	8	-0.0528178	0.0491147	25.2774	4	25.2422	4	-0.035179	0.548826	25.2296	4	25.1844	4	-0.0452108	0.479657	25.2296	4	25.2422	4	0.0126229
RO60	TRUE	sp|O08848|RO60_MOUSE	sp|O08848|RO60_MOUSE	RNA-binding protein Ro60 OS=Mus musculus OX=10090 GN=RO60 PE=1 SV=1	20	25	0.639385	25.4598	4	25.4068	4	0.0529245	0.137824	25.3963	4	25.4727	4	-0.0763664	0.983193	25.4333	8	25.4345	8	0.00121354	0.838652	25.428	8	25.4398	8	-0.0117209	0.343426	25.4068	4	25.4727	4	0.065859	0.537281	25.4598	4	25.3963	4	-0.0634319	0.903744	25.4598	4	25.4727	4	0.0129345
Pik3r2	TRUE	sp|O08908|P85B_MOUSE	sp|O08908|P85B_MOUSE	Phosphatidylinositol 3-kinase regulatory subunit beta OS=Mus musculus OX=10090 GN=Pik3r2 PE=1 SV=2	9	10	0.838921	22.5424	4	22.5251	4	0.0172766	0.46861	22.4944	4	22.5325	4	-0.0381099	0.656212	22.5338	8	22.5134	8	-0.0203512	0.820247	22.5184	8	22.5288	8	-0.0104167	0.902771	22.5251	4	22.5325	4	0.00734204	0.5491	22.5424	4	22.4944	4	-0.0480444	0.912187	22.5424	4	22.5325	4	-0.00993452
Faah	TRUE	sp|O08914|FAAH1_MOUSE	sp|O08914|FAAH1_MOUSE	Fatty-acid amide hydrolase 1 OS=Mus musculus OX=10090 GN=Faah PE=1 SV=1	22	31	0.320911	25.6743	4	25.7282	4	-0.0539015	0.0433962	25.6531	4	25.7228	4	-0.0697217	0.675698	25.7012	8	25.6879	8	-0.0133024	0.0358794	25.6637	8	25.7255	8	-0.0618116	0.783307	25.7282	4	25.7228	4	-0.00539225	0.706216	25.6743	4	25.6531	4	-0.0212125	0.340107	25.6743	4	25.7228	4	0.0485092
Aip	TRUE	sp|O08915|AIP_MOUSE	sp|O08915|AIP_MOUSE	AH receptor-interacting protein OS=Mus musculus OX=10090 GN=Aip PE=1 SV=1	15	20	0.343862	25.2606	4	25.2039	4	0.0566644	0.348093	25.2714	4	25.219	4	0.0523973	0.736829	25.2322	8	25.2452	8	0.0129756	0.142627	25.266	8	25.2115	8	0.0545308	0.721036	25.2039	4	25.219	4	0.0151092	0.870536	25.2606	4	25.2714	4	0.010842	0.537984	25.2606	4	25.219	4	-0.0415552
Flot1	TRUE	sp|O08917|FLOT1_MOUSE	sp|O08917|FLOT1_MOUSE	Flotillin-1 OS=Mus musculus OX=10090 GN=Flot1 PE=1 SV=1	31	52	0.325971	26.5679	4	26.4998	4	0.0680612	0.19013	26.4625	4	26.5042	4	-0.0417555	0.17768	26.5339	8	26.4833	8	-0.0505171	0.733749	26.5152	8	26.502	8	0.0131529	0.874127	26.4998	4	26.5042	4	0.00439123	0.152573	26.5679	4	26.4625	4	-0.105425	0.373447	26.5679	4	26.5042	4	-0.06367
Numbl	TRUE	sp|O08919|NUMBL_MOUSE	sp|O08919|NUMBL_MOUSE	Numb-like protein OS=Mus musculus OX=10090 GN=Numbl PE=1 SV=3	29	55	0.8573	26.3222	4	26.3079	4	0.0143142	0.0468159	26.4105	4	26.2233	4	0.187166	0.976206	26.315	8	26.3169	8	0.00184946	0.0864914	26.3663	8	26.2656	8	0.10074	0.240384	26.3079	4	26.2233	4	-0.0845763	0.339123	26.3222	4	26.4105	4	0.0882752	0.257808	26.3222	4	26.2233	4	-0.0988905
Cyth3	TRUE	sp|O08967|CYH3_MOUSE	sp|O08967|CYH3_MOUSE	Cytohesin-3 OS=Mus musculus OX=10090 GN=Cyth3 PE=1 SV=1	8	11	0.15992	23.4622	4	23.5048	4	-0.0425139	0.127634	23.4471	4	23.4987	4	-0.0516144	0.640674	23.4835	8	23.4729	8	-0.010594	0.0235005	23.4547	8	23.5017	8	-0.0470641	0.761001	23.5048	4	23.4987	4	-0.00604367	0.676728	23.4622	4	23.4471	4	-0.0151442	0.218727	23.4622	4	23.4987	4	0.0364702
Mras	TRUE	sp|O08989|RASM_MOUSE	sp|O08989|RASM_MOUSE	Ras-related protein M-Ras OS=Mus musculus OX=10090 GN=Mras PE=1 SV=1	5	8	0.585406	23.6866	4	23.7295	4	-0.0429495	0.802569	23.6166	4	23.6387	4	-0.022088	0.151246	23.708	8	23.6276	8	-0.0803936	0.573953	23.6516	8	23.6841	8	-0.0325187	0.213621	23.7295	4	23.6387	4	-0.0908244	0.47507	23.6866	4	23.6166	4	-0.0699628	0.619159	23.6866	4	23.6387	4	-0.0478749
Sdcbp	TRUE	sp|O08992|SDCB1_MOUSE	sp|O08992|SDCB1_MOUSE	Syntenin-1 OS=Mus musculus OX=10090 GN=Sdcbp PE=1 SV=1	6	11	0.688176	24.2413	4	24.2154	4	0.0259469	0.788065	24.1936	4	24.1787	4	0.0149673	0.286669	24.2284	8	24.1862	8	-0.0422096	0.611391	24.2175	8	24.197	8	0.0204571	0.471618	24.2154	4	24.1787	4	-0.0367198	0.496328	24.2413	4	24.1936	4	-0.0476994	0.401731	24.2413	4	24.1787	4	-0.0626667
Atox1	TRUE	sp|O08997|ATOX1_MOUSE	sp|O08997|ATOX1_MOUSE	Copper transport protein ATOX1 OS=Mus musculus OX=10090 GN=Atox1 PE=1 SV=1	9	13	0.19369	25.1997	4	25.0703	4	0.129396	0.868473	25.1752	4	25.1568	4	0.0183761	0.657966	25.135	8	25.166	8	0.0310364	0.283405	25.1874	8	25.1135	8	0.0738863	0.325366	25.0703	4	25.1568	4	0.0865466	0.834591	25.1997	4	25.1752	4	-0.0244738	0.710807	25.1997	4	25.1568	4	-0.0428499
Degs1	TRUE	sp|O09005|DEGS1_MOUSE	sp|O09005|DEGS1_MOUSE	Sphingolipid delta(4)-desaturase DES1 OS=Mus musculus OX=10090 GN=Degs1 PE=1 SV=1	4	4	0.113662	22.8977	4	22.9991	4	-0.101402	0.519947	22.9055	4	22.9705	4	-0.0649582	0.855134	22.9484	8	22.938	8	-0.0103513	0.125876	22.9016	8	22.9848	8	-0.08318	0.584684	22.9991	4	22.9705	4	-0.028573	0.938562	22.8977	4	22.9055	4	0.00787047	0.346281	22.8977	4	22.9705	4	0.0728287
Pex5	TRUE	sp|O09012|PEX5_MOUSE	sp|O09012|PEX5_MOUSE	Peroxisomal targeting signal 1 receptor OS=Mus musculus OX=10090 GN=Pex5 PE=1 SV=2	11	11	0.0334922	23.9791	4	23.902	4	0.0771074	0.312598	24.0169	4	23.9537	4	0.0631878	0.222918	23.9406	8	23.9853	8	0.0446978	0.0453518	23.998	8	23.9279	8	0.0701476	0.052155	23.902	4	23.9537	4	0.0516576	0.553506	23.9791	4	24.0169	4	0.037738	0.38087	23.9791	4	23.9537	4	-0.0254498
Dbil5	TRUE	sp|O09035|DBIL5_MOUSE	sp|O09035|DBIL5_MOUSE	Diazepam-binding inhibitor-like 5 OS=Mus musculus OX=10090 GN=Dbil5 PE=1 SV=1	1	1	0.407011	20.5398	4	20.4931	4	0.0466519	0.0311527	19.7131	4	20.0095	4	-0.296368	8.65798e-07	20.5164	8	19.8613	8	-0.655156	0.519729	20.1264	8	20.2513	8	-0.124858	0.00122027	20.4931	4	20.0095	4	-0.483646	5.78094e-05	20.5398	4	19.7131	4	-0.826666	0.0015216	20.5398	4	20.0095	4	-0.530298
Snap23	TRUE	sp|O09044|SNP23_MOUSE	sp|O09044|SNP23_MOUSE	Synaptosomal-associated protein 23 OS=Mus musculus OX=10090 GN=Snap23 PE=1 SV=1	3	3	0.857989	21.7478	4	21.7293	4	0.0184677	0.0522717	21.5194	4	21.8673	4	-0.347884	0.671041	21.7386	8	21.6933	8	-0.0452463	0.106003	21.6336	8	21.7983	8	-0.164708	0.335797	21.7293	4	21.8673	4	0.13793	0.0935322	21.7478	4	21.5194	4	-0.228422	0.493483	21.7478	4	21.8673	4	0.119462
C3ar1	TRUE	sp|O09047|C3AR_MOUSE	sp|O09047|C3AR_MOUSE	C3a anaphylatoxin chemotactic receptor OS=Mus musculus OX=10090 GN=C3ar1 PE=1 SV=1	1	1	0.982883	17.307	4	17.3051	4	0.00193545	0.914813	17.2911	4	17.2735	4	0.0175567	0.7797	17.306	8	17.2823	8	-0.0237274	0.908641	17.299	8	17.2893	8	0.00974607	0.785884	17.3051	4	17.2735	4	-0.031538	0.913921	17.307	4	17.2911	4	-0.0159167	0.775767	17.307	4	17.2735	4	-0.0334734
Psmb1	TRUE	sp|O09061|PSB1_MOUSE	sp|O09061|PSB1_MOUSE	Proteasome subunit beta type-1 OS=Mus musculus OX=10090 GN=Psmb1 PE=1 SV=1	14	21	0.653087	25.6609	4	25.638	4	0.0228594	0.31519	25.7872	4	25.8804	4	-0.0931458	0.00202958	25.6495	8	25.8338	8	0.184322	0.616818	25.724	8	25.7592	8	-0.0351432	1.90213e-05	25.638	4	25.8804	4	0.242324	0.235114	25.6609	4	25.7872	4	0.126319	0.00462652	25.6609	4	25.8804	4	0.219465
Hdac1	TRUE	sp|O09106|HDAC1_MOUSE	sp|O09106|HDAC1_MOUSE	Histone deacetylase 1 OS=Mus musculus OX=10090 GN=Hdac1 PE=1 SV=1	11	12	0.0566943	24.5505	4	24.4229	4	0.12764	0.0416519	24.5233	4	24.4216	4	0.101686	0.749987	24.4867	8	24.4725	8	-0.0142152	0.00264002	24.5369	8	24.4223	8	0.114663	0.975454	24.4229	4	24.4216	4	-0.00123859	0.63712	24.5505	4	24.5233	4	-0.0271919	0.0542291	24.5505	4	24.4216	4	-0.128878
Map2k3	TRUE	sp|O09110|MP2K3_MOUSE	sp|O09110|MP2K3_MOUSE	Dual specificity mitogen-activated protein kinase kinase 3 OS=Mus musculus OX=10090 GN=Map2k3 PE=1 SV=2	8	8	0.482905	23.2043	4	23.1688	4	0.0355007	0.448242	23.2078	4	23.1645	4	0.04321	0.991282	23.1865	8	23.1862	8	-0.000385775	0.253515	23.206	8	23.1667	8	0.0393554	0.910026	23.1688	4	23.1645	4	-0.00424038	0.956938	23.2043	4	23.2078	4	0.00346883	0.393817	23.2043	4	23.1645	4	-0.0397411
Ndufb11	TRUE	sp|O09111|NDUBB_MOUSE	sp|O09111|NDUBB_MOUSE	NADH dehydrogenase [ubiquinone] 1 beta subcomplex subunit 11, mitochondrial OS=Mus musculus OX=10090 GN=Ndufb11 PE=1 SV=2	11	18	0.0187131	24.4652	4	24.7286	4	-0.263338	0.105984	24.3438	4	24.6561	4	-0.312326	0.413026	24.5969	8	24.5	8	-0.0969277	0.00607584	24.4045	8	24.6923	8	-0.287832	0.508091	24.7286	4	24.6561	4	-0.072434	0.455525	24.4652	4	24.3438	4	-0.121421	0.16977	24.4652	4	24.6561	4	0.190904
Ptgds	TRUE	sp|O09114|PTGDS_MOUSE	sp|O09114|PTGDS_MOUSE	Prostaglandin-H2 D-isomerase OS=Mus musculus OX=10090 GN=Ptgds PE=1 SV=1	7	10	0.0619106	25.4073	4	25.2039	4	0.203452	0.520905	25.382	4	25.2463	4	0.135676	0.939541	25.3056	8	25.3142	8	0.00856999	0.116446	25.3947	8	25.2251	8	0.169564	0.712683	25.2039	4	25.2463	4	0.0424579	0.897392	25.4073	4	25.382	4	-0.0253179	0.257851	25.4073	4	25.2463	4	-0.160994
Sypl1	TRUE	sp|O09117|SYPL1_MOUSE	sp|O09117|SYPL1_MOUSE	Synaptophysin-like protein 1 OS=Mus musculus OX=10090 GN=Sypl1 PE=1 SV=2	2	3	0.0528795	22.103	4	22.4758	4	-0.372742	0.166077	22.0776	4	22.3512	4	-0.273626	0.597147	22.2894	8	22.2144	8	-0.0750109	0.0110075	22.0903	8	22.4135	8	-0.323184	0.138315	22.4758	4	22.3512	4	-0.124569	0.912059	22.103	4	22.0776	4	-0.0254532	0.139776	22.103	4	22.3512	4	0.248173
Sema4d	TRUE	sp|O09126|SEM4D_MOUSE	sp|O09126|SEM4D_MOUSE	Semaphorin-4D OS=Mus musculus OX=10090 GN=Sema4d PE=1 SV=2	15	16	0.464201	24.0157	4	24.0834	4	-0.0677027	0.218928	23.9714	4	24.061	4	-0.089619	0.550724	24.0495	8	24.0162	8	-0.0333315	0.145875	23.9935	8	24.0722	8	-0.0786608	0.634067	24.0834	4	24.061	4	-0.0223734	0.669883	24.0157	4	23.9714	4	-0.0442897	0.65318	24.0157	4	24.061	4	0.0453293
Gsto1	TRUE	sp|O09131|GSTO1_MOUSE	sp|O09131|GSTO1_MOUSE	Glutathione S-transferase omega-1 OS=Mus musculus OX=10090 GN=Gsto1 PE=1 SV=2	16	20	0.54456	25.6923	4	25.7302	4	-0.037924	0.307187	25.7226	4	25.6676	4	0.0549795	0.676105	25.7112	8	25.6951	8	-0.0161187	0.82547	25.7074	8	25.6989	8	0.00852773	0.249039	25.7302	4	25.6676	4	-0.0625704	0.627088	25.6923	4	25.7226	4	0.030333	0.741266	25.6923	4	25.6676	4	-0.0246464
Man2b1	TRUE	sp|O09159|MA2B1_MOUSE	sp|O09159|MA2B1_MOUSE	Lysosomal alpha-mannosidase OS=Mus musculus OX=10090 GN=Man2b1 PE=1 SV=4	9	10	0.428801	23.3205	4	23.2607	4	0.059743	0.800425	23.3074	4	23.3174	4	-0.0100566	0.582832	23.2906	8	23.3124	8	0.0218068	0.530796	23.3139	8	23.2891	8	0.0248432	0.29223	23.2607	4	23.3174	4	0.0567066	0.842747	23.3205	4	23.3074	4	-0.013093	0.965789	23.3205	4	23.3174	4	-0.00303643
Sod3	TRUE	sp|O09164|SODE_MOUSE	sp|O09164|SODE_MOUSE	Extracellular superoxide dismutase [Cu-Zn] OS=Mus musculus OX=10090 GN=Sod3 PE=1 SV=1	1	1	0.928009	19.8091	4	19.8046	4	0.00454955	0.711183	19.7831	4	19.8016	4	-0.0184919	0.653838	19.8069	8	19.7924	8	-0.0144795	0.829549	19.7961	8	19.8031	8	-0.00697118	0.956115	19.8046	4	19.8016	4	-0.00295881	0.576492	19.8091	4	19.7831	4	-0.0260003	0.906065	19.8091	4	19.8016	4	-0.00750836
Rpl21	TRUE	sp|O09167|RL21_MOUSE	sp|O09167|RL21_MOUSE	60S ribosomal protein L21 OS=Mus musculus OX=10090 GN=Rpl21 PE=1 SV=4	10	22	0.988875	26.301	4	26.3018	4	-0.00079511	0.381629	26.3893	4	26.3069	4	0.0823914	0.367247	26.3014	8	26.3481	8	0.04674	0.432952	26.3451	8	26.3043	8	0.0407982	0.939997	26.3018	4	26.3069	4	0.00514673	0.308713	26.301	4	26.3893	4	0.0883333	0.942061	26.301	4	26.3069	4	0.00594184
Gclm	TRUE	sp|O09172|GSH0_MOUSE	sp|O09172|GSH0_MOUSE	Glutamate--cysteine ligase regulatory subunit OS=Mus musculus OX=10090 GN=Gclm PE=1 SV=1	9	11	0.895537	24.8834	4	24.8695	4	0.0138337	0.671782	24.8628	4	24.8806	4	-0.0177945	0.926249	24.8764	8	24.8717	8	-0.00475583	0.969257	24.8731	8	24.8751	8	-0.00198039	0.766553	24.8695	4	24.8806	4	0.0110582	0.847758	24.8834	4	24.8628	4	-0.0205699	0.979881	24.8834	4	24.8806	4	-0.00277544
Amacr	TRUE	sp|O09174|AMACR_MOUSE	sp|O09174|AMACR_MOUSE	Alpha-methylacyl-CoA racemase OS=Mus musculus OX=10090 GN=Amacr PE=1 SV=4	5	6	0.4962	23.4021	4	23.4542	4	-0.0521198	0.564105	23.3871	4	23.4148	4	-0.0276889	0.517404	23.4282	8	23.401	8	-0.0271843	0.337516	23.3946	8	23.4345	8	-0.0399044	0.607695	23.4542	4	23.4148	4	-0.0393998	0.745778	23.4021	4	23.3871	4	-0.0149689	0.831682	23.4021	4	23.4148	4	0.01272
Kif3c	TRUE	sp|O35066|KIF3C_MOUSE	sp|O35066|KIF3C_MOUSE	Kinesin-like protein KIF3C OS=Mus musculus OX=10090 GN=Kif3c PE=1 SV=3	17	19	0.933706	24.7	4	24.6929	4	0.00708799	0.949297	24.6703	4	24.6731	4	-0.00286364	0.572506	24.6965	8	24.6717	8	-0.0247423	0.961799	24.6851	8	24.683	8	0.00211217	0.611904	24.6929	4	24.6731	4	-0.0197665	0.737769	24.7	4	24.6703	4	-0.0297181	0.766353	24.7	4	24.6731	4	-0.0268544
Kif1c	TRUE	sp|O35071|KIF1C_MOUSE	sp|O35071|KIF1C_MOUSE	Kinesin-like protein KIF1C OS=Mus musculus OX=10090 GN=Kif1c PE=1 SV=2	2	2	0.992016	18.5715	4	18.5724	4	-0.000950914	0.0236442	18.4747	4	18.6137	4	-0.138994	0.616375	18.572	8	18.5442	8	-0.0277224	0.194174	18.5231	8	18.5931	8	-0.0699723	0.348189	18.5724	4	18.6137	4	0.0412989	0.342012	18.5715	4	18.4747	4	-0.0967438	0.669296	18.5715	4	18.6137	4	0.0422498
Vps26c	TRUE	sp|O35075|VP26C_MOUSE	sp|O35075|VP26C_MOUSE	Vacuolar protein sorting-associated protein 26C OS=Mus musculus OX=10090 GN=Vps26c PE=1 SV=1	5	7	0.0716966	23.1173	4	23.0655	4	0.05187	0.540416	23.0666	4	23.089	4	-0.0223452	0.549097	23.0914	8	23.0778	8	-0.0135752	0.5142	23.092	8	23.0772	8	0.0147624	0.285507	23.0655	4	23.089	4	0.0235324	0.216529	23.1173	4	23.0666	4	-0.0506829	0.251785	23.1173	4	23.089	4	-0.0283376
Agpat1	TRUE	sp|O35083|PLCA_MOUSE	sp|O35083|PLCA_MOUSE	1-acyl-sn-glycerol-3-phosphate acyltransferase alpha OS=Mus musculus OX=10090 GN=Agpat1 PE=1 SV=1	7	12	0.167675	24.0752	4	24.1889	4	-0.11367	0.404081	24.1446	4	24.1916	4	-0.0469521	0.460699	24.1321	8	24.1681	8	0.0359925	0.0854301	24.1099	8	24.1902	8	-0.0803113	0.9637	24.1889	4	24.1916	4	0.00263331	0.360288	24.0752	4	24.1446	4	0.0693516	0.160923	24.0752	4	24.1916	4	0.116304
Cnih2	TRUE	sp|O35089|CNIH2_MOUSE	sp|O35089|CNIH2_MOUSE	Protein cornichon homolog 2 OS=Mus musculus OX=10090 GN=Cnih2 PE=1 SV=2	1	1	0.664936	19.6325	4	19.4776	4	0.154903	0.299869	19.3335	4	19.5121	4	-0.178641	0.472744	19.555	8	19.4228	8	-0.132249	0.949104	19.483	8	19.4949	8	-0.0118691	0.869464	19.4776	4	19.5121	4	0.0345222	0.380977	19.6325	4	19.3335	4	-0.299021	0.729111	19.6325	4	19.5121	4	-0.12038
Dpysl4	TRUE	sp|O35098|DPYL4_MOUSE	sp|O35098|DPYL4_MOUSE	Dihydropyrimidinase-related protein 4 OS=Mus musculus OX=10090 GN=Dpysl4 PE=1 SV=1	40	84	0.469641	27.3088	4	27.2512	4	0.0576422	0.752722	27.3041	4	27.2854	4	0.0187311	0.747093	27.28	8	27.2948	8	0.0147756	0.399323	27.3065	8	27.2683	8	0.0381867	0.602305	27.2512	4	27.2854	4	0.0342312	0.949019	27.3088	4	27.3041	4	-0.00467993	0.751468	27.3088	4	27.2854	4	-0.0234111
Map3k5	TRUE	sp|O35099|M3K5_MOUSE	sp|O35099|M3K5_MOUSE	Mitogen-activated protein kinase kinase kinase 5 OS=Mus musculus OX=10090 GN=Map3k5 PE=1 SV=3	17	19	0.759087	24.7286	4	24.7444	4	-0.0157431	0.410976	24.8585	4	24.8363	4	0.0222049	0.000789696	24.7365	8	24.8474	8	0.110908	0.935861	24.7936	8	24.7903	8	0.00323094	0.0134739	24.7444	4	24.8363	4	0.0919338	0.0360347	24.7286	4	24.8585	4	0.129882	0.086722	24.7286	4	24.8363	4	0.107677
Scarb2	TRUE	sp|O35114|SCRB2_MOUSE	sp|O35114|SCRB2_MOUSE	Lysosome membrane protein 2 OS=Mus musculus OX=10090 GN=Scarb2 PE=1 SV=3	5	7	0.225818	23.18	4	23.298	4	-0.11804	0.181699	23.0639	4	23.2307	4	-0.166766	0.246177	23.239	8	23.1473	8	-0.0917205	0.0611976	23.1219	8	23.2644	8	-0.142403	0.363627	23.298	4	23.2307	4	-0.0673573	0.381945	23.18	4	23.0639	4	-0.116084	0.614606	23.18	4	23.2307	4	0.0506827
Atn1	TRUE	sp|O35126|ATN1_MOUSE	sp|O35126|ATN1_MOUSE	Atrophin-1 OS=Mus musculus OX=10090 GN=Atn1 PE=1 SV=1	2	2	0.473012	20.3395	4	20.4042	4	-0.0647461	0.307102	20.5113	4	20.4141	4	0.0972227	0.154639	20.3718	8	20.4627	8	0.0908603	0.806184	20.4254	8	20.4092	8	0.0162383	0.902137	20.4042	4	20.4141	4	0.0098759	0.116921	20.3395	4	20.5113	4	0.171845	0.144257	20.3395	4	20.4141	4	0.074622
Grcc10	TRUE	sp|O35127|C10_MOUSE	sp|O35127|C10_MOUSE	Protein C10 OS=Mus musculus OX=10090 GN=Grcc10 PE=1 SV=1	8	11	0.336986	24.1407	4	24.0502	4	0.0904722	0.348157	24.1399	4	24.0672	4	0.0727625	0.888515	24.0955	8	24.1035	8	0.00806095	0.139726	24.1403	8	24.0587	8	0.0816173	0.782189	24.0502	4	24.0672	4	0.0169158	0.993668	24.1407	4	24.1399	4	-0.000793885	0.447107	24.1407	4	24.0672	4	-0.0735564
Phb2	TRUE	sp|O35129|PHB2_MOUSE	sp|O35129|PHB2_MOUSE	Prohibitin-2 OS=Mus musculus OX=10090 GN=Phb2 PE=1 SV=1	17	31	0.55939	26.5943	4	26.4844	4	0.109846	0.0990359	26.1747	4	26.556	4	-0.381257	0.245293	26.5393	8	26.3653	8	-0.174003	0.369658	26.3845	8	26.5202	8	-0.135706	0.662446	26.4844	4	26.556	4	0.0715489	0.0968328	26.5943	4	26.1747	4	-0.419554	0.869015	26.5943	4	26.556	4	-0.0382969
Ncam2	TRUE	sp|O35136|NCAM2_MOUSE	sp|O35136|NCAM2_MOUSE	Neural cell adhesion molecule 2 OS=Mus musculus OX=10090 GN=Ncam2 PE=1 SV=1	34	48	0.112382	26.5462	4	26.6655	4	-0.119359	0.101294	26.4247	4	26.6105	4	-0.185859	0.214505	26.6059	8	26.5176	8	-0.0882377	0.0217919	26.4854	8	26.638	8	-0.152609	0.388869	26.6655	4	26.6105	4	-0.0549876	0.266866	26.5462	4	26.4247	4	-0.121488	0.475475	26.5462	4	26.6105	4	0.064371
Atp5if1	TRUE	sp|O35143|ATIF1_MOUSE	sp|O35143|ATIF1_MOUSE	ATPase inhibitor, mitochondrial OS=Mus musculus OX=10090 GN=Atp5if1 PE=1 SV=2	23	61	0.655371	27.2004	4	27.2994	4	-0.0990364	0.625122	27.2814	4	27.2274	4	0.0540502	0.968094	27.2499	8	27.2544	8	0.00452651	0.842339	27.2409	8	27.2634	8	-0.0224931	0.518759	27.2994	4	27.2274	4	-0.0720168	0.713999	27.2004	4	27.2814	4	0.0810698	0.907657	27.2004	4	27.2274	4	0.0270196
Terf2	TRUE	sp|O35144|TERF2_MOUSE	sp|O35144|TERF2_MOUSE	Telomeric repeat-binding factor 2 OS=Mus musculus OX=10090 GN=Terf2 PE=1 SV=3	5	5	0.253927	21.3044	4	21.1984	4	0.105969	0.105122	21.2086	4	21.3589	4	-0.150294	0.619146	21.2514	8	21.2837	8	0.0323508	0.73409	21.2565	8	21.2786	8	-0.0221626	0.0667825	21.1984	4	21.3589	4	0.160482	0.328472	21.3044	4	21.2086	4	-0.0957804	0.608563	21.3044	4	21.3589	4	0.0545134
Bet1l	TRUE	sp|O35153|BET1L_MOUSE	sp|O35153|BET1L_MOUSE	BET1-like protein OS=Mus musculus OX=10090 GN=Bet1l PE=3 SV=1	2	2	0.0571963	21.2637	4	21.1319	4	0.131717	0.305751	21.1024	4	21.036	4	0.0663695	0.0159993	21.1978	8	21.0692	8	-0.128579	0.0766227	21.183	8	21.084	8	0.0990431	0.222095	21.1319	4	21.036	4	-0.095905	0.00792053	21.2637	4	21.1024	4	-0.161252	0.0026396	21.2637	4	21.036	4	-0.227622
Celsr1	TRUE	sp|O35161|CELR1_MOUSE	sp|O35161|CELR1_MOUSE	Cadherin EGF LAG seven-pass G-type receptor 1 OS=Mus musculus OX=10090 GN=Celsr1 PE=1 SV=3	1	1	0.540151	18.0142	4	18.0633	4	-0.0490538	0.0842813	17.6434	4	17.9004	4	-0.256988	0.00649842	18.0388	8	17.7719	8	-0.266862	0.155612	17.8288	8	17.9819	8	-0.153021	0.0385885	18.0633	4	17.9004	4	-0.162895	0.0305755	18.0142	4	17.6434	4	-0.370829	0.2476	18.0142	4	17.9004	4	-0.113841
Gosr2	TRUE	sp|O35166|GOSR2_MOUSE	sp|O35166|GOSR2_MOUSE	Golgi SNAP receptor complex member 2 OS=Mus musculus OX=10090 GN=Gosr2 PE=1 SV=2	2	2	0.395553	19.0577	4	19.1308	4	-0.0730657	0.668748	19.1719	4	19.1394	4	0.032437	0.257956	19.0943	8	19.1557	8	0.061391	0.713993	19.1148	8	19.1351	8	-0.0203143	0.909072	19.1308	4	19.1394	4	0.00863968	0.201134	19.0577	4	19.1719	4	0.114142	0.381822	19.0577	4	19.1394	4	0.0817053
Nedd9	TRUE	sp|O35177|CASL_MOUSE	sp|O35177|CASL_MOUSE	Enhancer of filamentation 1 OS=Mus musculus OX=10090 GN=Nedd9 PE=1 SV=2	2	2	0.0461324	19.9085	4	19.7347	4	0.173723	0.306052	19.9423	4	19.8631	4	0.0791862	0.186338	19.8216	8	19.9027	8	0.0810899	0.0297585	19.9254	8	19.7989	8	0.126455	0.132496	19.7347	4	19.8631	4	0.128358	0.627331	19.9085	4	19.9423	4	0.0338214	0.626563	19.9085	4	19.8631	4	-0.0453649
Cx3cl1	TRUE	sp|O35188|X3CL1_MOUSE	sp|O35188|X3CL1_MOUSE	Fractalkine OS=Mus musculus OX=10090 GN=Cx3cl1 PE=1 SV=3	6	6	0.0245951	22.1311	4	22.1893	4	-0.0581942	0.415133	22.0867	4	22.1383	4	-0.0516011	0.16134	22.1602	8	22.1125	8	-0.0477499	0.102962	22.1089	8	22.1638	8	-0.0548976	0.315305	22.1893	4	22.1383	4	-0.0510464	0.320583	22.1311	4	22.0867	4	-0.0444533	0.874969	22.1311	4	22.1383	4	0.00714777
Col15a1	TRUE	sp|O35206|COFA1_MOUSE	sp|O35206|COFA1_MOUSE	Collagen alpha-1(XV) chain OS=Mus musculus OX=10090 GN=Col15a1 PE=1 SV=2	2	2	0.782237	20.5834	4	20.5192	4	0.0642445	0.391359	20.6281	4	20.5573	4	0.0708467	0.712941	20.5513	8	20.5927	8	0.0414208	0.546844	20.6058	8	20.5382	8	0.0675456	0.656133	20.5192	4	20.5573	4	0.0381197	0.846012	20.5834	4	20.6281	4	0.044722	0.913097	20.5834	4	20.5573	4	-0.0261248
Cdk2ap1	TRUE	sp|O35207|CDKA1_MOUSE	sp|O35207|CDKA1_MOUSE	Cyclin-dependent kinase 2-associated protein 1 OS=Mus musculus OX=10090 GN=Cdk2ap1 PE=1 SV=2	2	2	0.724863	18.9371	4	18.9101	4	0.0270055	0.954547	18.922	4	18.9187	4	0.0032949	0.939417	18.9236	8	18.9203	8	-0.0033134	0.727645	18.9296	8	18.9144	8	0.0151502	0.915318	18.9101	4	18.9187	4	0.0085419	0.771851	18.9371	4	18.922	4	-0.0151687	0.806672	18.9371	4	18.9187	4	-0.0184636
Ddt	TRUE	sp|O35215|DOPD_MOUSE	sp|O35215|DOPD_MOUSE	D-dopachrome decarboxylase OS=Mus musculus OX=10090 GN=Ddt PE=1 SV=3	13	25	0.543223	26.0594	4	25.9855	4	0.0739549	0.97874	25.9837	4	25.9856	4	-0.00193557	0.56227	26.0224	8	25.9846	8	-0.0378175	0.581327	26.0215	8	25.9855	8	0.0360097	0.998581	25.9855	4	25.9856	4	0.000127711	0.535326	26.0594	4	25.9837	4	-0.0757628	0.58464	26.0594	4	25.9856	4	-0.0738272
Cenpa	TRUE	sp|O35216|CENPA_MOUSE	sp|O35216|CENPA_MOUSE	Histone H3-like centromeric protein A OS=Mus musculus OX=10090 GN=Cenpa PE=2 SV=1	1	1	0.604247	19.3847	4	19.5531	4	-0.168378	0.412452	19.4295	4	19.5592	4	-0.129656	0.878287	19.4689	8	19.4943	8	0.0254272	0.362298	19.4071	8	19.5561	8	-0.149017	0.978263	19.5531	4	19.5592	4	0.00606657	0.871935	19.3847	4	19.4295	4	0.0447879	0.546227	19.3847	4	19.5592	4	0.174444
Cpsf2	TRUE	sp|O35218|CPSF2_MOUSE	sp|O35218|CPSF2_MOUSE	Cleavage and polyadenylation specificity factor subunit 2 OS=Mus musculus OX=10090 GN=Cpsf2 PE=1 SV=1	7	7	0.115925	22.8575	4	22.7797	4	0.0777566	0.345083	22.8647	4	22.8293	4	0.0354402	0.359806	22.8186	8	22.847	8	0.0284236	0.0548826	22.8611	8	22.8045	8	0.0565984	0.150356	22.7797	4	22.8293	4	0.0495818	0.87878	22.8575	4	22.8647	4	0.00726536	0.45716	22.8575	4	22.8293	4	-0.0281748
Psmd4	TRUE	sp|O35226|PSMD4_MOUSE	sp|O35226|PSMD4_MOUSE	26S proteasome non-ATPase regulatory subunit 4 OS=Mus musculus OX=10090 GN=Psmd4 PE=1 SV=1	13	27	0.388642	25.0133	4	24.9579	4	0.0553412	0.224355	25.0961	4	25.0172	4	0.0789306	0.118055	24.9856	8	25.0566	8	0.0710386	0.141676	25.0547	8	24.9875	8	0.0671359	0.184705	24.9579	4	25.0172	4	0.0592439	0.30186	25.0133	4	25.0961	4	0.0828332	0.957009	25.0133	4	25.0172	4	0.00390267
Kifc3	TRUE	sp|O35231|KIFC3_MOUSE	sp|O35231|KIFC3_MOUSE	Kinesin-like protein KIFC3 OS=Mus musculus OX=10090 GN=Kifc3 PE=1 SV=4	2	2	0.230004	18.227	4	18.112	4	0.11503	0.410297	18.1357	4	18.0564	4	0.0793858	0.265388	18.1695	8	18.0961	8	-0.073477	0.133393	18.1814	8	18.0842	8	0.0972077	0.56089	18.112	4	18.0564	4	-0.0556551	0.325876	18.227	4	18.1357	4	-0.0912989	0.0820161	18.227	4	18.0564	4	-0.170685
Ptpn9	TRUE	sp|O35239|PTN9_MOUSE	sp|O35239|PTN9_MOUSE	Tyrosine-protein phosphatase non-receptor type 9 OS=Mus musculus OX=10090 GN=Ptpn9 PE=1 SV=2	19	24	0.374777	24.3608	4	24.4058	4	-0.0450246	0.769196	24.4604	4	24.4476	4	0.0127884	0.0353118	24.3833	8	24.454	8	0.0707637	0.656968	24.4106	8	24.4267	8	-0.0161181	0.211326	24.4058	4	24.4476	4	0.0418572	0.120945	24.3608	4	24.4604	4	0.0996702	0.0704285	24.3608	4	24.4476	4	0.0868818
Pkd2	TRUE	sp|O35245|PKD2_MOUSE	sp|O35245|PKD2_MOUSE	Polycystin-2 OS=Mus musculus OX=10090 GN=Pkd2 PE=1 SV=2	1	1	0.692967	19.9024	4	19.9321	4	-0.0296244	0.598887	19.8984	4	19.942	4	-0.0435781	0.953306	19.9172	8	19.9202	8	0.0029894	0.469132	19.9004	8	19.937	8	-0.0366013	0.902104	19.9321	4	19.942	4	0.00996627	0.957853	19.9024	4	19.8984	4	-0.00398748	0.590859	19.9024	4	19.942	4	0.0395906
Exoc7	TRUE	sp|O35250|EXOC7_MOUSE	sp|O35250|EXOC7_MOUSE	Exocyst complex component 7 OS=Mus musculus OX=10090 GN=Exoc7 PE=1 SV=2	32	41	0.297323	26.093	4	26.0607	4	0.0323423	0.333905	26.1587	4	26.1006	4	0.0581654	0.115014	26.0769	8	26.1297	8	0.0528016	0.182332	26.1259	8	26.0806	8	0.0452538	0.177036	26.0607	4	26.1006	4	0.03989	0.28869	26.093	4	26.1587	4	0.0657131	0.8363	26.093	4	26.1006	4	0.00754772
Chek1	TRUE	sp|O35280|CHK1_MOUSE	sp|O35280|CHK1_MOUSE	Serine/threonine-protein kinase Chk1 OS=Mus musculus OX=10090 GN=Chek1 PE=1 SV=2	1	1	0.90826	23.0396	4	23.0475	4	-0.00781798	0.185801	23.0031	4	23.0995	4	-0.0963541	0.868895	23.0436	8	23.0513	8	0.00776234	0.25696	23.0214	8	23.0735	8	-0.052086	0.432795	23.0475	4	23.0995	4	0.0520304	0.608242	23.0396	4	23.0031	4	-0.0365057	0.518716	23.0396	4	23.0995	4	0.0598484
Dhx15	TRUE	sp|O35286|DHX15_MOUSE	sp|O35286|DHX15_MOUSE	ATP-dependent RNA helicase DHX15 OS=Mus musculus OX=10090 GN=Dhx15 PE=1 SV=2	39	48	0.911323	26.103	4	26.0975	4	0.00546262	0.171204	26.1802	4	26.1337	4	0.0464369	0.0564865	26.1003	8	26.1569	8	0.0566846	0.407856	26.1416	8	26.1156	8	0.0259498	0.336625	26.0975	4	26.1337	4	0.0361974	0.127315	26.103	4	26.1802	4	0.0771717	0.541531	26.103	4	26.1337	4	0.0307348
Purb	TRUE	sp|O35295|PURB_MOUSE	sp|O35295|PURB_MOUSE	Transcriptional activator protein Pur-beta OS=Mus musculus OX=10090 GN=Purb PE=1 SV=3	16	27	0.213072	26.0733	4	25.9919	4	0.0814073	0.0985402	26.1812	4	26.0471	4	0.134109	0.133315	26.0326	8	26.1142	8	0.0815857	0.0400286	26.1273	8	26.0195	8	0.107758	0.357386	25.9919	4	26.0471	4	0.055235	0.179827	26.0733	4	26.1812	4	0.107936	0.644685	26.0733	4	26.0471	4	-0.0261723
Nmi	TRUE	sp|O35309|NMI_MOUSE	sp|O35309|NMI_MOUSE	N-myc-interactor OS=Mus musculus OX=10090 GN=Nmi PE=1 SV=1	1	1	0.814344	20.2142	4	20.2021	4	0.0121703	0.0396058	20.3296	4	20.1797	4	0.14991	0.320538	20.2081	8	20.2546	8	0.0464786	0.0711153	20.2719	8	20.1909	8	0.0810402	0.628622	20.2021	4	20.1797	4	-0.0223912	0.110612	20.2142	4	20.3296	4	0.115349	0.579756	20.2142	4	20.1797	4	-0.0345615
Slc6a6	TRUE	sp|O35316|SC6A6_MOUSE	sp|O35316|SC6A6_MOUSE	Sodium- and chloride-dependent taurine transporter OS=Mus musculus OX=10090 GN=Slc6a6 PE=1 SV=2	3	3	0.914906	22.4255	4	22.456	4	-0.0304267	0.057129	22.0856	4	22.5928	4	-0.507115	0.596728	22.4407	8	22.3392	8	-0.10155	0.147668	22.2556	8	22.5244	8	-0.268771	0.520602	22.456	4	22.5928	4	0.136794	0.277281	22.4255	4	22.0856	4	-0.339894	0.576004	22.4255	4	22.5928	4	0.167221
Srsf5	TRUE	sp|O35326|SRSF5_MOUSE	sp|O35326|SRSF5_MOUSE	Serine/arginine-rich splicing factor 5 OS=Mus musculus OX=10090 GN=Srsf5 PE=1 SV=2	4	5	0.530541	24.2051	4	24.1289	4	0.0761872	0.281944	24.2222	4	24.1381	4	0.0840953	0.844409	24.167	8	24.1802	8	0.0131926	0.220664	24.2137	8	24.1335	8	0.0801413	0.894285	24.1289	4	24.1381	4	0.00923854	0.888456	24.2051	4	24.2222	4	0.0171467	0.603832	24.2051	4	24.1381	4	-0.0669487
Kpna4	TRUE	sp|O35343|IMA3_MOUSE	sp|O35343|IMA3_MOUSE	Importin subunit alpha-3 OS=Mus musculus OX=10090 GN=Kpna4 PE=1 SV=1	8	11	0.987281	24.2236	4	24.222	4	0.00160542	0.928209	24.2311	4	24.2405	4	-0.00947617	0.843515	24.2228	8	24.2358	8	0.0130074	0.952407	24.2273	8	24.2313	8	-0.00393538	0.837726	24.222	4	24.2405	4	0.0185481	0.947846	24.2236	4	24.2311	4	0.00746655	0.882814	24.2236	4	24.2405	4	0.0169427
Kpna3	TRUE	sp|O35344|IMA4_MOUSE	sp|O35344|IMA4_MOUSE	Importin subunit alpha-4 OS=Mus musculus OX=10090 GN=Kpna3 PE=1 SV=1	13	20	0.141708	25.6006	4	25.5241	4	0.0765257	0.297176	25.6052	4	25.5286	4	0.076591	0.916544	25.5623	8	25.5669	8	0.00455438	0.0604003	25.6029	8	25.5263	8	0.0765584	0.927061	25.5241	4	25.5286	4	0.00452172	0.946538	25.6006	4	25.6052	4	0.00458704	0.225157	25.6006	4	25.5286	4	-0.072004
Kpna6	TRUE	sp|O35345|IMA7_MOUSE	sp|O35345|IMA7_MOUSE	Importin subunit alpha-7 OS=Mus musculus OX=10090 GN=Kpna6 PE=1 SV=2	17	21	0.632727	24.5805	4	24.5567	4	0.0237915	0.456157	24.5892	4	24.5491	4	0.0400744	0.985868	24.5686	8	24.5692	8	0.000597809	0.335786	24.5849	8	24.5529	8	0.031933	0.88731	24.5567	4	24.5491	4	-0.00754366	0.857164	24.5805	4	24.5892	4	0.00873928	0.208628	24.5805	4	24.5491	4	-0.0313352
Capn1	TRUE	sp|O35350|CAN1_MOUSE	sp|O35350|CAN1_MOUSE	Calpain-1 catalytic subunit OS=Mus musculus OX=10090 GN=Capn1 PE=1 SV=1	19	21	0.769776	24.6798	4	24.6933	4	-0.0135369	0.153897	24.6641	4	24.7194	4	-0.0552828	0.855956	24.6866	8	24.6917	8	0.00516557	0.213719	24.6719	8	24.7063	8	-0.0344099	0.432025	24.6933	4	24.7194	4	0.0260385	0.746111	24.6798	4	24.6641	4	-0.0157073	0.296614	24.6798	4	24.7194	4	0.0395754
Nrp2	TRUE	sp|O35375|NRP2_MOUSE	sp|O35375|NRP2_MOUSE	Neuropilin-2 OS=Mus musculus OX=10090 GN=Nrp2 PE=1 SV=2	10	11	0.814058	22.6604	4	22.6389	4	0.0214986	0.250181	22.8288	4	22.6214	4	0.207377	0.436609	22.6496	8	22.7251	8	0.0754679	0.231012	22.7446	8	22.6301	8	0.114438	0.855134	22.6389	4	22.6214	4	-0.0174713	0.334767	22.6604	4	22.8288	4	0.168407	0.745271	22.6604	4	22.6214	4	-0.0389699
Abcc1	TRUE	sp|O35379|MRP1_MOUSE	sp|O35379|MRP1_MOUSE	Multidrug resistance-associated protein 1 OS=Mus musculus OX=10090 GN=Abcc1 PE=1 SV=1	3	3	0.231667	20.1013	4	20.2463	4	-0.145038	0.900617	20.1199	4	20.1296	4	-0.00966986	0.475477	20.1738	8	20.1247	8	-0.0490908	0.253887	20.1106	8	20.188	8	-0.0773539	0.234674	20.2463	4	20.1296	4	-0.116775	0.855581	20.1013	4	20.1199	4	0.0185932	0.784084	20.1013	4	20.1296	4	0.0282631
Anp32a	TRUE	sp|O35381|AN32A_MOUSE	sp|O35381|AN32A_MOUSE	Acidic leucine-rich nuclear phosphoprotein 32 family member A OS=Mus musculus OX=10090 GN=Anp32a PE=1 SV=1	12	21	0.431345	26.2502	4	26.1585	4	0.091781	0.155876	26.2685	4	26.1241	4	0.144399	0.913703	26.2043	8	26.1963	8	-0.0080188	0.0929406	26.2594	8	26.1413	8	0.11809	0.578901	26.1585	4	26.1241	4	-0.0343279	0.890909	26.2502	4	26.2685	4	0.0182903	0.329541	26.2502	4	26.1241	4	-0.126109
Exoc4	TRUE	sp|O35382|EXOC4_MOUSE	sp|O35382|EXOC4_MOUSE	Exocyst complex component 4 OS=Mus musculus OX=10090 GN=Exoc4 PE=1 SV=2	34	43	0.742968	26.2852	4	26.2924	4	-0.00713578	0.390275	26.3348	4	26.2949	4	0.0398815	0.284642	26.2888	8	26.3149	8	0.0260627	0.507022	26.31	8	26.2937	8	0.0163728	0.945153	26.2924	4	26.2949	4	0.00255403	0.171508	26.2852	4	26.3348	4	0.0495713	0.79499	26.2852	4	26.2949	4	0.00968981
Phyh	TRUE	sp|O35386|PAHX_MOUSE	sp|O35386|PAHX_MOUSE	Phytanoyl-CoA dioxygenase, peroxisomal OS=Mus musculus OX=10090 GN=Phyh PE=1 SV=1	6	6	0.131572	22.482	4	22.4477	4	0.034224	0.0331755	22.3722	4	22.4568	4	-0.0845886	0.055571	22.4649	8	22.4145	8	-0.0503741	0.363289	22.4271	8	22.4523	8	-0.0251823	0.658976	22.4477	4	22.4568	4	0.00903221	0.0119039	22.482	4	22.3722	4	-0.10978	0.0344544	22.482	4	22.4568	4	-0.0251918
Hax1	TRUE	sp|O35387|HAX1_MOUSE	sp|O35387|HAX1_MOUSE	HCLS1-associated protein X-1 OS=Mus musculus OX=10090 GN=Hax1 PE=1 SV=1	11	12	0.600532	23.4561	4	23.4107	4	0.0454483	0.406504	23.3895	4	23.4489	4	-0.059329	0.784109	23.4334	8	23.4192	8	-0.0142303	0.893817	23.4228	8	23.4298	8	-0.00694032	0.622706	23.4107	4	23.4489	4	0.0381584	0.414101	23.4561	4	23.3895	4	-0.0666189	0.890894	23.4561	4	23.4489	4	-0.00728996
Efnb3	TRUE	sp|O35393|EFNB3_MOUSE	sp|O35393|EFNB3_MOUSE	Ephrin-B3 OS=Mus musculus OX=10090 GN=Efnb3 PE=1 SV=1	11	14	0.967017	24.3821	4	24.3798	4	0.00230744	0.390345	24.3152	4	24.3575	4	-0.0422525	0.204465	24.381	8	24.3363	8	-0.0446325	0.579314	24.3487	8	24.3686	8	-0.0199725	0.267533	24.3798	4	24.3575	4	-0.0223526	0.362659	24.3821	4	24.3152	4	-0.0669125	0.674855	24.3821	4	24.3575	4	-0.02466
Pld3	TRUE	sp|O35405|PLD3_MOUSE	sp|O35405|PLD3_MOUSE	5'-3' exonuclease PLD3 OS=Mus musculus OX=10090 GN=Pld3 PE=1 SV=1	11	18	0.135391	24.4508	4	24.369	4	0.081853	0.306947	24.4164	4	24.3614	4	0.0549382	0.576756	24.4099	8	24.3889	8	-0.0209868	0.0528774	24.4336	8	24.3652	8	0.0683956	0.848545	24.369	4	24.3614	4	-0.00752946	0.567761	24.4508	4	24.4164	4	-0.0344442	0.112563	24.4508	4	24.3614	4	-0.0893824
Folh1	TRUE	sp|O35409|FOLH1_MOUSE	sp|O35409|FOLH1_MOUSE	Glutamate carboxypeptidase 2 OS=Mus musculus OX=10090 GN=Folh1 PE=1 SV=2	11	12	0.256848	23.9515	4	24.0742	4	-0.122652	0.0907228	23.9986	4	24.2139	4	-0.215292	0.272749	24.0129	8	24.1063	8	0.0934219	0.0355945	23.9751	8	24.1441	8	-0.168972	0.0994297	24.0742	4	24.2139	4	0.139742	0.721313	23.9515	4	23.9986	4	0.0471017	0.0201098	23.9515	4	24.2139	4	0.262394
Pdyn	TRUE	sp|O35417|PDYN_MOUSE	sp|O35417|PDYN_MOUSE	Proenkephalin-B OS=Mus musculus OX=10090 GN=Pdyn PE=2 SV=1	4	4	0.372744	22.6432	4	22.4822	4	0.160942	0.0186716	22.9733	4	22.44	4	0.533345	0.358872	22.5627	8	22.7067	8	0.14398	0.0155697	22.8083	8	22.4611	8	0.347143	0.453081	22.4822	4	22.44	4	-0.0422219	0.201479	22.6432	4	22.9733	4	0.330182	0.279103	22.6432	4	22.44	4	-0.203163
Bok	TRUE	sp|O35425|BOK_MOUSE	sp|O35425|BOK_MOUSE	Bcl-2-related ovarian killer protein OS=Mus musculus OX=10090 GN=Bok PE=1 SV=1	2	2	0.819327	20.9641	4	20.978	4	-0.0139631	0.000569308	21.0092	4	20.8722	4	0.137024	0.447128	20.9711	8	20.9407	8	-0.0303222	0.109731	20.9867	8	20.9251	8	0.0615305	0.0497717	20.978	4	20.8722	4	-0.105816	0.349903	20.9641	4	21.0092	4	0.0451714	0.0761402	20.9641	4	20.8722	4	-0.0918527
Dhodh	TRUE	sp|O35435|PYRD_MOUSE	sp|O35435|PYRD_MOUSE	Dihydroorotate dehydrogenase (quinone), mitochondrial OS=Mus musculus OX=10090 GN=Dhodh PE=1 SV=2	13	16	0.0488255	24.8031	4	24.9895	4	-0.186347	0.11196	24.8481	4	24.9917	4	-0.143594	0.729417	24.8963	8	24.9199	8	0.023612	0.00578274	24.8256	8	24.9906	8	-0.164971	0.968651	24.9895	4	24.9917	4	0.00223576	0.646451	24.8031	4	24.8481	4	0.0449882	0.039464	24.8031	4	24.9917	4	0.188583
Rnf5	TRUE	sp|O35445|RNF5_MOUSE	sp|O35445|RNF5_MOUSE	E3 ubiquitin-protein ligase RNF5 OS=Mus musculus OX=10090 GN=Rnf5 PE=1 SV=1	2	4	0.984757	21.0381	4	21.0368	4	0.00133503	0.174417	20.9316	4	21.0524	4	-0.120845	0.405188	21.0374	8	20.992	8	-0.0454449	0.269077	20.9848	8	21.0446	8	-0.0597549	0.74842	21.0368	4	21.0524	4	0.015645	0.29126	21.0381	4	20.9316	4	-0.106535	0.824071	21.0381	4	21.0524	4	0.01431
Ppt2	TRUE	sp|O35448|PPT2_MOUSE	sp|O35448|PPT2_MOUSE	Lysosomal thioesterase PPT2 OS=Mus musculus OX=10090 GN=Ppt2 PE=1 SV=1	1	1	0.352863	19.503	4	19.4548	4	0.0482116	0.731979	19.5044	4	19.4851	4	0.0192904	0.65532	19.4789	8	19.4948	8	0.0158438	0.335138	19.5037	8	19.47	8	0.033751	0.650779	19.4548	4	19.4851	4	0.0303044	0.968543	19.503	4	19.5044	4	0.00138325	0.758879	19.503	4	19.4851	4	-0.0179072
Prrt1	TRUE	sp|O35449|PRRT1_MOUSE	sp|O35449|PRRT1_MOUSE	Proline-rich transmembrane protein 1 OS=Mus musculus OX=10090 GN=Prrt1 PE=1 SV=1	3	6	0.765745	23.3871	4	23.4038	4	-0.0166954	0.323897	23.2156	4	23.3346	4	-0.118991	0.0698011	23.3954	8	23.2751	8	-0.120349	0.32712	23.3013	8	23.3692	8	-0.0678433	0.384484	23.4038	4	23.3346	4	-0.0692015	0.13206	23.3871	4	23.2156	4	-0.171497	0.47014	23.3871	4	23.3346	4	-0.052506
Fkbpl	TRUE	sp|O35450|FKBPL_MOUSE	sp|O35450|FKBPL_MOUSE	FK506-binding protein-like OS=Mus musculus OX=10090 GN=Fkbpl PE=2 SV=1	5	6	0.326961	21.8098	4	21.7635	4	0.046273	0.106952	21.8611	4	21.7281	4	0.133002	0.866527	21.7866	8	21.7946	8	0.00796901	0.0416337	21.8354	8	21.7458	8	0.0896373	0.540089	21.7635	4	21.7281	4	-0.0353953	0.439022	21.8098	4	21.8611	4	0.0513333	0.264953	21.8098	4	21.7281	4	-0.0816683
Clcn6	TRUE	sp|O35454|CLCN6_MOUSE	sp|O35454|CLCN6_MOUSE	H(+)/Cl(-) exchange transporter 6 OS=Mus musculus OX=10090 GN=Clcn6 PE=1 SV=1	16	16	0.72943	24.1176	4	24.1108	4	0.00676647	0.886429	24.1699	4	24.1741	4	-0.00418171	0.00244324	24.1142	8	24.172	8	0.0577804	0.953988	24.1437	8	24.1424	8	0.00129238	0.0387253	24.1108	4	24.1741	4	0.0632544	0.0691884	24.1176	4	24.1699	4	0.0523063	0.0617376	24.1176	4	24.1741	4	0.056488
Ech1	TRUE	sp|O35459|ECH1_MOUSE	sp|O35459|ECH1_MOUSE	Delta(3,5)-Delta(2,4)-dienoyl-CoA isomerase, mitochondrial OS=Mus musculus OX=10090 GN=Ech1 PE=1 SV=1	13	19	0.117544	24.7106	4	24.863	4	-0.152363	0.685936	24.7308	4	24.7529	4	-0.0221692	0.419571	24.7868	8	24.7419	8	-0.0449534	0.104214	24.7207	8	24.808	8	-0.0872661	0.0200555	24.863	4	24.7529	4	-0.11005	0.83387	24.7106	4	24.7308	4	0.0201435	0.648104	24.7106	4	24.7529	4	0.0423128
Sema6a	TRUE	sp|O35464|SEM6A_MOUSE	sp|O35464|SEM6A_MOUSE	Semaphorin-6A OS=Mus musculus OX=10090 GN=Sema6a PE=1 SV=2	2	2	0.358485	19.9966	4	20.0776	4	-0.081004	0.0714471	19.7428	4	20.0193	4	-0.276549	0.0992366	20.0371	8	19.881	8	-0.156112	0.0547327	19.8697	8	20.0485	8	-0.178777	0.604423	20.0776	4	20.0193	4	-0.058339	0.0537134	19.9966	4	19.7428	4	-0.253885	0.858542	19.9966	4	20.0193	4	0.0226649
Fkbp8	TRUE	sp|O35465|FKBP8_MOUSE	sp|O35465|FKBP8_MOUSE	Peptidyl-prolyl cis-trans isomerase FKBP8 OS=Mus musculus OX=10090 GN=Fkbp8 PE=1 SV=2	16	26	0.679434	25.2251	4	25.1776	4	0.0474222	0.566118	25.2492	4	25.1992	4	0.0499946	0.729635	25.2014	8	25.2242	8	0.022801	0.456706	25.2371	8	25.1884	8	0.0487084	0.803575	25.1776	4	25.1992	4	0.0215148	0.832379	25.2251	4	25.2492	4	0.0240872	0.829934	25.2251	4	25.1992	4	-0.0259074
C1d	TRUE	sp|O35473|C1D_MOUSE	sp|O35473|C1D_MOUSE	Nuclear nucleic acid-binding protein C1D OS=Mus musculus OX=10090 GN=C1d PE=1 SV=1	1	1	0.270755	19.0305	4	19.1245	4	-0.093985	0.0400214	18.9755	4	19.1246	4	-0.149106	0.629394	19.0775	8	19.0501	8	-0.027446	0.0187818	19.003	8	19.1246	8	-0.121545	0.998704	19.1245	4	19.1246	4	0.000114359	0.452875	19.0305	4	18.9755	4	-0.0550063	0.322278	19.0305	4	19.1246	4	0.0940994
Edil3	TRUE	sp|O35474|EDIL3_MOUSE	sp|O35474|EDIL3_MOUSE	EGF-like repeat and discoidin I-like domain-containing protein 3 OS=Mus musculus OX=10090 GN=Edil3 PE=1 SV=2	17	19	0.214287	24.6747	4	24.7439	4	-0.0692682	0.254406	24.5923	4	24.7001	4	-0.107822	0.243695	24.7093	8	24.6462	8	-0.0631061	0.0930184	24.6335	8	24.722	8	-0.088545	0.205718	24.7439	4	24.7001	4	-0.0438293	0.414981	24.6747	4	24.5923	4	-0.0823828	0.672189	24.6747	4	24.7001	4	0.0254389
Slc27a2	TRUE	sp|O35488|S27A2_MOUSE	sp|O35488|S27A2_MOUSE	Long-chain fatty acid transport protein 2 OS=Mus musculus OX=10090 GN=Slc27a2 PE=1 SV=2	3	3	0.867231	21.6162	4	21.6293	4	-0.0130467	0.0158486	21.5506	4	21.7399	4	-0.189302	0.696643	21.6228	8	21.6452	8	0.0224341	0.0617267	21.5834	8	21.6846	8	-0.101174	0.101127	21.6293	4	21.7399	4	0.110562	0.412322	21.6162	4	21.5506	4	-0.0656934	0.143262	21.6162	4	21.7399	4	0.123608
Cdk14	TRUE	sp|O35495|CDK14_MOUSE	sp|O35495|CDK14_MOUSE	Cyclin-dependent kinase 14 OS=Mus musculus OX=10090 GN=Cdk14 PE=1 SV=2	16	19	0.223291	24.7253	4	24.6835	4	0.0417861	0.488211	24.6796	4	24.6586	4	0.0209863	0.119424	24.7044	8	24.6691	8	-0.0353447	0.170976	24.7024	8	24.6711	8	0.0313862	0.455252	24.6835	4	24.6586	4	-0.0249448	0.152069	24.7253	4	24.6796	4	-0.0457446	0.0176064	24.7253	4	24.6586	4	-0.0667309
Notch2	TRUE	sp|O35516|NOTC2_MOUSE	sp|O35516|NOTC2_MOUSE	Neurogenic locus notch homolog protein 2 OS=Mus musculus OX=10090 GN=Notch2 PE=1 SV=2	5	5	0.652073	21.4653	4	21.5111	4	-0.0457721	0.230456	21.4769	4	21.6037	4	-0.126776	0.454044	21.4882	8	21.5403	8	0.0521091	0.206458	21.4711	8	21.5574	8	-0.0862742	0.474984	21.5111	4	21.6037	4	0.0926112	0.852275	21.4653	4	21.4769	4	0.0116071	0.217819	21.4653	4	21.6037	4	0.138383
Stx1a	TRUE	sp|O35526|STX1A_MOUSE	sp|O35526|STX1A_MOUSE	Syntaxin-1A OS=Mus musculus OX=10090 GN=Stx1a PE=1 SV=3	30	91	0.203789	28.476	4	28.7024	4	-0.226362	0.229057	28.4238	4	28.5881	4	-0.164266	0.449029	28.5892	8	28.506	8	-0.0832283	0.0609599	28.4499	8	28.6453	8	-0.195314	0.144606	28.7024	4	28.5881	4	-0.114276	0.791419	28.476	4	28.4238	4	-0.0521806	0.532411	28.476	4	28.5881	4	0.112086
Slc1a6	TRUE	sp|O35544|EAA4_MOUSE	sp|O35544|EAA4_MOUSE	Excitatory amino acid transporter 4 OS=Mus musculus OX=10090 GN=Slc1a6 PE=1 SV=1	3	17	0.0148109	24.4879	4	24.782	4	-0.29408	0.329582	24.6091	4	24.6652	4	-0.0560945	0.976115	24.6349	8	24.6372	8	0.00224386	0.00814233	24.5485	8	24.7236	8	-0.175087	0.0892912	24.782	4	24.6652	4	-0.116749	0.198334	24.4879	4	24.6091	4	0.121236	0.0728937	24.4879	4	24.6652	4	0.177331
Rabep1	TRUE	sp|O35551|RABE1_MOUSE	sp|O35551|RABE1_MOUSE	Rab GTPase-binding effector protein 1 OS=Mus musculus OX=10090 GN=Rabep1 PE=1 SV=2	57	82	0.831189	26.8435	4	26.8312	4	0.0122948	0.0366433	26.9515	4	26.8331	4	0.118412	0.188445	26.8374	8	26.8923	8	0.0549322	0.112457	26.8975	8	26.8321	8	0.0653535	0.949791	26.8312	4	26.8331	4	0.00187352	0.146295	26.8435	4	26.9515	4	0.107991	0.853882	26.8435	4	26.8331	4	-0.0104212
Cd151	TRUE	sp|O35566|CD151_MOUSE	sp|O35566|CD151_MOUSE	CD151 antigen OS=Mus musculus OX=10090 GN=Cd151 PE=1 SV=2	3	3	0.259641	20.9651	4	21.0786	4	-0.113498	0.913101	21.0069	4	21.0174	4	-0.0104487	0.880369	21.0219	8	21.0121	8	-0.00975639	0.330818	20.986	8	21.048	8	-0.0619735	0.296839	21.0786	4	21.0174	4	-0.0612813	0.734933	20.9651	4	21.0069	4	0.0417685	0.616647	20.9651	4	21.0174	4	0.0522171
Psmd14	TRUE	sp|O35593|PSDE_MOUSE	sp|O35593|PSDE_MOUSE	26S proteasome non-ATPase regulatory subunit 14 OS=Mus musculus OX=10090 GN=Psmd14 PE=1 SV=2	14	17	0.07833	24.4179	4	24.3021	4	0.115807	0.179127	24.4344	4	24.3815	4	0.0529845	0.233029	24.36	8	24.4079	8	0.0479386	0.0251864	24.4262	8	24.3418	8	0.0843956	0.0129527	24.3021	4	24.3815	4	0.0793497	0.794483	24.4179	4	24.4344	4	0.0165275	0.505094	24.4179	4	24.3815	4	-0.036457
Ift81	TRUE	sp|O35594|IFT81_MOUSE	sp|O35594|IFT81_MOUSE	Intraflagellar transport protein 81 homolog OS=Mus musculus OX=10090 GN=Ift81 PE=1 SV=4	9	11	0.91534	23.4129	4	23.4174	4	-0.00453752	0.142506	23.4228	4	23.3808	4	0.0420601	0.580758	23.4151	8	23.4018	8	-0.013332	0.434449	23.4178	8	23.3991	8	0.0187613	0.182828	23.4174	4	23.3808	4	-0.0366308	0.817287	23.4129	4	23.4228	4	0.00996683	0.502049	23.4129	4	23.3808	4	-0.0320933
Adam10	TRUE	sp|O35598|ADA10_MOUSE	sp|O35598|ADA10_MOUSE	Disintegrin and metalloproteinase domain-containing protein 10 OS=Mus musculus OX=10090 GN=Adam10 PE=1 SV=2	21	28	0.411098	24.9793	4	25.0573	4	-0.0780405	0.130666	24.849	4	24.9822	4	-0.133254	0.116484	25.0183	8	24.9156	8	-0.10269	0.105331	24.9141	8	25.0198	8	-0.105647	0.136238	25.0573	4	24.9822	4	-0.0750831	0.273688	24.9793	4	24.849	4	-0.130297	0.974176	24.9793	4	24.9822	4	0.00295745
Npc1	TRUE	sp|O35604|NPC1_MOUSE	sp|O35604|NPC1_MOUSE	NPC intracellular cholesterol transporter 1 OS=Mus musculus OX=10090 GN=Npc1 PE=1 SV=2	3	4	0.354935	21.3558	4	21.4297	4	-0.0738758	0.145746	21.2357	4	21.3856	4	-0.149814	0.208965	21.3927	8	21.3107	8	-0.0820736	0.0784452	21.2958	8	21.4076	8	-0.111845	0.345243	21.4297	4	21.3856	4	-0.0441046	0.308	21.3558	4	21.2357	4	-0.120043	0.733849	21.3558	4	21.3856	4	0.0297712
Bmpr2	TRUE	sp|O35607|BMPR2_MOUSE	sp|O35607|BMPR2_MOUSE	Bone morphogenetic protein receptor type-2 OS=Mus musculus OX=10090 GN=Bmpr2 PE=1 SV=1	15	15	0.213312	24.3117	4	24.4202	4	-0.108561	0.616128	24.299	4	24.3334	4	-0.0343728	0.352102	24.366	8	24.3162	8	-0.0497634	0.173618	24.3054	8	24.3768	8	-0.071467	0.121379	24.4202	4	24.3334	4	-0.0868576	0.891944	24.3117	4	24.299	4	-0.0126692	0.795807	24.3117	4	24.3334	4	0.0217036
Scamp3	TRUE	sp|O35609|SCAM3_MOUSE	sp|O35609|SCAM3_MOUSE	Secretory carrier-associated membrane protein 3 OS=Mus musculus OX=10090 GN=Scamp3 PE=1 SV=3	6	8	0.759235	23.7494	4	23.7029	4	0.0465485	0.997192	23.7999	4	23.8002	4	-0.000276256	0.348633	23.7261	8	23.8	8	0.0738803	0.772414	23.7746	8	23.7515	8	0.0231361	0.305872	23.7029	4	23.8002	4	0.0972927	0.727967	23.7494	4	23.7999	4	0.050468	0.721798	23.7494	4	23.8002	4	0.0507442
Zfpm1	TRUE	sp|O35615|FOG1_MOUSE	sp|O35615|FOG1_MOUSE	Zinc finger protein ZFPM1 OS=Mus musculus OX=10090 GN=Zfpm1 PE=1 SV=1	2	2	0.298926	19.5616	4	19.4309	4	0.130714	0.00267406	19.6509	4	19.4462	4	0.204652	0.484936	19.4963	8	19.5485	8	0.052277	0.0132214	19.6062	8	19.4386	8	0.167683	0.813126	19.4309	4	19.4462	4	0.015308	0.429688	19.5616	4	19.6509	4	0.0892459	0.321823	19.5616	4	19.4462	4	-0.115406
Mdm4	TRUE	sp|O35618|MDM4_MOUSE	sp|O35618|MDM4_MOUSE	Protein Mdm4 OS=Mus musculus OX=10090 GN=Mdm4 PE=1 SV=2	2	2	0.646484	19.1471	4	19.059	4	0.0880555	0.107041	19.1561	4	18.9406	4	0.21548	0.622915	19.1031	8	19.0483	8	-0.0547177	0.159082	19.1516	8	18.9998	8	0.151768	0.168457	19.059	4	18.9406	4	-0.11843	0.965807	19.1471	4	19.1561	4	0.00899458	0.299597	19.1471	4	18.9406	4	-0.206485
Pmm1	TRUE	sp|O35621|PMM1_MOUSE	sp|O35621|PMM1_MOUSE	Phosphomannomutase 1 OS=Mus musculus OX=10090 GN=Pmm1 PE=1 SV=1	11	17	0.982326	26.128	4	26.1258	4	0.00222644	0.128183	26.1161	4	26.0119	4	0.104285	0.279901	26.1269	8	26.064	8	-0.0628817	0.363127	26.1221	8	26.0688	8	0.0532558	0.0985911	26.1258	4	26.0119	4	-0.113911	0.906649	26.128	4	26.1161	4	-0.0118524	0.257379	26.128	4	26.0119	4	-0.116138
Bet1	TRUE	sp|O35623|BET1_MOUSE	sp|O35623|BET1_MOUSE	BET1 homolog OS=Mus musculus OX=10090 GN=Bet1 PE=1 SV=1	1	1	0.303167	20.4281	4	20.3449	4	0.0831391	0.890703	20.379	4	20.3662	4	0.012793	0.807377	20.3865	8	20.3726	8	-0.0138953	0.394166	20.4035	8	20.3556	8	0.047966	0.807346	20.3449	4	20.3662	4	0.0212778	0.563471	20.4281	4	20.379	4	-0.0490684	0.561356	20.4281	4	20.3662	4	-0.0618613
Axin1	TRUE	sp|O35625|AXIN1_MOUSE	sp|O35625|AXIN1_MOUSE	Axin-1 OS=Mus musculus OX=10090 GN=Axin1 PE=1 SV=3	5	5	0.917906	20.733	4	20.7269	4	0.00605764	0.112906	20.8507	4	20.7445	4	0.106206	0.131657	20.7299	8	20.7976	8	0.0676803	0.217427	20.7918	8	20.7357	8	0.056132	0.670506	20.7269	4	20.7445	4	0.0176059	0.143556	20.733	4	20.8507	4	0.117755	0.862317	20.733	4	20.7445	4	0.0115483
Slc32a1	TRUE	sp|O35633|VIAAT_MOUSE	sp|O35633|VIAAT_MOUSE	Vesicular inhibitory amino acid transporter OS=Mus musculus OX=10090 GN=Slc32a1 PE=1 SV=3	11	20	0.401903	25.2199	4	25.0994	4	0.120513	0.292797	25.2104	4	25.2806	4	-0.0702331	0.258888	25.1597	8	25.2455	8	0.0858091	0.746158	25.2152	8	25.19	8	0.02514	0.0183684	25.0994	4	25.2806	4	0.181182	0.946057	25.2199	4	25.2104	4	-0.00956389	0.67119	25.2199	4	25.2806	4	0.0606692
Stag2	TRUE	sp|O35638|STAG2_MOUSE	sp|O35638|STAG2_MOUSE	Cohesin subunit SA-2 OS=Mus musculus OX=10090 GN=Stag2 PE=1 SV=3	10	11	0.636076	22.9668	4	22.9495	4	0.0172691	0.441136	22.9788	4	22.9564	4	0.0224316	0.661138	22.9581	8	22.9676	8	0.00944309	0.35078	22.9728	8	22.9529	8	0.0198504	0.793386	22.9495	4	22.9564	4	0.00686187	0.751354	22.9668	4	22.9788	4	0.0120243	0.757985	22.9668	4	22.9564	4	-0.0104073
Anxa3	TRUE	sp|O35639|ANXA3_MOUSE	sp|O35639|ANXA3_MOUSE	Annexin A3 OS=Mus musculus OX=10090 GN=Anxa3 PE=1 SV=4	19	27	0.235259	26.1795	4	26.0667	4	0.112731	0.748333	26.0993	4	26.0708	4	0.0284866	0.535838	26.1231	8	26.0851	8	-0.0380235	0.241688	26.1394	8	26.0688	8	0.0706085	0.954082	26.0667	4	26.0708	4	0.00409846	0.449784	26.1795	4	26.0993	4	-0.0801455	0.354339	26.1795	4	26.0708	4	-0.108632
Ap1b1	TRUE	sp|O35643|AP1B1_MOUSE	sp|O35643|AP1B1_MOUSE	AP-1 complex subunit beta-1 OS=Mus musculus OX=10090 GN=Ap1b1 PE=1 SV=2	39	76	0.664873	27.6889	4	27.7404	4	-0.0515124	0.0595178	27.6612	4	27.7204	4	-0.0591331	0.675164	27.7146	8	27.6908	8	-0.0238352	0.323566	27.6751	8	27.7304	8	-0.0553227	0.66135	27.7404	4	27.7204	4	-0.0200248	0.805651	27.6889	4	27.6612	4	-0.0276455	0.784794	27.6889	4	27.7204	4	0.0314876
Cetn3	TRUE	sp|O35648|CETN3_MOUSE	sp|O35648|CETN3_MOUSE	Centrin-3 OS=Mus musculus OX=10090 GN=Cetn3 PE=1 SV=1	2	2	0.433589	21.1908	4	21.2341	4	-0.0433548	0.276141	21.3002	4	21.2002	4	0.100001	0.462353	21.2124	8	21.2502	8	0.0377086	0.582579	21.2455	8	21.2171	8	0.0283233	0.634398	21.2341	4	21.2002	4	-0.0339695	0.17419	21.1908	4	21.3002	4	0.109387	0.912805	21.1908	4	21.2002	4	0.00938523
Pold2	TRUE	sp|O35654|DPOD2_MOUSE	sp|O35654|DPOD2_MOUSE	DNA polymerase delta subunit 2 OS=Mus musculus OX=10090 GN=Pold2 PE=1 SV=2	2	2	0.998776	20.0219	4	20.022	4	-8.5329e-05	0.802969	20.0408	4	20.0597	4	-0.0189612	0.510508	20.022	8	20.0503	8	0.0282909	0.825921	20.0313	8	20.0409	8	-0.00952327	0.407791	20.022	4	20.0597	4	0.0377288	0.820623	20.0219	4	20.0408	4	0.0188529	0.445831	20.0219	4	20.0597	4	0.0378141
Neu1	TRUE	sp|O35657|NEUR1_MOUSE	sp|O35657|NEUR1_MOUSE	Sialidase-1 OS=Mus musculus OX=10090 GN=Neu1 PE=1 SV=1	3	3	0.0732896	21.9772	4	21.8653	4	0.111931	0.486951	21.9262	4	21.947	4	-0.0207979	0.663496	21.9212	8	21.9366	8	0.0154177	0.185714	21.9517	8	21.9062	8	0.0455663	0.0819803	21.8653	4	21.947	4	0.0817819	0.288972	21.9772	4	21.9262	4	-0.0509465	0.452266	21.9772	4	21.947	4	-0.0301486
C1qbp	TRUE	sp|O35658|C1QBP_MOUSE	sp|O35658|C1QBP_MOUSE	Complement component 1 Q subcomponent-binding protein, mitochondrial OS=Mus musculus OX=10090 GN=C1qbp PE=1 SV=1	8	24	0.011685	25.9421	4	26.3168	4	-0.374647	0.621464	26.1021	4	26.1673	4	-0.0651791	0.960868	26.1295	8	26.1347	8	0.00520956	0.0230235	26.0221	8	26.242	8	-0.219913	0.2329	26.3168	4	26.1673	4	-0.149525	0.224548	25.9421	4	26.1021	4	0.159944	0.183037	25.9421	4	26.1673	4	0.225123
Hap1	TRUE	sp|O35668|HAP1_MOUSE	sp|O35668|HAP1_MOUSE	Huntingtin-associated protein 1 OS=Mus musculus OX=10090 GN=Hap1 PE=1 SV=1	20	24	0.841499	24.3741	4	24.3256	4	0.0485751	0.931177	24.4177	4	24.4298	4	-0.0121824	0.56364	24.3499	8	24.4237	8	0.0738892	0.887571	24.3959	8	24.3777	8	0.0181963	0.503958	24.3256	4	24.4298	4	0.104268	0.853416	24.3741	4	24.4177	4	0.0435104	0.789832	24.3741	4	24.4298	4	0.0556928
Itgb1bp1	TRUE	sp|O35671|ITBP1_MOUSE	sp|O35671|ITBP1_MOUSE	Integrin beta-1-binding protein 1 OS=Mus musculus OX=10090 GN=Itgb1bp1 PE=1 SV=1	1	1	0.551365	19.0543	4	19.0139	4	0.0403926	0.840674	19.0017	4	18.9856	4	0.0161597	0.40483	19.0341	8	18.9937	8	-0.040433	0.562787	19.028	8	18.9997	8	0.0282762	0.635276	19.0139	4	18.9856	4	-0.0283165	0.547769	19.0543	4	19.0017	4	-0.0525495	0.331233	19.0543	4	18.9856	4	-0.0687091
Mgll	TRUE	sp|O35678|MGLL_MOUSE	sp|O35678|MGLL_MOUSE	Monoglyceride lipase OS=Mus musculus OX=10090 GN=Mgll PE=1 SV=1	22	38	0.974493	26.0599	4	26.0629	4	-0.00296645	0.0397228	25.9397	4	26.0506	4	-0.110964	0.208444	26.0614	8	25.9952	8	-0.066232	0.283099	25.9998	8	26.0568	8	-0.0569652	0.780888	26.0629	4	26.0506	4	-0.0122333	0.226213	26.0599	4	25.9397	4	-0.120231	0.919663	26.0599	4	26.0506	4	-0.0092668
Mrps12	TRUE	sp|O35680|RT12_MOUSE	sp|O35680|RT12_MOUSE	28S ribosomal protein S12, mitochondrial OS=Mus musculus OX=10090 GN=Mrps12 PE=1 SV=1	4	5	0.125919	21.804	4	21.9161	4	-0.112156	0.796542	21.8656	4	21.8497	4	0.01587	0.958394	21.8601	8	21.8577	8	-0.00240752	0.286748	21.8348	8	21.8829	8	-0.0481428	0.291195	21.9161	4	21.8497	4	-0.0664203	0.376161	21.804	4	21.8656	4	0.0616053	0.600178	21.804	4	21.8497	4	0.0457353
Syt3	TRUE	sp|O35681|SYT3_MOUSE	sp|O35681|SYT3_MOUSE	Synaptotagmin-3 OS=Mus musculus OX=10090 GN=Syt3 PE=1 SV=2	12	17	0.0753059	24.9135	4	25.0147	4	-0.101281	0.0152116	24.8338	4	25.025	4	-0.191196	0.525897	24.9641	8	24.9294	8	-0.0346773	0.00157599	24.8736	8	25.0199	8	-0.146238	0.798804	25.0147	4	25.025	4	0.0102804	0.253193	24.9135	4	24.8338	4	-0.079635	0.0687574	24.9135	4	25.025	4	0.111561
Myadm	TRUE	sp|O35682|MYADM_MOUSE	sp|O35682|MYADM_MOUSE	Myeloid-associated differentiation marker OS=Mus musculus OX=10090 GN=Myadm PE=1 SV=2	5	11	0.0328457	23.3442	4	23.5554	4	-0.211191	0.76887	23.4153	4	23.452	4	-0.0367348	0.837569	23.4498	8	23.4336	8	-0.0161159	0.0975612	23.3797	8	23.5037	8	-0.123963	0.305072	23.5554	4	23.452	4	-0.103344	0.534131	23.3442	4	23.4153	4	0.071112	0.38018	23.3442	4	23.452	4	0.107847
Ndufa1	TRUE	sp|O35683|NDUA1_MOUSE	sp|O35683|NDUA1_MOUSE	NADH dehydrogenase [ubiquinone] 1 alpha subcomplex subunit 1 OS=Mus musculus OX=10090 GN=Ndufa1 PE=1 SV=1	6	7	0.760009	23.8719	4	23.8439	4	0.0280026	0.067116	23.8277	4	23.9549	4	-0.127176	0.548619	23.8579	8	23.8913	8	0.0333592	0.368634	23.8498	8	23.8994	8	-0.0495865	0.10215	23.8439	4	23.9549	4	0.110948	0.630142	23.8719	4	23.8277	4	-0.0442299	0.423146	23.8719	4	23.9549	4	0.0829457
Serpini1	TRUE	sp|O35684|NEUS_MOUSE	sp|O35684|NEUS_MOUSE	Neuroserpin OS=Mus musculus OX=10090 GN=Serpini1 PE=1 SV=1	5	5	0.0121744	22.5997	4	22.4466	4	0.153118	0.76145	22.4379	4	22.4484	4	-0.0104636	0.0559306	22.5232	8	22.4432	8	-0.0800184	0.0932107	22.5188	8	22.4475	8	0.0713271	0.960312	22.4466	4	22.4484	4	0.00177229	0.00866005	22.5997	4	22.4379	4	-0.161809	0.0270708	22.5997	4	22.4484	4	-0.151345
Nudc	TRUE	sp|O35685|NUDC_MOUSE	sp|O35685|NUDC_MOUSE	Nuclear migration protein nudC OS=Mus musculus OX=10090 GN=Nudc PE=1 SV=1	37	59	0.126524	27.5228	4	27.4404	4	0.0824723	0.818552	27.4906	4	27.4782	4	0.0123402	0.938805	27.4816	8	27.4844	8	0.00279621	0.178454	27.5067	8	27.4593	8	0.0474062	0.198191	27.4404	4	27.4782	4	0.0378622	0.633391	27.5228	4	27.4906	4	-0.0322698	0.399512	27.5228	4	27.4782	4	-0.04461
Pnn	TRUE	sp|O35691|PININ_MOUSE	sp|O35691|PININ_MOUSE	Pinin OS=Mus musculus OX=10090 GN=Pnn PE=1 SV=4	27	34	0.631164	25.9203	4	25.893	4	0.0273429	0.283661	25.8991	4	25.8546	4	0.0444324	0.36883	25.9066	8	25.8768	8	-0.0297896	0.275608	25.9097	8	25.8738	8	0.0358877	0.173708	25.893	4	25.8546	4	-0.0383344	0.739892	25.9203	4	25.8991	4	-0.0212449	0.309483	25.9203	4	25.8546	4	-0.0656773
Sptlc1	TRUE	sp|O35704|SPTC1_MOUSE	sp|O35704|SPTC1_MOUSE	Serine palmitoyltransferase 1 OS=Mus musculus OX=10090 GN=Sptlc1 PE=1 SV=2	2	2	0.353787	20.4727	4	20.5634	4	-0.0906869	0.853641	20.6144	4	20.6037	4	0.0107185	0.102184	20.5181	8	20.6091	8	0.0909977	0.490235	20.5436	8	20.5836	8	-0.0399842	0.490739	20.5634	4	20.6037	4	0.040295	0.169285	20.4727	4	20.6144	4	0.1417	0.119072	20.4727	4	20.6037	4	0.130982
Enc1	TRUE	sp|O35709|ENC1_MOUSE	sp|O35709|ENC1_MOUSE	Ectoderm-neural cortex protein 1 OS=Mus musculus OX=10090 GN=Enc1 PE=2 SV=2	3	3	0.596583	21.3235	4	21.3501	4	-0.0266659	0.000296801	21.4089	4	21.2614	4	0.147482	0.965436	21.3368	8	21.3352	8	-0.00163514	0.0917466	21.3662	8	21.3058	8	0.0604081	0.0483286	21.3501	4	21.2614	4	-0.0887092	0.0610958	21.3235	4	21.4089	4	0.0854389	0.102446	21.3235	4	21.2614	4	-0.0620433
Noct	TRUE	sp|O35710|NOCT_MOUSE	sp|O35710|NOCT_MOUSE	Nocturnin OS=Mus musculus OX=10090 GN=Noct PE=1 SV=3	10	10	0.818433	23.667	4	23.6579	4	0.0090421	0.0513705	23.8126	4	23.6704	4	0.142175	0.0808324	23.6624	8	23.7415	8	0.0790483	0.0966542	23.7398	8	23.6642	8	0.0756084	0.733236	23.6579	4	23.6704	4	0.012482	0.0521127	23.667	4	23.8126	4	0.145615	0.907878	23.667	4	23.6704	4	0.00343987
Ppfibp2	TRUE	sp|O35711|LIPB2_MOUSE	sp|O35711|LIPB2_MOUSE	Liprin-beta-2 OS=Mus musculus OX=10090 GN=Ppfibp2 PE=1 SV=3	1	1	0.507206	19.627	4	19.5281	4	0.098837	0.633758	19.6485	4	19.6209	4	0.0276573	0.442874	19.5776	8	19.6347	8	0.0571557	0.394624	19.6378	8	19.5745	8	0.0632471	0.0700523	19.5281	4	19.6209	4	0.0927455	0.886341	19.627	4	19.6485	4	0.0215659	0.966229	19.627	4	19.6209	4	-0.00609143
Ring1	TRUE	sp|O35730|RING1_MOUSE	sp|O35730|RING1_MOUSE	E3 ubiquitin-protein ligase RING1 OS=Mus musculus OX=10090 GN=Ring1 PE=1 SV=2	2	2	0.15186	20.3912	4	20.0873	4	0.303891	0.975698	20.2215	4	20.2182	4	0.00334128	0.867196	20.2393	8	20.2198	8	-0.0194328	0.171487	20.3064	8	20.1527	8	0.153616	0.142963	20.0873	4	20.2182	4	0.130842	0.424979	20.3912	4	20.2215	4	-0.169707	0.367571	20.3912	4	20.2182	4	-0.173049
Hnrnph1	TRUE	sp|O35737|HNRH1_MOUSE	sp|O35737|HNRH1_MOUSE	Heterogeneous nuclear ribonucleoprotein H OS=Mus musculus OX=10090 GN=Hnrnph1 PE=1 SV=3	11	19	0.450715	25.1452	4	25.1035	4	0.0416431	0.837541	25.1066	4	25.1172	4	-0.0105977	0.721076	25.1243	8	25.1119	8	-0.012419	0.654986	25.1259	8	25.1104	8	0.0155227	0.697019	25.1035	4	25.1172	4	0.0137014	0.564205	25.1452	4	25.1066	4	-0.0385394	0.637588	25.1452	4	25.1172	4	-0.0279417
Klf12	TRUE	sp|O35738|KLF12_MOUSE	sp|O35738|KLF12_MOUSE	Krueppel-like factor 12 OS=Mus musculus OX=10090 GN=Klf12 PE=1 SV=2	1	1	0.552384	15.5655	4	15.4484	4	0.117059	0.385823	15.5658	4	15.404	4	0.161851	0.860658	15.507	8	15.4849	8	-0.0220876	0.256674	15.5657	8	15.4262	8	0.139455	0.792692	15.4484	4	15.404	4	-0.0444833	0.998796	15.5655	4	15.5658	4	0.000308151	0.449626	15.5655	4	15.404	4	-0.161542
Klf9	TRUE	sp|O35739|KLF9_MOUSE	sp|O35739|KLF9_MOUSE	Krueppel-like factor 9 OS=Mus musculus OX=10090 GN=Klf9 PE=2 SV=1	1	1	0.311853	17.0712	4	17.1672	4	-0.0959528	0.0385694	17.0567	4	16.8554	4	0.201256	0.0311584	17.1192	8	16.956	8	-0.163145	0.519278	17.0639	8	17.0113	8	0.0526515	0.00276205	17.1672	4	16.8554	4	-0.311749	0.885022	17.0712	4	17.0567	4	-0.0145402	0.0415382	17.0712	4	16.8554	4	-0.215796
Api5	TRUE	sp|O35841|API5_MOUSE	sp|O35841|API5_MOUSE	Apoptosis inhibitor 5 OS=Mus musculus OX=10090 GN=Api5 PE=1 SV=2	14	17	0.181365	25.437	4	25.3956	4	0.0414037	0.784514	25.4175	4	25.4279	4	-0.0103477	0.780578	25.4163	8	25.4227	8	0.00639034	0.495383	25.4273	8	25.4117	8	0.015528	0.356403	25.3956	4	25.4279	4	0.0322661	0.563435	25.437	4	25.4175	4	-0.0194854	0.821939	25.437	4	25.4279	4	-0.00913765
Bcat2	TRUE	sp|O35855|BCAT2_MOUSE	sp|O35855|BCAT2_MOUSE	Branched-chain-amino-acid aminotransferase, mitochondrial OS=Mus musculus OX=10090 GN=Bcat2 PE=1 SV=2	7	9	0.41143	24.6912	4	24.7771	4	-0.0859043	0.543752	24.7505	4	24.8033	4	-0.0527939	0.501449	24.7341	8	24.7769	8	0.0427378	0.268552	24.7208	8	24.7902	8	-0.0693491	0.710334	24.7771	4	24.8033	4	0.0261826	0.603191	24.6912	4	24.7505	4	0.059293	0.235502	24.6912	4	24.8033	4	0.112087
Timm44	TRUE	sp|O35857|TIM44_MOUSE	sp|O35857|TIM44_MOUSE	Mitochondrial import inner membrane translocase subunit TIM44 OS=Mus musculus OX=10090 GN=Timm44 PE=1 SV=2	21	27	0.221378	25.9085	4	26.0428	4	-0.134352	0.172305	25.9033	4	25.9798	4	-0.0765715	0.570898	25.9757	8	25.9415	8	-0.0341134	0.0637168	25.9059	8	26.0113	8	-0.105462	0.427781	26.0428	4	25.9798	4	-0.0630036	0.951002	25.9085	4	25.9033	4	-0.0052233	0.472469	25.9085	4	25.9798	4	0.0713482
Cops5	TRUE	sp|O35864|CSN5_MOUSE	sp|O35864|CSN5_MOUSE	COP9 signalosome complex subunit 5 OS=Mus musculus OX=10090 GN=Cops5 PE=1 SV=3	16	21	0.850982	25.6182	4	25.6227	4	-0.00454334	0.102918	25.6684	4	25.5941	4	0.0742782	0.674208	25.6204	8	25.6312	8	0.0107992	0.160717	25.6433	8	25.6084	8	0.0348674	0.38024	25.6227	4	25.5941	4	-0.0286115	0.183614	25.6182	4	25.6684	4	0.05021	0.460082	25.6182	4	25.5941	4	-0.0240682
Slc1a4	TRUE	sp|O35874|SATT_MOUSE	sp|O35874|SATT_MOUSE	Neutral amino acid transporter A OS=Mus musculus OX=10090 GN=Slc1a4 PE=1 SV=1	10	21	0.000530013	24.8823	4	25.3319	4	-0.44961	0.0786698	24.969	4	25.2114	4	-0.242394	0.885075	25.1071	8	25.0902	8	-0.0168406	0.000154493	24.9257	8	25.2717	8	-0.346002	0.0194051	25.3319	4	25.2114	4	-0.120449	0.520265	24.8823	4	24.969	4	0.0867676	0.00376951	24.8823	4	25.2114	4	0.329161
Calu	TRUE	sp|O35887|CALU_MOUSE	sp|O35887|CALU_MOUSE	Calumenin OS=Mus musculus OX=10090 GN=Calu PE=1 SV=1	21	32	0.516957	26.2462	4	26.1924	4	0.0538499	0.424571	26.2088	4	26.1553	4	0.0534725	0.455126	26.2193	8	26.1821	8	-0.0372583	0.27651	26.2275	8	26.1739	8	0.0536612	0.561642	26.1924	4	26.1553	4	-0.0370696	0.655612	26.2462	4	26.2088	4	-0.0374471	0.245723	26.2462	4	26.1553	4	-0.0909195
Lsm2	TRUE	sp|O35900|LSM2_MOUSE	sp|O35900|LSM2_MOUSE	U6 snRNA-associated Sm-like protein LSm2 OS=Mus musculus OX=10090 GN=Lsm2 PE=1 SV=1	4	5	0.965794	22.9885	4	22.984	4	0.00450363	0.998211	23.0881	4	23.0879	4	0.000179921	0.104853	22.9862	8	23.088	8	0.10178	0.971633	23.0383	8	23.0359	8	0.00234178	0.305556	22.984	4	23.0879	4	0.103941	0.292596	22.9885	4	23.0881	4	0.0996178	0.338344	22.9885	4	23.0879	4	0.0994378
Pik3cd	TRUE	sp|O35904|PK3CD_MOUSE	sp|O35904|PK3CD_MOUSE	Phosphatidylinositol 4,5-bisphosphate 3-kinase catalytic subunit delta isoform OS=Mus musculus OX=10090 GN=Pik3cd PE=1 SV=2	3	3	0.705064	21.3716	4	21.3305	4	0.0411387	0.54421	21.3781	4	21.3979	4	-0.0198549	0.478746	21.351	8	21.388	8	0.036962	0.839761	21.3748	8	21.3642	8	0.0106419	0.293466	21.3305	4	21.3979	4	0.0674588	0.945585	21.3716	4	21.3781	4	0.00646525	0.784077	21.3716	4	21.3979	4	0.0263201
Cdk5r2	TRUE	sp|O35926|CD5R2_MOUSE	sp|O35926|CD5R2_MOUSE	Cyclin-dependent kinase 5 activator 2 OS=Mus musculus OX=10090 GN=Cdk5r2 PE=1 SV=2	4	5	0.451776	22.6816	4	22.7714	4	-0.0898324	0.0115702	22.575	4	22.7507	4	-0.175755	0.362891	22.7265	8	22.6629	8	-0.0636367	0.0441875	22.6283	8	22.7611	8	-0.132794	0.677076	22.7714	4	22.7507	4	-0.0206753	0.379604	22.6816	4	22.575	4	-0.106598	0.56294	22.6816	4	22.7507	4	0.0691571
Ctnnd2	TRUE	sp|O35927|CTND2_MOUSE	sp|O35927|CTND2_MOUSE	Catenin delta-2 OS=Mus musculus OX=10090 GN=Ctnnd2 PE=1 SV=1	53	96	0.64483	26.8605	4	26.8721	4	-0.0115429	0.97112	26.8567	4	26.8576	4	-0.000932903	0.576949	26.8663	8	26.8571	8	-0.00915776	0.704835	26.8586	8	26.8648	8	-0.00623791	0.378577	26.8721	4	26.8576	4	-0.0144628	0.904397	26.8605	4	26.8567	4	-0.00385275	0.891866	26.8605	4	26.8576	4	-0.00291985
Fxn	TRUE	sp|O35943|FRDA_MOUSE	sp|O35943|FRDA_MOUSE	Frataxin, mitochondrial OS=Mus musculus OX=10090 GN=Fxn PE=1 SV=1	7	10	0.292068	23.8307	4	23.9423	4	-0.11159	0.869416	23.9732	4	23.9584	4	0.0148147	0.233493	23.8865	8	23.9658	8	0.079255	0.474395	23.902	8	23.9504	8	-0.0483874	0.83918	23.9423	4	23.9584	4	0.0160528	0.224246	23.8307	4	23.9732	4	0.142457	0.306562	23.8307	4	23.9584	4	0.127642
Aldh1a7	TRUE	sp|O35945|AL1A7_MOUSE	sp|O35945|AL1A7_MOUSE	Aldehyde dehydrogenase, cytosolic 1 OS=Mus musculus OX=10090 GN=Aldh1a7 PE=1 SV=1	11	16	0.6112	25.186	4	25.1441	4	0.041902	0.15759	25.0924	4	25.1831	4	-0.090763	0.581563	25.165	8	25.1377	8	-0.0273122	0.622439	25.1392	8	25.1636	8	-0.0244305	0.506186	25.1441	4	25.1831	4	0.0390203	0.28008	25.186	4	25.0924	4	-0.0936446	0.969225	25.186	4	25.1831	4	-0.00288166
Pitpnm1	TRUE	sp|O35954|PITM1_MOUSE	sp|O35954|PITM1_MOUSE	Membrane-associated phosphatidylinositol transfer protein 1 OS=Mus musculus OX=10090 GN=Pitpnm1 PE=1 SV=1	35	41	0.17926	25.9276	4	25.9675	4	-0.0399231	0.343394	25.952	4	25.9848	4	-0.0327906	0.347814	25.9475	8	25.9684	8	0.0208561	0.0896679	25.9398	8	25.9761	8	-0.0363568	0.523178	25.9675	4	25.9848	4	0.0172899	0.480634	25.9276	4	25.952	4	0.0244224	0.0418716	25.9276	4	25.9848	4	0.057213
Psmb10	TRUE	sp|O35955|PSB10_MOUSE	sp|O35955|PSB10_MOUSE	Proteasome subunit beta type-10 OS=Mus musculus OX=10090 GN=Psmb10 PE=1 SV=1	4	6	0.8483	22.3223	4	22.2884	4	0.0339485	0.897852	22.2742	4	22.2618	4	0.0123548	0.68374	22.3053	8	22.268	8	-0.0373501	0.80102	22.2982	8	22.2751	8	0.0231517	0.874471	22.2884	4	22.2618	4	-0.0265532	0.668729	22.3223	4	22.2742	4	-0.0481469	0.638369	22.3223	4	22.2618	4	-0.0605017
Rab33b	TRUE	sp|O35963|RB33B_MOUSE	sp|O35963|RB33B_MOUSE	Ras-related protein Rab-33B OS=Mus musculus OX=10090 GN=Rab33b PE=1 SV=1	9	14	0.15165	23.7682	4	23.8304	4	-0.0621559	0.18129	23.7805	4	23.8346	4	-0.0541414	0.778714	23.7993	8	23.8075	8	0.00822516	0.030951	23.7744	8	23.8325	8	-0.0581486	0.914933	23.8304	4	23.8346	4	0.00421793	0.744185	23.7682	4	23.7805	4	0.0122324	0.215841	23.7682	4	23.8346	4	0.0663738
Gamt	TRUE	sp|O35969|GAMT_MOUSE	sp|O35969|GAMT_MOUSE	Guanidinoacetate N-methyltransferase OS=Mus musculus OX=10090 GN=Gamt PE=1 SV=1	9	9	0.420172	23.4901	4	23.5478	4	-0.0577341	0.23273	23.4294	4	23.5348	4	-0.105354	0.498973	23.519	8	23.4821	8	-0.0368598	0.12117	23.4597	8	23.5413	8	-0.0815442	0.872428	23.5478	4	23.5348	4	-0.0130497	0.409766	23.4901	4	23.4294	4	-0.0606699	0.59354	23.4901	4	23.5348	4	0.0446844
Mrpl23	TRUE	sp|O35972|RM23_MOUSE	sp|O35972|RM23_MOUSE	39S ribosomal protein L23, mitochondrial OS=Mus musculus OX=10090 GN=Mrpl23 PE=1 SV=1	2	3	0.71912	21.3318	4	21.3756	4	-0.043802	0.715702	21.441	4	21.4032	4	0.0377893	0.354874	21.3537	8	21.4221	8	0.0683988	0.968072	21.3864	8	21.3894	8	-0.00300635	0.791006	21.3756	4	21.4032	4	0.0276031	0.381359	21.3318	4	21.441	4	0.109195	0.61909	21.3318	4	21.4032	4	0.0714052
Per1	TRUE	sp|O35973|PER1_MOUSE	sp|O35973|PER1_MOUSE	Period circadian protein homolog 1 OS=Mus musculus OX=10090 GN=Per1 PE=1 SV=2	1	1	0.587302	17.7156	4	17.7657	4	-0.0500484	0.0875651	17.6913	4	17.8251	4	-0.133773	0.764356	17.7407	8	17.7582	8	0.0175174	0.0988549	17.7035	8	17.7954	8	-0.0919108	0.455528	17.7657	4	17.8251	4	0.0593798	0.770883	17.7156	4	17.6913	4	-0.024345	0.141755	17.7156	4	17.8251	4	0.109428
Pbx2	TRUE	sp|O35984|PBX2_MOUSE	sp|O35984|PBX2_MOUSE	Pre-B-cell leukemia transcription factor 2 OS=Mus musculus OX=10090 GN=Pbx2 PE=1 SV=1	1	1	0.680365	18.4116	4	18.4439	4	-0.0322569	0.368846	18.566	4	18.4884	4	0.0776731	0.0818283	18.4277	8	18.5272	8	0.0994475	0.706193	18.4888	8	18.4661	8	0.0227081	0.505866	18.4439	4	18.4884	4	0.0444824	0.134959	18.4116	4	18.566	4	0.154412	0.443895	18.4116	4	18.4884	4	0.0767394
Sdc4	TRUE	sp|O35988|SDC4_MOUSE	sp|O35988|SDC4_MOUSE	Syndecan-4 OS=Mus musculus OX=10090 GN=Sdc4 PE=1 SV=1	4	6	0.021989	23.1285	4	23.2272	4	-0.0986937	0.902524	23.1789	4	23.1901	4	-0.0111092	0.889802	23.1779	8	23.1845	8	0.00660996	0.237852	23.1537	8	23.2086	8	-0.0549014	0.257559	23.2272	4	23.1901	4	-0.0371823	0.586903	23.1285	4	23.1789	4	0.0504022	0.135523	23.1285	4	23.1901	4	0.0615114
Zw10	TRUE	sp|O54692|ZW10_MOUSE	sp|O54692|ZW10_MOUSE	Centromere/kinetochore protein zw10 homolog OS=Mus musculus OX=10090 GN=Zw10 PE=1 SV=3	5	5	0.520388	22.517	4	22.4731	4	0.0439825	0.267058	22.6457	4	22.48	4	0.16576	0.39118	22.495	8	22.5629	8	0.0678193	0.176118	22.5814	8	22.4765	8	0.104871	0.90943	22.4731	4	22.48	4	0.00693072	0.387634	22.517	4	22.6457	4	0.128708	0.453684	22.517	4	22.48	4	-0.0370518
Pias3	TRUE	sp|O54714|PIAS3_MOUSE	sp|O54714|PIAS3_MOUSE	E3 SUMO-protein ligase PIAS3 OS=Mus musculus OX=10090 GN=Pias3 PE=1 SV=3	1	1	0.681301	17.6021	4	17.5583	4	0.0437538	0.991946	17.4728	4	17.4719	4	0.000938355	0.109217	17.5802	8	17.4723	8	-0.107887	0.751151	17.5374	8	17.5151	8	0.0223461	0.167761	17.5583	4	17.4719	4	-0.0864791	0.33478	17.6021	4	17.4728	4	-0.129295	0.249143	17.6021	4	17.4719	4	-0.130233
Cavin1	TRUE	sp|O54724|CAVN1_MOUSE	sp|O54724|CAVN1_MOUSE	Caveolae-associated protein 1 OS=Mus musculus OX=10090 GN=Cavin1 PE=1 SV=1	13	19	0.144095	24.6029	4	24.6498	4	-0.0469636	0.90224	24.6792	4	24.6716	4	0.00757927	0.143137	24.6264	8	24.6754	8	0.0490155	0.56939	24.641	8	24.6607	8	-0.0196921	0.661635	24.6498	4	24.6716	4	0.0217441	0.142861	24.6029	4	24.6792	4	0.0762869	0.241743	24.6029	4	24.6716	4	0.0687077
Ddost	TRUE	sp|O54734|OST48_MOUSE	sp|O54734|OST48_MOUSE	Dolichyl-diphosphooligosaccharide--protein glycosyltransferase 48 kDa subunit OS=Mus musculus OX=10090 GN=Ddost PE=1 SV=2	12	16	0.753141	25.0299	4	24.9921	4	0.0378045	0.189079	24.9424	4	25.0682	4	-0.12571	0.936881	25.011	8	25.0053	8	-0.00569181	0.53805	24.9862	8	25.0301	8	-0.0439527	0.11942	24.9921	4	25.0682	4	0.0760654	0.545396	25.0299	4	24.9424	4	-0.087449	0.760137	25.0299	4	25.0682	4	0.0382609
Cyp2j6	TRUE	sp|O54750|CP2J6_MOUSE	sp|O54750|CP2J6_MOUSE	Cytochrome P450 2J6 OS=Mus musculus OX=10090 GN=Cyp2j6 PE=2 SV=2	1	1	0.0620742	18.785	4	19.0588	4	-0.273755	0.0144144	18.6566	4	19.0203	4	-0.363744	0.474834	18.9219	8	18.8384	8	-0.0834563	0.00116315	18.7208	8	19.0395	8	-0.318749	0.659288	19.0588	4	19.0203	4	-0.038462	0.385492	18.785	4	18.6566	4	-0.128451	0.0945517	18.785	4	19.0203	4	0.235293
Aox1	TRUE	sp|O54754|AOXA_MOUSE	sp|O54754|AOXA_MOUSE	Aldehyde oxidase 1 OS=Mus musculus OX=10090 GN=Aox1 PE=1 SV=2	1	1	0.220379	19.3659	4	19.1971	4	0.168859	0.651684	19.3385	4	19.291	4	0.0474706	0.686338	19.2815	8	19.3148	8	0.0332589	0.17564	19.3522	8	19.2441	8	0.108165	0.518778	19.1971	4	19.291	4	0.0939529	0.743997	19.3659	4	19.3385	4	-0.0274351	0.313341	19.3659	4	19.291	4	-0.0749056
Ap3d1	TRUE	sp|O54774|AP3D1_MOUSE	sp|O54774|AP3D1_MOUSE	AP-3 complex subunit delta-1 OS=Mus musculus OX=10090 GN=Ap3d1 PE=1 SV=1	62	82	0.61715	27.5186	4	27.5401	4	-0.0215264	0.810859	27.6108	4	27.5992	4	0.0115916	0.0205125	27.5293	8	27.605	8	0.0756582	0.89011	27.5647	8	27.5697	8	-0.00496745	0.213733	27.5401	4	27.5992	4	0.0590992	0.0854847	27.5186	4	27.6108	4	0.0922172	0.114208	27.5186	4	27.5992	4	0.0806256
Srpk2	TRUE	sp|O54781|SRPK2_MOUSE	sp|O54781|SRPK2_MOUSE	SRSF protein kinase 2 OS=Mus musculus OX=10090 GN=Srpk2 PE=1 SV=2	21	28	0.138711	25.8157	4	25.7672	4	0.0484901	0.350832	25.8117	4	25.7637	4	0.0479469	0.897722	25.7914	8	25.7877	8	-0.00374944	0.0805907	25.8137	8	25.7655	8	0.0482185	0.778625	25.7672	4	25.7637	4	-0.00347787	0.943045	25.8157	4	25.8117	4	-0.004021	0.130854	25.8157	4	25.7637	4	-0.0519679
Man2b2	TRUE	sp|O54782|MA2B2_MOUSE	sp|O54782|MA2B2_MOUSE	Epididymis-specific alpha-mannosidase OS=Mus musculus OX=10090 GN=Man2b2 PE=1 SV=2	2	2	0.116057	22.1939	4	22.0863	4	0.107603	0.431071	22.1391	4	22.0794	4	0.05969	0.53474	22.1401	8	22.1092	8	-0.0308473	0.0767871	22.1665	8	22.0828	8	0.0836466	0.899578	22.0863	4	22.0794	4	-0.00689065	0.495163	22.1939	4	22.1391	4	-0.054804	0.109362	22.1939	4	22.0794	4	-0.114494
Dapk3	TRUE	sp|O54784|DAPK3_MOUSE	sp|O54784|DAPK3_MOUSE	Death-associated protein kinase 3 OS=Mus musculus OX=10090 GN=Dapk3 PE=1 SV=1	5	6	0.0845392	22.9052	4	22.9578	4	-0.0526346	0.00540193	22.8143	4	22.962	4	-0.147672	0.244817	22.9315	8	22.8881	8	-0.0433705	0.00194506	22.8598	8	22.9599	8	-0.100153	0.846095	22.9578	4	22.962	4	0.00414824	0.0536789	22.9052	4	22.8143	4	-0.0908893	0.0823495	22.9052	4	22.962	4	0.0567828
Limk2	TRUE	sp|O54785|LIMK2_MOUSE	sp|O54785|LIMK2_MOUSE	LIM domain kinase 2 OS=Mus musculus OX=10090 GN=Limk2 PE=1 SV=2	2	2	0.326272	20.4729	4	20.4228	4	0.0501022	0.100936	20.4578	4	20.5221	4	-0.0642378	0.192377	20.4479	8	20.4899	8	0.0420749	0.83179	20.4654	8	20.4724	8	-0.00706777	0.0141987	20.4228	4	20.5221	4	0.0992449	0.770889	20.4729	4	20.4578	4	-0.0150951	0.30813	20.4729	4	20.5221	4	0.0491427
Dffa	TRUE	sp|O54786|DFFA_MOUSE	sp|O54786|DFFA_MOUSE	DNA fragmentation factor subunit alpha OS=Mus musculus OX=10090 GN=Dffa PE=1 SV=2	5	6	0.176569	23.3216	4	23.2777	4	0.0438208	0.709805	23.3568	4	23.3468	4	0.00996051	0.0190067	23.2996	8	23.3518	8	0.052155	0.262212	23.3392	8	23.3123	8	0.0268907	0.0154943	23.2777	4	23.3468	4	0.0690851	0.317455	23.3216	4	23.3568	4	0.0352248	0.470565	23.3216	4	23.3468	4	0.0252643
Mafg	TRUE	sp|O54790|MAFG_MOUSE	sp|O54790|MAFG_MOUSE	Transcription factor MafG OS=Mus musculus OX=10090 GN=Mafg PE=1 SV=1	1	1	0.678703	20.3831	4	20.314	4	0.0691152	0.162613	20.4821	4	20.2869	4	0.195212	0.726627	20.3485	8	20.3845	8	0.0359602	0.18548	20.4326	8	20.3004	8	0.132163	0.781763	20.314	4	20.2869	4	-0.027088	0.59735	20.3831	4	20.4821	4	0.0990084	0.592123	20.3831	4	20.2869	4	-0.0962032
Chka	TRUE	sp|O54804|CHKA_MOUSE	sp|O54804|CHKA_MOUSE	Choline kinase alpha OS=Mus musculus OX=10090 GN=Chka PE=1 SV=3	2	2	0.943457	20.6099	4	20.5934	4	0.0164525	0.328615	20.8546	4	20.7141	4	0.140506	0.158725	20.6017	8	20.7844	8	0.182732	0.556977	20.7323	8	20.6538	8	0.0784791	0.50271	20.5934	4	20.7141	4	0.120706	0.257597	20.6099	4	20.8546	4	0.244759	0.653682	20.6099	4	20.7141	4	0.104253
Tpd52l1	TRUE	sp|O54818|TPD53_MOUSE	sp|O54818|TPD53_MOUSE	Tumor protein D53 OS=Mus musculus OX=10090 GN=Tpd52l1 PE=1 SV=1	7	13	0.246342	23.187	4	23.2584	4	-0.0713569	0.0652726	23.2614	4	23.2124	4	0.0490136	0.664049	23.2227	8	23.2369	8	0.014243	0.733699	23.2242	8	23.2354	8	-0.0111716	0.173874	23.2584	4	23.2124	4	-0.0459422	0.200044	23.187	4	23.2614	4	0.0744283	0.624658	23.187	4	23.2124	4	0.0254146
Il16	TRUE	sp|O54824|IL16_MOUSE	sp|O54824|IL16_MOUSE	Pro-interleukin-16 OS=Mus musculus OX=10090 GN=Il16 PE=1 SV=3	1	1	0.398991	19.6881	4	19.5644	4	0.123637	0.389701	19.7305	4	19.6421	4	0.0884605	0.476821	19.6262	8	19.6863	8	0.0600681	0.19965	19.7093	8	19.6032	8	0.106049	0.507327	19.5644	4	19.6421	4	0.0776565	0.744725	19.6881	4	19.7305	4	0.0424798	0.752672	19.6881	4	19.6421	4	-0.0459807
Bysl	TRUE	sp|O54825|BYST_MOUSE	sp|O54825|BYST_MOUSE	Bystin OS=Mus musculus OX=10090 GN=Bysl PE=1 SV=3	2	2	0.141206	21.8105	4	21.7125	4	0.0980269	0.871454	21.7647	4	21.7526	4	0.0121073	0.951193	21.7615	8	21.7586	8	-0.00290124	0.233028	21.7876	8	21.7325	8	0.0550671	0.417571	21.7125	4	21.7526	4	0.0400586	0.586465	21.8105	4	21.7647	4	-0.045861	0.381051	21.8105	4	21.7526	4	-0.0579683
Rgs9	TRUE	sp|O54828|RGS9_MOUSE	sp|O54828|RGS9_MOUSE	Regulator of G-protein signaling 9 OS=Mus musculus OX=10090 GN=Rgs9 PE=1 SV=3	16	19	0.136235	23.9779	4	24.411	4	-0.433136	0.359882	24.4417	4	24.3234	4	0.118354	0.243371	24.1945	8	24.3826	8	0.188077	0.332683	24.2098	8	24.3672	8	-0.157391	0.656084	24.411	4	24.3234	4	-0.0876677	0.065776	23.9779	4	24.4417	4	0.463822	0.170434	23.9779	4	24.3234	4	0.345468
Rgs7	TRUE	sp|O54829|RGS7_MOUSE	sp|O54829|RGS7_MOUSE	Regulator of G-protein signaling 7 OS=Mus musculus OX=10090 GN=Rgs7 PE=1 SV=2	21	30	0.946367	26.5513	4	26.5545	4	-0.00322144	0.984284	26.5584	4	26.5577	4	0.000737429	0.851568	26.5529	8	26.5581	8	0.00514618	0.964002	26.5549	8	26.5561	8	-0.00124201	0.916587	26.5545	4	26.5577	4	0.00316674	0.892595	26.5513	4	26.5584	4	0.00712561	0.902014	26.5513	4	26.5577	4	0.00638819
Csnk2a2	TRUE	sp|O54833|CSK22_MOUSE	sp|O54833|CSK22_MOUSE	Casein kinase II subunit alpha' OS=Mus musculus OX=10090 GN=Csnk2a2 PE=1 SV=1	24	37	0.64562	25.9127	4	25.8945	4	0.0182214	0.203467	25.94	4	25.8746	4	0.0653478	0.904468	25.9036	8	25.9073	8	0.00370195	0.160224	25.9264	8	25.8846	8	0.0417846	0.497328	25.8945	4	25.8746	4	-0.0198612	0.622268	25.9127	4	25.94	4	0.0272651	0.278248	25.9127	4	25.8746	4	-0.0380827
Arhgap6	TRUE	sp|O54834|RHG06_MOUSE	sp|O54834|RHG06_MOUSE	Rho GTPase-activating protein 6 OS=Mus musculus OX=10090 GN=Arhgap6 PE=1 SV=3	2	2	0.609446	20.7993	4	20.8812	4	-0.0819078	0.178339	21.373	4	20.9556	4	0.41741	0.0708892	20.8403	8	21.1643	8	0.324085	0.371291	21.0862	8	20.9184	8	0.167751	0.670679	20.8812	4	20.9556	4	0.0744263	0.0738063	20.7993	4	21.373	4	0.573744	0.427026	20.7993	4	20.9556	4	0.156334
Gucy1b1	TRUE	sp|O54865|GCYB1_MOUSE	sp|O54865|GCYB1_MOUSE	Guanylate cyclase soluble subunit beta-1 OS=Mus musculus OX=10090 GN=Gucy1b1 PE=1 SV=1	38	49	0.262834	26.6377	4	26.7117	4	-0.0740405	0.047221	26.6207	4	26.7055	4	-0.0848019	0.766855	26.6747	8	26.6631	8	-0.0115948	0.0267428	26.6292	8	26.7086	8	-0.0794212	0.839041	26.7117	4	26.7055	4	-0.00621411	0.794713	26.6377	4	26.6207	4	-0.0169755	0.26858	26.6377	4	26.7055	4	0.0678264
Hmgb3	TRUE	sp|O54879|HMGB3_MOUSE	sp|O54879|HMGB3_MOUSE	High mobility group protein B3 OS=Mus musculus OX=10090 GN=Hmgb3 PE=1 SV=3	9	13	0.293496	24.2293	4	24.121	4	0.108297	0.0356985	24.4555	4	24.1599	4	0.295685	0.160947	24.1752	8	24.3077	8	0.132508	0.0238345	24.3424	8	24.1405	8	0.201991	0.506778	24.121	4	24.1599	4	0.0388143	0.141322	24.2293	4	24.4555	4	0.226202	0.5332	24.2293	4	24.1599	4	-0.0694827
Itgb3	TRUE	sp|O54890|ITB3_MOUSE	sp|O54890|ITB3_MOUSE	Integrin beta-3 OS=Mus musculus OX=10090 GN=Itgb3 PE=1 SV=2	3	3	0.584457	20.2094	4	20.2678	4	-0.0583787	0.124369	20.0016	4	20.1469	4	-0.145317	0.0277986	20.2386	8	20.0743	8	-0.164342	0.197672	20.1055	8	20.2074	8	-0.101848	0.246343	20.2678	4	20.1469	4	-0.120872	0.0588967	20.2094	4	20.0016	4	-0.207811	0.445018	20.2094	4	20.1469	4	-0.0624937
Cd200	TRUE	sp|O54901|OX2G_MOUSE	sp|O54901|OX2G_MOUSE	OX-2 membrane glycoprotein OS=Mus musculus OX=10090 GN=Cd200 PE=1 SV=1	11	25	0.241185	24.8192	4	24.95	4	-0.130776	0.260343	24.7783	4	24.8907	4	-0.112387	0.489554	24.8846	8	24.8345	8	-0.0500908	0.078568	24.7987	8	24.9203	8	-0.121581	0.51049	24.95	4	24.8907	4	-0.059285	0.711383	24.8192	4	24.7783	4	-0.0408965	0.559445	24.8192	4	24.8907	4	0.0714906
Reps1	TRUE	sp|O54916|REPS1_MOUSE	sp|O54916|REPS1_MOUSE	RalBP1-associated Eps domain-containing protein 1 OS=Mus musculus OX=10090 GN=Reps1 PE=1 SV=2	20	27	0.685282	25.1273	4	25.1343	4	-0.00699099	0.434028	25.1747	4	25.153	4	0.0216466	0.0425535	25.1308	8	25.1638	8	0.0330321	0.675265	25.151	8	25.1437	8	0.0073278	0.380209	25.1343	4	25.153	4	0.0187133	0.0891752	25.1273	4	25.1747	4	0.0473509	0.161214	25.1273	4	25.153	4	0.0257043
Wsb2	TRUE	sp|O54929|WSB2_MOUSE	sp|O54929|WSB2_MOUSE	WD repeat and SOCS box-containing protein 2 OS=Mus musculus OX=10090 GN=Wsb2 PE=2 SV=2	2	2	0.166878	20.5159	4	20.4158	4	0.100122	0.0784698	20.5167	4	20.3611	4	0.155585	0.643449	20.4658	8	20.4389	8	-0.0269578	0.0150623	20.5163	8	20.3884	8	0.127853	0.324902	20.4158	4	20.3611	4	-0.0546892	0.992844	20.5159	4	20.5167	4	0.000773548	0.0504231	20.5159	4	20.3611	4	-0.154811
Akap2	TRUE	sp|O54931|AKAP2_MOUSE	sp|O54931|AKAP2_MOUSE	A-kinase anchor protein 2 OS=Mus musculus OX=10090 GN=Akap2 PE=1 SV=3	27	39	0.387329	26.0721	4	26.1534	4	-0.0812198	0.141067	26.0711	4	26.2525	4	-0.181437	0.518864	26.1128	8	26.1618	8	0.0490557	0.0686951	26.0716	8	26.203	8	-0.131328	0.300041	26.1534	4	26.2525	4	0.0991641	0.992457	26.0721	4	26.0711	4	-0.00105269	0.12712	26.0721	4	26.2525	4	0.180384
Bnip2	TRUE	sp|O54940|BNIP2_MOUSE	sp|O54940|BNIP2_MOUSE	BCL2/adenovirus E1B 19 kDa protein-interacting protein 2 OS=Mus musculus OX=10090 GN=Bnip2 PE=1 SV=2	1	1	0.986743	19.1435	4	19.1451	4	-0.00161576	0.00209184	19.3149	4	19.0173	4	0.297599	0.777581	19.1443	8	19.1661	8	0.0218188	0.0387287	19.2292	8	19.0812	8	0.147992	0.20501	19.1451	4	19.0173	4	-0.127789	0.034218	19.1435	4	19.3149	4	0.171426	0.116218	19.1435	4	19.0173	4	-0.126173
Smarce1	TRUE	sp|O54941|SMCE1_MOUSE	sp|O54941|SMCE1_MOUSE	SWI/SNF-related matrix-associated actin-dependent regulator of chromatin subfamily E member 1 OS=Mus musculus OX=10090 GN=Smarce1 PE=1 SV=1	6	8	0.630879	23.1776	4	23.1215	4	0.056159	0.12592	23.2068	4	23.1122	4	0.0945831	0.8716	23.1495	8	23.1595	8	0.00998389	0.20929	23.1922	8	23.1168	8	0.075371	0.853215	23.1215	4	23.1122	4	-0.00922818	0.805478	23.1776	4	23.2068	4	0.029196	0.579707	23.1776	4	23.1122	4	-0.0653871
Per2	TRUE	sp|O54943|PER2_MOUSE	sp|O54943|PER2_MOUSE	Period circadian protein homolog 2 OS=Mus musculus OX=10090 GN=Per2 PE=1 SV=3	1	1	0.0917495	18.003	4	17.8423	4	0.160712	0.509535	18.019	4	17.9462	4	0.0728345	0.401439	17.9226	8	17.9826	8	0.05996	0.0890525	18.011	8	17.8942	8	0.116773	0.331882	17.8423	4	17.9462	4	0.103899	0.859557	18.003	4	18.019	4	0.0160213	0.619219	18.003	4	17.9462	4	-0.0568131
Dnajb6	TRUE	sp|O54946|DNJB6_MOUSE	sp|O54946|DNJB6_MOUSE	DnaJ homolog subfamily B member 6 OS=Mus musculus OX=10090 GN=Dnajb6 PE=1 SV=4	17	23	0.65698	25.3708	4	25.3329	4	0.0378797	0.00345361	25.3553	4	25.2458	4	0.109451	0.271116	25.3519	8	25.3005	8	-0.0513278	0.105113	25.363	8	25.2894	8	0.0736655	0.202091	25.3329	4	25.2458	4	-0.0871136	0.799599	25.3708	4	25.3553	4	-0.015542	0.073084	25.3708	4	25.2458	4	-0.124993
Nlk	TRUE	sp|O54949|NLK_MOUSE	sp|O54949|NLK_MOUSE	Serine/threonine-protein kinase NLK OS=Mus musculus OX=10090 GN=Nlk PE=1 SV=2	4	5	0.692375	22.1575	4	22.135	4	0.0224881	0.709349	22.1577	4	22.1381	4	0.0196346	0.962248	22.1463	8	22.1479	8	0.00166976	0.547822	22.1576	8	22.1366	8	0.0210614	0.933751	22.135	4	22.1381	4	0.00309653	0.997123	22.1575	4	22.1577	4	0.000242992	0.738288	22.1575	4	22.1381	4	-0.0193916
Prkag1	TRUE	sp|O54950|AAKG1_MOUSE	sp|O54950|AAKG1_MOUSE	5'-AMP-activated protein kinase subunit gamma-1 OS=Mus musculus OX=10090 GN=Prkag1 PE=1 SV=2	9	9	0.97924	23.817	4	23.8184	4	-0.00139611	0.67268	23.8663	4	23.8541	4	0.012211	0.139065	23.8177	8	23.8602	8	0.0425326	0.856545	23.8417	8	23.8362	8	0.00540744	0.461668	23.8184	4	23.8541	4	0.035729	0.226488	23.817	4	23.8663	4	0.0493361	0.323945	23.817	4	23.8541	4	0.0371252
Sema6b	TRUE	sp|O54951|SEM6B_MOUSE	sp|O54951|SEM6B_MOUSE	Semaphorin-6B OS=Mus musculus OX=10090 GN=Sema6b PE=1 SV=1	1	1	0.391757	18.6038	4	18.6726	4	-0.0687826	0.589703	18.7151	4	18.6705	4	0.0446489	0.315102	18.6382	8	18.6928	8	0.0546214	0.827417	18.6594	8	18.6715	8	-0.0120668	0.975183	18.6726	4	18.6705	4	-0.00209429	0.24689	18.6038	4	18.7151	4	0.111337	0.315246	18.6038	4	18.6705	4	0.0666883
Banf1	TRUE	sp|O54962|BAF_MOUSE	sp|O54962|BAF_MOUSE	Barrier-to-autointegration factor OS=Mus musculus OX=10090 GN=Banf1 PE=1 SV=1	11	14	0.641432	25.1045	4	25.3028	4	-0.198283	0.591603	25.2951	4	25.0946	4	0.200439	0.972778	25.2037	8	25.1949	8	-0.00883854	0.996679	25.1998	8	25.1987	8	0.00107822	0.558054	25.3028	4	25.0946	4	-0.2082	0.665758	25.1045	4	25.2951	4	0.190522	0.983087	25.1045	4	25.0946	4	-0.00991677
Rnf13	TRUE	sp|O54965|RNF13_MOUSE	sp|O54965|RNF13_MOUSE	E3 ubiquitin-protein ligase RNF13 OS=Mus musculus OX=10090 GN=Rnf13 PE=1 SV=2	1	1	0.641683	20.6199	4	20.5912	4	0.0287222	0.250051	20.5801	4	20.6762	4	-0.0960561	0.645362	20.6055	8	20.6282	8	0.0226328	0.49151	20.6	8	20.6337	8	-0.0336669	0.349203	20.5912	4	20.6762	4	0.0850219	0.420703	20.6199	4	20.5801	4	-0.0397564	0.486343	20.6199	4	20.6762	4	0.0562997
Tnk2	TRUE	sp|O54967|ACK1_MOUSE	sp|O54967|ACK1_MOUSE	Activated CDC42 kinase 1 OS=Mus musculus OX=10090 GN=Tnk2 PE=1 SV=2	4	4	0.364248	21.0241	4	20.8795	4	0.144614	0.742907	20.8692	4	20.9235	4	-0.0543373	0.603099	20.9518	8	20.8963	8	-0.0554481	0.672621	20.9466	8	20.9015	8	0.0451386	0.784925	20.8795	4	20.9235	4	0.0440278	0.345722	21.0241	4	20.8692	4	-0.154924	0.560115	21.0241	4	20.9235	4	-0.100587
Crym	TRUE	sp|O54983|CRYM_MOUSE	sp|O54983|CRYM_MOUSE	Ketimine reductase mu-crystallin OS=Mus musculus OX=10090 GN=Crym PE=1 SV=1	24	51	0.262811	26.5989	4	26.5512	4	0.0477509	0.255495	26.7024	4	26.5748	4	0.127584	0.279721	26.5751	8	26.6386	8	0.0635175	0.127613	26.6506	8	26.563	8	0.0876676	0.592724	26.5512	4	26.5748	4	0.0236008	0.341975	26.5989	4	26.7024	4	0.103434	0.523291	26.5989	4	26.5748	4	-0.0241501
Get3	TRUE	sp|O54984|GET3_MOUSE	sp|O54984|GET3_MOUSE	ATPase GET3 OS=Mus musculus OX=10090 GN=Get3 PE=1 SV=2	11	18	0.151388	26.1198	4	26.0639	4	0.0559061	0.326466	26.1789	4	26.1429	4	0.0359751	0.0169398	26.0919	8	26.1609	8	0.0690143	0.134893	26.1494	8	26.1034	8	0.0459406	0.0214472	26.0639	4	26.1429	4	0.0789798	0.194721	26.1198	4	26.1789	4	0.0590488	0.514547	26.1198	4	26.1429	4	0.0230737
Slk	TRUE	sp|O54988|SLK_MOUSE	sp|O54988|SLK_MOUSE	STE20-like serine/threonine-protein kinase OS=Mus musculus OX=10090 GN=Slk PE=1 SV=2	44	58	0.921777	26.7776	4	26.7818	4	-0.00419099	0.0392996	26.9141	4	26.7952	4	0.118914	0.0568111	26.7797	8	26.8547	8	0.074967	0.156906	26.8459	8	26.7885	8	0.0573617	0.775881	26.7818	4	26.7952	4	0.0134143	0.0161417	26.7776	4	26.9141	4	0.13652	0.705544	26.7776	4	26.7952	4	0.0176053
Prom1	TRUE	sp|O54990|PROM1_MOUSE	sp|O54990|PROM1_MOUSE	Prominin-1 OS=Mus musculus OX=10090 GN=Prom1 PE=1 SV=1	9	10	0.287944	23.9452	4	24.0122	4	-0.0669869	0.0467401	23.7565	4	24.0053	4	-0.248789	0.196829	23.9787	8	23.8809	8	-0.0977802	0.0273383	23.8509	8	24.0088	8	-0.157888	0.904812	24.0122	4	24.0053	4	-0.00687933	0.110807	23.9452	4	23.7565	4	-0.188681	0.18568	23.9452	4	24.0053	4	0.0601076
Cntnap1	TRUE	sp|O54991|CNTP1_MOUSE	sp|O54991|CNTP1_MOUSE	Contactin-associated protein 1 OS=Mus musculus OX=10090 GN=Cntnap1 PE=1 SV=2	54	91	0.37783	26.8209	4	26.8792	4	-0.0583359	0.0686091	26.6442	4	26.8797	4	-0.23548	0.2473	26.8501	8	26.7619	8	-0.0881195	0.0426324	26.7325	8	26.8794	8	-0.146908	0.990094	26.8792	4	26.8797	4	0.000452338	0.183642	26.8209	4	26.6442	4	-0.176691	0.412122	26.8209	4	26.8797	4	0.0587883
Mapkapk5	TRUE	sp|O54992|MAPK5_MOUSE	sp|O54992|MAPK5_MOUSE	MAP kinase-activated protein kinase 5 OS=Mus musculus OX=10090 GN=Mapkapk5 PE=1 SV=1	1	1	0.0468186	22.2603	4	22.4114	4	-0.151087	0.920867	22.3739	4	22.3832	4	-0.00929597	0.471119	22.3359	8	22.3786	8	0.0427386	0.165293	22.3171	8	22.3973	8	-0.0801915	0.754056	22.4114	4	22.3832	4	-0.0281569	0.135631	22.2603	4	22.3739	4	0.113634	0.144543	22.2603	4	22.3832	4	0.12293
Fkbp7	TRUE	sp|O54998|FKBP7_MOUSE	sp|O54998|FKBP7_MOUSE	Peptidyl-prolyl cis-trans isomerase FKBP7 OS=Mus musculus OX=10090 GN=Fkbp7 PE=1 SV=1	1	1	0.662083	18.7839	4	18.8381	4	-0.0542274	0.888875	18.7869	4	18.7718	4	0.0151119	0.673597	18.811	8	18.7794	8	-0.0316165	0.79484	18.7854	8	18.805	8	-0.0195578	0.635174	18.8381	4	18.7718	4	-0.0662862	0.972213	18.7839	4	18.7869	4	0.00305318	0.902275	18.7839	4	18.7718	4	-0.0120587
Bnip3	TRUE	sp|O55003|BNIP3_MOUSE	sp|O55003|BNIP3_MOUSE	BCL2/adenovirus E1B 19 kDa protein-interacting protein 3 OS=Mus musculus OX=10090 GN=Bnip3 PE=1 SV=1	4	4	0.195233	22.91	4	23.0458	4	-0.135764	0.10587	22.8137	4	23.0003	4	-0.186542	0.368595	22.9779	8	22.907	8	-0.0708861	0.0280236	22.8619	8	23.023	8	-0.161153	0.526432	23.0458	4	23.0003	4	-0.0454969	0.442459	22.91	4	22.8137	4	-0.0962754	0.418228	22.91	4	23.0003	4	0.0902668
Trappc3	TRUE	sp|O55013|TPPC3_MOUSE	sp|O55013|TPPC3_MOUSE	Trafficking protein particle complex subunit 3 OS=Mus musculus OX=10090 GN=Trappc3 PE=1 SV=1	11	12	0.181211	25.1646	4	25.2277	4	-0.063095	0.778577	25.2454	4	25.2576	4	-0.012107	0.0836327	25.1961	8	25.2515	8	0.055364	0.254527	25.205	8	25.2426	8	-0.037601	0.454125	25.2277	4	25.2576	4	0.02987	0.123729	25.1646	4	25.2454	4	0.080858	0.0705729	25.1646	4	25.2576	4	0.092965
Cacna1b	TRUE	sp|O55017|CAC1B_MOUSE	sp|O55017|CAC1B_MOUSE	Voltage-dependent N-type calcium channel subunit alpha-1B OS=Mus musculus OX=10090 GN=Cacna1b PE=1 SV=1	31	38	0.157912	25.4996	4	25.6439	4	-0.144247	0.582164	25.4829	4	25.5374	4	-0.0545067	0.371023	25.5718	8	25.5101	8	-0.061633	0.139025	25.4912	8	25.5906	8	-0.0993767	0.152172	25.6439	4	25.5374	4	-0.106503	0.886051	25.4996	4	25.4829	4	-0.016763	0.730663	25.4996	4	25.5374	4	0.0377437
Pgrmc1	TRUE	sp|O55022|PGRC1_MOUSE	sp|O55022|PGRC1_MOUSE	Membrane-associated progesterone receptor component 1 OS=Mus musculus OX=10090 GN=Pgrmc1 PE=1 SV=4	15	35	0.106618	25.9017	4	25.9586	4	-0.0568516	0.105289	26.0713	4	25.9834	4	0.0878742	0.00924597	25.9301	8	26.0274	8	0.0972367	0.71219	25.9865	8	25.971	8	0.0155113	0.470282	25.9586	4	25.9834	4	0.0248738	0.0088623	25.9017	4	26.0713	4	0.1696	0.00537666	25.9017	4	25.9834	4	0.0817254
Impa1	TRUE	sp|O55023|IMPA1_MOUSE	sp|O55023|IMPA1_MOUSE	Inositol monophosphatase 1 OS=Mus musculus OX=10090 GN=Impa1 PE=1 SV=1	19	48	0.476409	26.7015	4	26.6689	4	0.0325636	0.830389	26.6793	4	26.6612	4	0.0181477	0.733327	26.6852	8	26.6703	8	-0.0149644	0.562151	26.6904	8	26.6651	8	0.0253556	0.875101	26.6689	4	26.6612	4	-0.00775645	0.787421	26.7015	4	26.6793	4	-0.0221723	0.501246	26.7015	4	26.6612	4	-0.04032
Entpd2	TRUE	sp|O55026|ENTP2_MOUSE	sp|O55026|ENTP2_MOUSE	Ectonucleoside triphosphate diphosphohydrolase 2 OS=Mus musculus OX=10090 GN=Entpd2 PE=1 SV=2	10	14	0.270697	23.7498	4	23.8435	4	-0.093701	0.329448	23.6858	4	23.7961	4	-0.110217	0.412098	23.7966	8	23.741	8	-0.0556792	0.121106	23.7178	8	23.8198	8	-0.101959	0.435882	23.8435	4	23.7961	4	-0.0474213	0.602338	23.7498	4	23.6858	4	-0.0639371	0.620106	23.7498	4	23.7961	4	0.0462797
Bckdk	TRUE	sp|O55028|BCKD_MOUSE	sp|O55028|BCKD_MOUSE	[3-methyl-2-oxobutanoate dehydrogenase [lipoamide]] kinase, mitochondrial OS=Mus musculus OX=10090 GN=Bckdk PE=1 SV=1	10	10	0.199585	22.876	4	23.1046	4	-0.228539	0.643311	23.0576	4	23.1051	4	-0.0474705	0.362604	22.9903	8	23.0814	8	0.0910829	0.158867	22.9668	8	23.1048	8	-0.138005	0.996356	23.1046	4	23.1051	4	0.000548783	0.260189	22.876	4	23.0576	4	0.181617	0.209582	22.876	4	23.1051	4	0.229087
Copb2	TRUE	sp|O55029|COPB2_MOUSE	sp|O55029|COPB2_MOUSE	Coatomer subunit beta' OS=Mus musculus OX=10090 GN=Copb2 PE=1 SV=2	36	44	0.309933	26.1369	4	26.0725	4	0.0643641	0.49404	26.1747	4	26.1308	4	0.0439398	0.26572	26.1047	8	26.1528	8	0.0480731	0.207007	26.1558	8	26.1017	8	0.0541519	0.21967	26.0725	4	26.1308	4	0.0582853	0.618475	26.1369	4	26.1747	4	0.037861	0.932605	26.1369	4	26.1308	4	-0.00607879
Nck2	TRUE	sp|O55033|NCK2_MOUSE	sp|O55033|NCK2_MOUSE	Cytoplasmic protein NCK2 OS=Mus musculus OX=10090 GN=Nck2 PE=1 SV=1	19	25	0.860129	25.3149	4	25.3189	4	-0.00396843	0.88499	25.2978	4	25.2923	4	0.00546758	0.283273	25.3169	8	25.2951	8	-0.021828	0.971225	25.3063	8	25.3056	8	0.000749574	0.508905	25.3189	4	25.2923	4	-0.026546	0.394874	25.3149	4	25.2978	4	-0.01711	0.583132	25.3149	4	25.2923	4	-0.0225775
Snca	TRUE	sp|O55042|SYUA_MOUSE	sp|O55042|SYUA_MOUSE	Alpha-synuclein OS=Mus musculus OX=10090 GN=Snca PE=1 SV=2	31	137	0.350746	29.7955	4	29.6642	4	0.131354	0.115815	29.8617	4	29.6685	4	0.193273	0.698383	29.7299	8	29.7651	8	0.0352352	0.057294	29.8286	8	29.6663	8	0.162314	0.932301	29.6642	4	29.6685	4	0.00427568	0.693433	29.7955	4	29.8617	4	0.0661947	0.381065	29.7955	4	29.6685	4	-0.127078
Tlk2	TRUE	sp|O55047|TLK2_MOUSE	sp|O55047|TLK2_MOUSE	Serine/threonine-protein kinase tousled-like 2 OS=Mus musculus OX=10090 GN=Tlk2 PE=1 SV=2	1	1	0.901048	19.3193	4	19.3081	4	0.0111972	0.631896	19.3589	4	19.3951	4	-0.0362312	0.248	19.3137	8	19.377	8	0.0632594	0.823361	19.3391	8	19.3516	8	-0.012517	0.15114	19.3081	4	19.3951	4	0.0869737	0.703593	19.3193	4	19.3589	4	0.0395452	0.332653	19.3193	4	19.3951	4	0.0757764
Pde6d	TRUE	sp|O55057|PDE6D_MOUSE	sp|O55057|PDE6D_MOUSE	Retinal rod rhodopsin-sensitive cGMP 3',5'-cyclic phosphodiesterase subunit delta OS=Mus musculus OX=10090 GN=Pde6d PE=1 SV=1	5	6	0.603977	23.2142	4	23.1944	4	0.0198031	0.877907	23.1815	4	23.1851	4	-0.0035875	0.313568	23.2043	8	23.1833	8	-0.020971	0.701411	23.1979	8	23.1898	8	0.00810781	0.759843	23.1944	4	23.1851	4	-0.0092757	0.334679	23.2142	4	23.1815	4	-0.0326663	0.338324	23.2142	4	23.1851	4	-0.0290788
Tpmt	TRUE	sp|O55060|TPMT_MOUSE	sp|O55060|TPMT_MOUSE	Thiopurine S-methyltransferase OS=Mus musculus OX=10090 GN=Tpmt PE=1 SV=1	10	11	0.447109	24.1434	4	24.065	4	0.0783116	0.738397	24.1458	4	24.1237	4	0.0221133	0.590774	24.1042	8	24.1347	8	0.030538	0.372137	24.1446	8	24.0944	8	0.0502125	0.400551	24.065	4	24.1237	4	0.0586371	0.980395	24.1434	4	24.1458	4	0.00243881	0.810397	24.1434	4	24.1237	4	-0.0196745
Impact	TRUE	sp|O55091|IMPCT_MOUSE	sp|O55091|IMPCT_MOUSE	Protein IMPACT OS=Mus musculus OX=10090 GN=Impact PE=1 SV=2	18	28	0.506022	25.0319	4	24.9864	4	0.0454373	0.619179	25.0805	4	25.05	4	0.0305626	0.197711	25.0091	8	25.0653	8	0.0561074	0.391032	25.0562	8	25.0182	8	0.038	0.438273	24.9864	4	25.05	4	0.0635448	0.279002	25.0319	4	25.0805	4	0.0486701	0.781367	25.0319	4	25.05	4	0.0181074
Stk10	TRUE	sp|O55098|STK10_MOUSE	sp|O55098|STK10_MOUSE	Serine/threonine-protein kinase 10 OS=Mus musculus OX=10090 GN=Stk10 PE=1 SV=2	2	3	0.0492732	22.5871	4	22.4866	4	0.100499	0.135994	22.6496	4	22.5249	4	0.124695	0.320554	22.5368	8	22.5873	8	0.0504404	0.0156122	22.6184	8	22.5058	8	0.112597	0.455694	22.4866	4	22.5249	4	0.0383425	0.392414	22.5871	4	22.6496	4	0.0625383	0.212974	22.5871	4	22.5249	4	-0.0621564
Syngr1	TRUE	sp|O55100|SNG1_MOUSE	sp|O55100|SNG1_MOUSE	Synaptogyrin-1 OS=Mus musculus OX=10090 GN=Syngr1 PE=1 SV=2	2	6	0.806203	25.693	4	25.742	4	-0.0489194	0.8077	25.8769	4	25.9076	4	-0.0307191	0.118615	25.7175	8	25.8922	8	0.174723	0.733203	25.7849	8	25.8248	8	-0.0398192	0.339404	25.742	4	25.9076	4	0.165623	0.293562	25.693	4	25.8769	4	0.183823	0.295	25.693	4	25.9076	4	0.214543
Bloc1s1	TRUE	sp|O55102|BL1S1_MOUSE	sp|O55102|BL1S1_MOUSE	Biogenesis of lysosome-related organelles complex 1 subunit 1 OS=Mus musculus OX=10090 GN=Bloc1s1 PE=1 SV=2	4	5	0.920196	22.9449	4	22.9361	4	0.00878344	0.120404	22.9661	4	22.9186	4	0.0475507	0.966025	22.9405	8	22.9423	8	0.00181192	0.504377	22.9555	8	22.9274	8	0.0281671	0.622883	22.9361	4	22.9186	4	-0.0175717	0.803019	22.9449	4	22.9661	4	0.0211955	0.758655	22.9449	4	22.9186	4	-0.0263551
Strn	TRUE	sp|O55106|STRN_MOUSE	sp|O55106|STRN_MOUSE	Striatin OS=Mus musculus OX=10090 GN=Strn PE=1 SV=2	33	45	0.801797	26.2967	4	26.3112	4	-0.0144672	0.0897276	26.3642	4	26.3137	4	0.0504802	0.258281	26.304	8	26.339	8	0.0350273	0.567979	26.3305	8	26.3125	8	0.0180065	0.951736	26.3112	4	26.3137	4	0.00255364	0.184358	26.2967	4	26.3642	4	0.067501	0.72788	26.2967	4	26.3137	4	0.0170209
Nipsnap1	TRUE	sp|O55125|NIPS1_MOUSE	sp|O55125|NIPS1_MOUSE	Protein NipSnap homolog 1 OS=Mus musculus OX=10090 GN=Nipsnap1 PE=1 SV=1	25	43	0.104616	27.6086	4	27.7783	4	-0.169753	0.0454816	27.5563	4	27.719	4	-0.162749	0.422507	27.6934	8	27.6376	8	-0.0558126	0.00729546	27.5824	8	27.7487	8	-0.166251	0.503309	27.7783	4	27.719	4	-0.0593148	0.492745	27.6086	4	27.5563	4	-0.0523105	0.242691	27.6086	4	27.719	4	0.110438
Nipsnap2	TRUE	sp|O55126|NIPS2_MOUSE	sp|O55126|NIPS2_MOUSE	Protein NipSnap homolog 2 OS=Mus musculus OX=10090 GN=Nipsnap2 PE=1 SV=1	19	33	0.013668	26.7219	4	27.0046	4	-0.282794	0.131839	26.808	4	26.9069	4	-0.0988941	0.938216	26.8632	8	26.8575	8	-0.0057648	0.00263627	26.7649	8	26.9558	8	-0.190844	0.285138	27.0046	4	26.9069	4	-0.0977148	0.16714	26.7219	4	26.808	4	0.0861852	0.0559548	26.7219	4	26.9069	4	0.185079
Sap18	TRUE	sp|O55128|SAP18_MOUSE	sp|O55128|SAP18_MOUSE	Histone deacetylase complex subunit SAP18 OS=Mus musculus OX=10090 GN=Sap18 PE=1 SV=1	8	13	0.324937	23.9598	4	23.8977	4	0.0620874	0.856145	23.9	4	23.9091	4	-0.00912036	0.522863	23.9287	8	23.9046	8	-0.0241434	0.4827	23.9299	8	23.9034	8	0.0264835	0.794167	23.8977	4	23.9091	4	0.0114605	0.376341	23.9598	4	23.9	4	-0.0597473	0.44958	23.9598	4	23.9091	4	-0.0506269
Septin7	TRUE	sp|O55131|SEPT7_MOUSE	sp|O55131|SEPT7_MOUSE	Septin-7 OS=Mus musculus OX=10090 GN=Septin7 PE=1 SV=1	76	194	0.700788	29.0467	4	29.0673	4	-0.0205744	0.186446	29.0101	4	29.0706	4	-0.0605482	0.616431	29.057	8	29.0404	8	-0.0166574	0.211475	29.0284	8	29.069	8	-0.0405613	0.951977	29.0673	4	29.0706	4	0.00332951	0.371514	29.0467	4	29.0101	4	-0.0366443	0.577022	29.0467	4	29.0706	4	0.0239039
Eif6	TRUE	sp|O55135|IF6_MOUSE	sp|O55135|IF6_MOUSE	Eukaryotic translation initiation factor 6 OS=Mus musculus OX=10090 GN=Eif6 PE=1 SV=2	7	11	0.552739	23.8607	4	23.8382	4	0.0224869	0.00290818	23.8868	4	23.824	4	0.0627924	0.785934	23.8494	8	23.8554	8	0.00599742	0.0369401	23.8737	8	23.8311	8	0.0426396	0.686692	23.8382	4	23.824	4	-0.0141553	0.200797	23.8607	4	23.8868	4	0.0261502	0.0611394	23.8607	4	23.824	4	-0.0366422
Acot1	TRUE	sp|O55137|ACOT1_MOUSE	sp|O55137|ACOT1_MOUSE	Acyl-coenzyme A thioesterase 1 OS=Mus musculus OX=10090 GN=Acot1 PE=1 SV=1	3	4	0.15475	22.6818	4	22.8344	4	-0.152586	0.156882	22.8885	4	22.8235	4	0.0649913	0.106306	22.7581	8	22.856	8	0.0978272	0.486716	22.7851	8	22.8289	8	-0.0437972	0.855409	22.8344	4	22.8235	4	-0.0109613	0.0494576	22.6818	4	22.8885	4	0.206616	0.115708	22.6818	4	22.8235	4	0.141624
Rpl35a	TRUE	sp|O55142|RL35A_MOUSE	sp|O55142|RL35A_MOUSE	60S ribosomal protein L35a OS=Mus musculus OX=10090 GN=Rpl35a PE=1 SV=2	5	15	0.0643424	25.1635	4	25.4331	4	-0.269632	0.546409	25.2683	4	25.1936	4	0.0747258	0.483722	25.2983	8	25.2309	8	-0.0673718	0.30608	25.2159	8	25.3133	8	-0.0974531	0.0707051	25.4331	4	25.1936	4	-0.239551	0.438448	25.1635	4	25.2683	4	0.104807	0.745758	25.1635	4	25.1936	4	0.0300813
Atp2a2	TRUE	sp|O55143|AT2A2_MOUSE	sp|O55143|AT2A2_MOUSE	Sarcoplasmic/endoplasmic reticulum calcium ATPase 2 OS=Mus musculus OX=10090 GN=Atp2a2 PE=1 SV=2	52	117	0.604012	28.2821	4	28.3483	4	-0.0662918	0.291093	28.2095	4	28.3376	4	-0.128087	0.613525	28.3152	8	28.2735	8	-0.0416876	0.228731	28.2458	8	28.343	8	-0.0971896	0.889726	28.3483	4	28.3376	4	-0.0107898	0.637122	28.2821	4	28.2095	4	-0.0725853	0.706024	28.2821	4	28.3376	4	0.055502
Pja1	TRUE	sp|O55176|PJA1_MOUSE	sp|O55176|PJA1_MOUSE	E3 ubiquitin-protein ligase Praja-1 OS=Mus musculus OX=10090 GN=Pja1 PE=1 SV=3	13	14	0.411693	23.5893	4	23.5263	4	0.0629878	0.7748	23.5439	4	23.5566	4	-0.0126812	0.855088	23.5578	8	23.5503	8	-0.00749886	0.537531	23.5666	8	23.5415	8	0.0251533	0.490691	23.5263	4	23.5566	4	0.0303356	0.552216	23.5893	4	23.5439	4	-0.0453334	0.664371	23.5893	4	23.5566	4	-0.0326522
Cd59a	TRUE	sp|O55186|CD59A_MOUSE	sp|O55186|CD59A_MOUSE	CD59A glycoprotein OS=Mus musculus OX=10090 GN=Cd59a PE=2 SV=1	2	3	0.742301	21.6685	4	21.74	4	-0.0714663	0.571375	21.3113	4	21.4864	4	-0.175152	0.0937726	21.7043	8	21.3989	8	-0.305427	0.517157	21.4899	8	21.6132	8	-0.123309	0.286393	21.74	4	21.4864	4	-0.253584	0.257915	21.6685	4	21.3113	4	-0.35727	0.399129	21.6685	4	21.4864	4	-0.182117
Cbx4	TRUE	sp|O55187|CBX4_MOUSE	sp|O55187|CBX4_MOUSE	E3 SUMO-protein ligase CBX4 OS=Mus musculus OX=10090 GN=Cbx4 PE=1 SV=2	2	2	0.0705105	20.4792	4	20.3821	4	0.0971201	0.333097	20.4318	4	20.3522	4	0.0795881	0.423862	20.4307	8	20.392	8	-0.0387066	0.0535491	20.4555	8	20.3671	8	0.0883541	0.660968	20.3821	4	20.3522	4	-0.0299406	0.450312	20.4792	4	20.4318	4	-0.0474726	0.131296	20.4792	4	20.3522	4	-0.127061
Slc6a2	TRUE	sp|O55192|SC6A2_MOUSE	sp|O55192|SC6A2_MOUSE	Sodium-dependent noradrenaline transporter OS=Mus musculus OX=10090 GN=Slc6a2 PE=1 SV=2	2	2	0.190238	20.8694	4	20.7986	4	0.0708887	0.281652	20.7486	4	20.8074	4	-0.0588546	0.146638	20.834	8	20.778	8	-0.0559953	0.880673	20.809	8	20.803	8	0.00601707	0.88258	20.7986	4	20.8074	4	0.00887637	0.0195697	20.8694	4	20.7486	4	-0.120867	0.202506	20.8694	4	20.8074	4	-0.0620124
Supt5h	TRUE	sp|O55201|SPT5H_MOUSE	sp|O55201|SPT5H_MOUSE	Transcription elongation factor SPT5 OS=Mus musculus OX=10090 GN=Supt5h PE=1 SV=1	30	39	0.539232	25.3547	4	25.3377	4	0.0169551	0.9318	25.3165	4	25.3141	4	0.00234203	0.0981503	25.3462	8	25.3153	8	-0.0308692	0.621345	25.3356	8	25.3259	8	0.00964858	0.414159	25.3377	4	25.3141	4	-0.0235627	0.183706	25.3547	4	25.3165	4	-0.0381757	0.265805	25.3547	4	25.3141	4	-0.0405178
Ldb2	TRUE	sp|O55203|LDB2_MOUSE	sp|O55203|LDB2_MOUSE	LIM domain-binding protein 2 OS=Mus musculus OX=10090 GN=Ldb2 PE=1 SV=2	1	1	0.0114586	16.2758	4	15.8698	4	0.405988	0.189798	16.202	4	15.7708	4	0.43123	0.644274	16.0728	8	15.9864	8	-0.0863665	0.0127484	16.2389	8	15.8203	8	0.418609	0.328022	15.8698	4	15.7708	4	-0.0989875	0.813212	16.2758	4	16.202	4	-0.0737456	0.00121538	16.2758	4	15.7708	4	-0.504976
Ilk	TRUE	sp|O55222|ILK_MOUSE	sp|O55222|ILK_MOUSE	Integrin-linked protein kinase OS=Mus musculus OX=10090 GN=Ilk PE=1 SV=2	15	17	0.728704	24.46	4	24.4272	4	0.0327614	0.852834	24.4185	4	24.4	4	0.0184648	0.582808	24.4436	8	24.4092	8	-0.0343845	0.683171	24.4392	8	24.4136	8	0.0256131	0.631189	24.4272	4	24.4	4	-0.0272363	0.740323	24.46	4	24.4185	4	-0.0415328	0.515819	24.46	4	24.4	4	-0.0599976
Chkb	TRUE	sp|O55229|CHKB_MOUSE	sp|O55229|CHKB_MOUSE	Choline/ethanolamine kinase OS=Mus musculus OX=10090 GN=Chkb PE=1 SV=3	12	15	0.600791	24.9481	4	24.9301	4	0.0179951	0.724432	24.9258	4	24.9352	4	-0.00934552	0.664181	24.9391	8	24.9305	8	-0.00863808	0.828371	24.937	8	24.9327	8	0.00432477	0.778242	24.9301	4	24.9352	4	0.00503221	0.574145	24.9481	4	24.9258	4	-0.0223084	0.712507	24.9481	4	24.9352	4	-0.0129628
Psmb5	TRUE	sp|O55234|PSB5_MOUSE	sp|O55234|PSB5_MOUSE	Proteasome subunit beta type-5 OS=Mus musculus OX=10090 GN=Psmb5 PE=1 SV=3	13	26	0.759776	24.9681	4	24.9413	4	0.0267184	0.359924	25.0425	4	25.1413	4	-0.0988299	0.047693	24.9547	8	25.0919	8	0.137226	0.626504	25.0053	8	25.0413	8	-0.0360558	0.0163033	24.9413	4	25.1413	4	0.2	0.541721	24.9681	4	25.0425	4	0.074452	0.0907226	24.9681	4	25.1413	4	0.173282
Rngtt	TRUE	sp|O55236|MCE1_MOUSE	sp|O55236|MCE1_MOUSE	mRNA-capping enzyme OS=Mus musculus OX=10090 GN=Rngtt PE=1 SV=1	7	7	0.777871	22.244	4	22.2335	4	0.0105315	0.1365	22.228	4	22.2566	4	-0.0286814	0.854645	22.2387	8	22.2423	8	0.00356985	0.640282	22.236	8	22.2451	8	-0.00907499	0.276627	22.2335	4	22.2566	4	0.0231763	0.656689	22.244	4	22.228	4	-0.0160366	0.688592	22.244	4	22.2566	4	0.0126448
Hcrt	TRUE	sp|O55241|OREX_MOUSE	sp|O55241|OREX_MOUSE	Hypocretin neuropeptide precursor OS=Mus musculus OX=10090 GN=Hcrt PE=2 SV=1	1	1	0.300652	21.2011	4	21.0881	4	0.112999	0.823366	21.0076	4	21.0344	4	-0.0267819	0.115985	21.1446	8	21.021	8	-0.12361	0.598458	21.1043	8	21.0612	8	0.0431086	0.676373	21.0881	4	21.0344	4	-0.0537192	0.0756385	21.2011	4	21.0076	4	-0.1935	0.149526	21.2011	4	21.0344	4	-0.166718
Sigmar1	TRUE	sp|O55242|SGMR1_MOUSE	sp|O55242|SGMR1_MOUSE	Sigma non-opioid intracellular receptor 1 OS=Mus musculus OX=10090 GN=Sigmar1 PE=1 SV=1	1	1	0.500157	19.7679	4	19.6802	4	0.087696	0.156616	19.6641	4	19.7744	4	-0.110288	0.946115	19.724	8	19.7192	8	-0.00481992	0.874097	19.716	8	19.7273	8	-0.0112961	0.260792	19.6802	4	19.7744	4	0.0941722	0.411412	19.7679	4	19.6641	4	-0.103812	0.954226	19.7679	4	19.7744	4	0.0064762
Ninj1	TRUE	sp|O70131|NINJ1_MOUSE	sp|O70131|NINJ1_MOUSE	Ninjurin-1 OS=Mus musculus OX=10090 GN=Ninj1 PE=1 SV=1	2	2	0.514738	19.5718	4	19.6748	4	-0.103004	0.231495	19.5333	4	19.6704	4	-0.137099	0.8149	19.6233	8	19.6018	8	-0.0214303	0.175364	19.5525	8	19.6726	8	-0.120052	0.969728	19.6748	4	19.6704	4	-0.00438284	0.797042	19.5718	4	19.5333	4	-0.0384778	0.499215	19.5718	4	19.6704	4	0.0986213
Dhx9	TRUE	sp|O70133|DHX9_MOUSE	sp|O70133|DHX9_MOUSE	ATP-dependent RNA helicase A OS=Mus musculus OX=10090 GN=Dhx9 PE=1 SV=2	52	84	0.00787759	27.2653	4	27.1774	4	0.0878693	0.655954	27.2332	4	27.2118	4	0.0213986	0.969496	27.2214	8	27.2225	8	0.00113314	0.047743	27.2493	8	27.1946	8	0.054634	0.134374	27.1774	4	27.2118	4	0.0343685	0.518886	27.2653	4	27.2332	4	-0.0321022	0.0992765	27.2653	4	27.2118	4	-0.0535009
Pkig	TRUE	sp|O70139|IPKG_MOUSE	sp|O70139|IPKG_MOUSE	cAMP-dependent protein kinase inhibitor gamma OS=Mus musculus OX=10090 GN=Pkig PE=1 SV=1	5	7	0.445405	22.1321	4	22.0926	4	0.0394892	0.0333354	22.2264	4	22.0287	4	0.197739	0.787165	22.1123	8	22.1275	8	0.0152298	0.020785	22.1792	8	22.0606	8	0.118614	0.150933	22.0926	4	22.0287	4	-0.0638952	0.269103	22.1321	4	22.2264	4	0.0943547	0.0330876	22.1321	4	22.0287	4	-0.103384
Ncf2	TRUE	sp|O70145|NCF2_MOUSE	sp|O70145|NCF2_MOUSE	Neutrophil cytosol factor 2 OS=Mus musculus OX=10090 GN=Ncf2 PE=1 SV=1	2	2	0.103999	20.7751	4	20.6458	4	0.129287	0.0194473	20.822	4	20.7178	4	0.104265	0.224735	20.7104	8	20.7699	8	0.0595025	0.00878547	20.7985	8	20.6818	8	0.116776	0.133448	20.6458	4	20.7178	4	0.0720136	0.481362	20.7751	4	20.822	4	0.0469914	0.439376	20.7751	4	20.7178	4	-0.0572734
Dpm1	TRUE	sp|O70152|DPM1_MOUSE	sp|O70152|DPM1_MOUSE	Dolichol-phosphate mannosyltransferase subunit 1 OS=Mus musculus OX=10090 GN=Dpm1 PE=1 SV=1	5	5	0.662455	22.0513	4	22.0178	4	0.0335565	0.0235435	21.9326	4	22.0363	4	-0.103746	0.26022	22.0345	8	21.9844	8	-0.0501143	0.43603	21.9919	8	22.027	8	-0.0350948	0.642063	22.0178	4	22.0363	4	0.018537	0.147198	22.0513	4	21.9326	4	-0.118766	0.831694	22.0513	4	22.0363	4	-0.0150195
Pip5k1c	TRUE	sp|O70161|PI51C_MOUSE	sp|O70161|PI51C_MOUSE	Phosphatidylinositol 4-phosphate 5-kinase type-1 gamma OS=Mus musculus OX=10090 GN=Pip5k1c PE=1 SV=2	34	59	0.715381	26.8572	4	26.8745	4	-0.0173063	0.43823	26.9325	4	26.885	4	0.0475272	0.24169	26.8658	8	26.9087	8	0.0429239	0.6869	26.8948	8	26.8797	8	0.0151104	0.803702	26.8745	4	26.885	4	0.0105071	0.261225	26.8572	4	26.9325	4	0.0753406	0.654526	26.8572	4	26.885	4	0.0278134
Stmn3	TRUE	sp|O70166|STMN3_MOUSE	sp|O70166|STMN3_MOUSE	Stathmin-3 OS=Mus musculus OX=10090 GN=Stmn3 PE=1 SV=1	7	10	0.309018	24.0364	4	24.0707	4	-0.0342023	0.64504	24.0792	4	24.059	4	0.0201291	0.545449	24.0536	8	24.0691	8	0.0155374	0.785366	24.0578	8	24.0648	8	-0.00703661	0.674565	24.0707	4	24.059	4	-0.0116284	0.373918	24.0364	4	24.0792	4	0.0427031	0.595279	24.0364	4	24.059	4	0.022574
Pip4k2a	TRUE	sp|O70172|PI42A_MOUSE	sp|O70172|PI42A_MOUSE	Phosphatidylinositol 5-phosphate 4-kinase type-2 alpha OS=Mus musculus OX=10090 GN=Pip4k2a PE=1 SV=1	17	31	0.152183	25.9434	4	26.0085	4	-0.0650984	0.41215	25.9933	4	26.0282	4	-0.0349066	0.25727	25.9759	8	26.0108	8	0.0348138	0.0944446	25.9683	8	26.0183	8	-0.0500025	0.625238	26.0085	4	26.0282	4	0.0197179	0.268727	25.9434	4	25.9933	4	0.0499097	0.112547	25.9434	4	26.0282	4	0.0848163
Chrna4	TRUE	sp|O70174|ACHA4_MOUSE	sp|O70174|ACHA4_MOUSE	Neuronal acetylcholine receptor subunit alpha-4 OS=Mus musculus OX=10090 GN=Chrna4 PE=1 SV=2	2	2	0.115569	19.6148	4	19.7624	4	-0.147671	0.0444436	19.4847	4	19.8132	4	-0.328492	0.691744	19.6886	8	19.6489	8	-0.0396947	0.00696447	19.5497	8	19.7878	8	-0.238082	0.657304	19.7624	4	19.8132	4	0.0507157	0.269448	19.6148	4	19.4847	4	-0.130105	0.0465099	19.6148	4	19.8132	4	0.198387
Adcyap1	TRUE	sp|O70176|PACA_MOUSE	sp|O70176|PACA_MOUSE	Pituitary adenylate cyclase-activating polypeptide OS=Mus musculus OX=10090 GN=Adcyap1 PE=2 SV=1	2	2	0.994369	20.7289	4	20.7279	4	0.000961745	0.373578	20.8258	4	20.7612	4	0.0645433	0.362194	20.7284	8	20.7935	8	0.0651089	0.650477	20.7773	8	20.7446	8	0.0327525	0.776602	20.7279	4	20.7612	4	0.0333182	0.346542	20.7289	4	20.8258	4	0.0968997	0.753999	20.7289	4	20.7612	4	0.0323564
Eif3d	TRUE	sp|O70194|EIF3D_MOUSE	sp|O70194|EIF3D_MOUSE	Eukaryotic translation initiation factor 3 subunit D OS=Mus musculus OX=10090 GN=Eif3d PE=1 SV=2	21	26	0.651199	25.2021	4	25.1818	4	0.0202484	0.603063	25.2662	4	25.239	4	0.0272092	0.0702681	25.192	8	25.2526	8	0.0606072	0.500783	25.2341	8	25.2104	8	0.0237288	0.219516	25.1818	4	25.239	4	0.0571268	0.250212	25.2021	4	25.2662	4	0.0640876	0.326854	25.2021	4	25.239	4	0.0368784
Aif1	TRUE	sp|O70200|AIF1_MOUSE	sp|O70200|AIF1_MOUSE	Allograft inflammatory factor 1 OS=Mus musculus OX=10090 GN=Aif1 PE=1 SV=1	2	2	0.810076	21.647	4	21.6008	4	0.0462787	0.0346604	21.8733	4	21.6833	4	0.190028	0.139086	21.6239	8	21.7783	8	0.154384	0.265861	21.7602	8	21.642	8	0.118153	0.53046	21.6008	4	21.6833	4	0.0825091	0.19013	21.647	4	21.8733	4	0.226259	0.830377	21.647	4	21.6833	4	0.0362305
Pdlim3	TRUE	sp|O70209|PDLI3_MOUSE	sp|O70209|PDLI3_MOUSE	PDZ and LIM domain protein 3 OS=Mus musculus OX=10090 GN=Pdlim3 PE=1 SV=1	2	2	0.670647	19.7507	4	19.7912	4	-0.0404695	0.94867	19.7812	4	19.7878	4	-0.00666278	0.831782	19.7709	8	19.7845	8	0.0135661	0.711663	19.7659	8	19.7895	8	-0.0235662	0.979058	19.7912	4	19.7878	4	-0.00333726	0.608524	19.7507	4	19.7812	4	0.0304695	0.668457	19.7507	4	19.7878	4	0.0371323
Atp9a	TRUE	sp|O70228|ATP9A_MOUSE	sp|O70228|ATP9A_MOUSE	Probable phospholipid-transporting ATPase IIA OS=Mus musculus OX=10090 GN=Atp9a PE=1 SV=3	22	29	0.950603	24.8877	4	24.8939	4	-0.00613805	0.238892	24.819	4	24.9217	4	-0.102708	0.739422	24.8908	8	24.8703	8	-0.0204588	0.370133	24.8533	8	24.9078	8	-0.0544231	0.69133	24.8939	4	24.9217	4	0.0278262	0.531862	24.8877	4	24.819	4	-0.0687439	0.759013	24.8877	4	24.9217	4	0.0339642
Znf143	TRUE	sp|O70230|ZN143_MOUSE	sp|O70230|ZN143_MOUSE	Zinc finger protein 143 OS=Mus musculus OX=10090 GN=Znf143 PE=1 SV=2	1	1	0.441966	18.4162	4	18.3156	4	0.100614	0.912357	18.3668	4	18.3581	4	0.00874757	0.961215	18.3659	8	18.3625	8	-0.00343384	0.433517	18.3915	8	18.3368	8	0.0546807	0.644237	18.3156	4	18.3581	4	0.0424993	0.68134	18.4162	4	18.3668	4	-0.0493669	0.650327	18.4162	4	18.3581	4	-0.0581145
Pgam2	TRUE	sp|O70250|PGAM2_MOUSE	sp|O70250|PGAM2_MOUSE	Phosphoglycerate mutase 2 OS=Mus musculus OX=10090 GN=Pgam2 PE=1 SV=3	5	6	0.228769	23.2539	4	23.0093	4	0.244624	0.0286678	23.4786	4	23.1293	4	0.349353	0.205236	23.1316	8	23.3039	8	0.172343	0.0193777	23.3663	8	23.0693	8	0.296988	0.28624	23.0093	4	23.1293	4	0.119979	0.29115	23.2539	4	23.4786	4	0.224707	0.474982	23.2539	4	23.1293	4	-0.124646
Eef1b	TRUE	sp|O70251|EF1B_MOUSE	sp|O70251|EF1B_MOUSE	Elongation factor 1-beta OS=Mus musculus OX=10090 GN=Eef1b PE=1 SV=5	10	23	0.3873	26.8195	4	26.6925	4	0.126944	0.451815	26.8701	4	26.7948	4	0.0753264	0.36388	26.756	8	26.8324	8	0.0764333	0.224005	26.8448	8	26.7436	8	0.101135	0.299743	26.6925	4	26.7948	4	0.102242	0.727396	26.8195	4	26.8701	4	0.0506247	0.866814	26.8195	4	26.7948	4	-0.0247018
Hmox2	TRUE	sp|O70252|HMOX2_MOUSE	sp|O70252|HMOX2_MOUSE	Heme oxygenase 2 OS=Mus musculus OX=10090 GN=Hmox2 PE=1 SV=1	19	32	0.488627	26.0587	4	26.116	4	-0.0572928	0.961037	26.0932	4	26.09	4	0.00315978	0.929716	26.0874	8	26.0916	8	0.00424608	0.571728	26.076	8	26.103	8	-0.0270665	0.745496	26.116	4	26.09	4	-0.0259802	0.60724	26.0587	4	26.0932	4	0.0344724	0.653779	26.0587	4	26.09	4	0.0313126
Sgce	TRUE	sp|O70258|SGCE_MOUSE	sp|O70258|SGCE_MOUSE	Epsilon-sarcoglycan OS=Mus musculus OX=10090 GN=Sgce PE=1 SV=2	1	1	0.966256	18.732	4	18.7277	4	0.00423193	0.244298	18.645	4	18.7564	4	-0.111423	0.652768	18.7298	8	18.7007	8	-0.0291277	0.403441	18.6885	8	18.7421	8	-0.0535955	0.791904	18.7277	4	18.7564	4	0.0286997	0.298496	18.732	4	18.645	4	-0.0869552	0.665342	18.732	4	18.7564	4	0.0244678
Ptp4a2	TRUE	sp|O70274|TP4A2_MOUSE	sp|O70274|TP4A2_MOUSE	Protein tyrosine phosphatase type IVA 2 OS=Mus musculus OX=10090 GN=Ptp4a2 PE=1 SV=1	4	5	0.288411	23.7523	4	23.9215	4	-0.169135	0.984285	23.8191	4	23.8176	4	0.00150007	0.823307	23.8369	8	23.8183	8	-0.0186037	0.305451	23.7857	8	23.8695	8	-0.0838173	0.259221	23.9215	4	23.8176	4	-0.103921	0.649534	23.7523	4	23.8191	4	0.0667137	0.630359	23.7523	4	23.8176	4	0.0652136
Ess2	TRUE	sp|O70279|ESS2_MOUSE	sp|O70279|ESS2_MOUSE	Splicing factor ESS-2 homolog OS=Mus musculus OX=10090 GN=Ess2 PE=1 SV=2	3	3	0.831813	21.0383	4	21.0135	4	0.0247443	0.820622	21.0951	4	21.0804	4	0.0146915	0.314893	21.0259	8	21.0877	8	0.0618483	0.752718	21.0667	8	21.047	8	0.0197179	0.256231	21.0135	4	21.0804	4	0.0668747	0.641561	21.0383	4	21.0951	4	0.0568219	0.722469	21.0383	4	21.0804	4	0.0421304
Grk6	TRUE	sp|O70293|GRK6_MOUSE	sp|O70293|GRK6_MOUSE	G protein-coupled receptor kinase 6 OS=Mus musculus OX=10090 GN=Grk6 PE=1 SV=1	13	13	0.450656	24.2322	4	24.273	4	-0.0408869	0.0408425	24.1951	4	24.2426	4	-0.0475585	0.242017	24.2526	8	24.2189	8	-0.033743	0.117913	24.2136	8	24.2578	8	-0.0442227	0.418672	24.273	4	24.2426	4	-0.0304072	0.400259	24.2322	4	24.1951	4	-0.0370788	0.803111	24.2322	4	24.2426	4	0.0104798
Atxn2	TRUE	sp|O70305|ATX2_MOUSE	sp|O70305|ATX2_MOUSE	Ataxin-2 OS=Mus musculus OX=10090 GN=Atxn2 PE=1 SV=1	26	40	0.963791	25.2542	4	25.2518	4	0.00238446	0.515762	25.2953	4	25.2485	4	0.0468017	0.644617	25.253	8	25.2719	8	0.0188986	0.547238	25.2748	8	25.2502	8	0.0245931	0.960561	25.2518	4	25.2485	4	-0.00331003	0.482122	25.2542	4	25.2953	4	0.0411073	0.924499	25.2542	4	25.2485	4	-0.00569449
Itgb5	TRUE	sp|O70309|ITB5_MOUSE	sp|O70309|ITB5_MOUSE	Integrin beta-5 OS=Mus musculus OX=10090 GN=Itgb5 PE=1 SV=2	4	4	0.640505	21.137	4	21.1822	4	-0.0452388	0.0918568	21.0186	4	21.2035	4	-0.184966	0.500825	21.1596	8	21.111	8	-0.0485454	0.0958869	21.0778	8	21.1929	8	-0.115103	0.688871	21.1822	4	21.2035	4	0.0213184	0.36208	21.137	4	21.0186	4	-0.118409	0.505239	21.137	4	21.2035	4	0.0665572
Nmt1	TRUE	sp|O70310|NMT1_MOUSE	sp|O70310|NMT1_MOUSE	Glycylpeptide N-tetradecanoyltransferase 1 OS=Mus musculus OX=10090 GN=Nmt1 PE=1 SV=1	22	32	0.268142	26.6008	4	26.532	4	0.0688087	0.0410539	26.6464	4	26.5034	4	0.14301	0.859876	26.5664	8	26.5749	8	0.00849653	0.0143442	26.6236	8	26.5177	8	0.105909	0.505759	26.532	4	26.5034	4	-0.0286042	0.525877	26.6008	4	26.6464	4	0.0455972	0.119184	26.6008	4	26.5034	4	-0.0974128
Nmt2	TRUE	sp|O70311|NMT2_MOUSE	sp|O70311|NMT2_MOUSE	Glycylpeptide N-tetradecanoyltransferase 2 OS=Mus musculus OX=10090 GN=Nmt2 PE=1 SV=1	12	16	0.523143	25.3852	4	25.3689	4	0.0162448	0.671806	25.4106	4	25.3948	4	0.0157934	0.226001	25.3771	8	25.4027	8	0.0256795	0.45768	25.3979	8	25.3819	8	0.0160191	0.311087	25.3689	4	25.3948	4	0.0259052	0.50421	25.3852	4	25.4106	4	0.0254538	0.563437	25.3852	4	25.3948	4	0.00966042
Epb41l2	TRUE	sp|O70318|E41L2_MOUSE	sp|O70318|E41L2_MOUSE	Band 4.1-like protein 2 OS=Mus musculus OX=10090 GN=Epb41l2 PE=1 SV=2	63	107	0.745177	27.7906	4	27.7994	4	-0.00875089	0.307869	27.6982	4	27.7291	4	-0.0308454	0.000609068	27.795	8	27.7136	8	-0.0813763	0.492104	27.7444	8	27.7642	8	-0.0197982	0.0241386	27.7994	4	27.7291	4	-0.070329	0.0205342	27.7906	4	27.6982	4	-0.0924236	0.0743766	27.7906	4	27.7291	4	-0.0615782
Gpx4	TRUE	sp|O70325|GPX4_MOUSE	sp|O70325|GPX4_MOUSE	Phospholipid hydroperoxide glutathione peroxidase OS=Mus musculus OX=10090 GN=Gpx4 PE=1 SV=4	16	26	0.609766	26.1453	4	26.1843	4	-0.0390716	0.0293665	26.0457	4	26.2425	4	-0.196763	0.735264	26.1648	8	26.1441	8	-0.0206712	0.0373517	26.0955	8	26.2134	8	-0.117917	0.371373	26.1843	4	26.2425	4	0.0581744	0.260726	26.1453	4	26.0457	4	-0.0995167	0.165586	26.1453	4	26.2425	4	0.097246
Rnaseh1	TRUE	sp|O70338|RNH1_MOUSE	sp|O70338|RNH1_MOUSE	Ribonuclease H1 OS=Mus musculus OX=10090 GN=Rnaseh1 PE=2 SV=1	1	1	0.841112	19.57	4	19.5844	4	-0.0143834	0.811004	19.5422	4	19.56	4	-0.0178011	0.580234	19.5772	8	19.5511	8	-0.0260547	0.733575	19.5561	8	19.5722	8	-0.0160922	0.574003	19.5844	4	19.56	4	-0.0243459	0.768381	19.57	4	19.5422	4	-0.0277635	0.889649	19.57	4	19.56	4	-0.00996248
Nptx2	TRUE	sp|O70340|NPTX2_MOUSE	sp|O70340|NPTX2_MOUSE	Neuronal pentraxin-2 OS=Mus musculus OX=10090 GN=Nptx2 PE=2 SV=1	10	10	0.00430329	23.9315	4	23.6015	4	0.329984	0.000971696	24.6755	4	23.6279	4	1.04756	0.109558	23.7665	8	24.1517	8	0.385162	0.000977457	24.3035	8	23.6147	8	0.68877	0.592346	23.6015	4	23.6279	4	0.0263766	0.00678764	23.9315	4	24.6755	4	0.743948	0.0047513	23.9315	4	23.6279	4	-0.303607
Ca11	TRUE	sp|O70354|CAH11_MOUSE	sp|O70354|CAH11_MOUSE	Carbonic anhydrase-related protein 11 OS=Mus musculus OX=10090 GN=Ca11 PE=2 SV=2	1	1	0.173213	20.8104	4	20.936	4	-0.125587	0.137142	20.731	4	20.9195	4	-0.188439	0.540555	20.8732	8	20.8253	8	-0.0479113	0.0301472	20.7707	8	20.9277	8	-0.157013	0.818608	20.936	4	20.9195	4	-0.0164856	0.526646	20.8104	4	20.731	4	-0.079337	0.316407	20.8104	4	20.9195	4	0.109102
Per3	TRUE	sp|O70361|PER3_MOUSE	sp|O70361|PER3_MOUSE	Period circadian protein homolog 3 OS=Mus musculus OX=10090 GN=Per3 PE=1 SV=2	1	1	0.055698	17.6896	4	17.5603	4	0.129341	0.260145	17.6456	4	17.5385	4	0.107031	0.572211	17.625	8	17.5921	8	-0.032891	0.027668	17.6676	8	17.5494	8	0.118186	0.790863	17.5603	4	17.5385	4	-0.0217362	0.524481	17.6896	4	17.6456	4	-0.0440459	0.114187	17.6896	4	17.5385	4	-0.151077
Gpld1	TRUE	sp|O70362|PHLD_MOUSE	sp|O70362|PHLD_MOUSE	Phosphatidylinositol-glycan-specific phospholipase D OS=Mus musculus OX=10090 GN=Gpld1 PE=1 SV=1	9	12	0.938309	23.1884	4	23.1951	4	-0.00665497	0.0348764	23.0475	4	23.2313	4	-0.183763	0.400556	23.1917	8	23.1394	8	-0.0523572	0.114266	23.1179	8	23.2132	8	-0.095209	0.656722	23.1951	4	23.2313	4	0.0361968	0.103229	23.1884	4	23.0475	4	-0.140911	0.635274	23.1884	4	23.2313	4	0.0428518
Ctss	TRUE	sp|O70370|CATS_MOUSE	sp|O70370|CATS_MOUSE	Cathepsin S OS=Mus musculus OX=10090 GN=Ctss PE=1 SV=2	6	8	0.0581069	23.0454	4	22.9179	4	0.127529	0.0190771	23.0858	4	22.8882	4	0.19757	0.928591	22.9816	8	22.987	8	0.0053519	0.00103667	23.0656	8	22.903	8	0.162549	0.476381	22.9179	4	22.8882	4	-0.0296686	0.59966	23.0454	4	23.0858	4	0.0403724	0.0492705	23.0454	4	22.8882	4	-0.157197
Cbfa2t2	TRUE	sp|O70374|MTG8R_MOUSE	sp|O70374|MTG8R_MOUSE	Protein CBFA2T2 OS=Mus musculus OX=10090 GN=Cbfa2t2 PE=1 SV=3	1	1	0.418609	17.5736	4	17.4589	4	0.114722	0.546595	17.4257	4	17.389	4	0.0367425	0.144564	17.5163	8	17.4073	8	-0.108924	0.320468	17.4997	8	17.4239	8	0.0757324	0.418137	17.4589	4	17.389	4	-0.0699338	0.262229	17.5736	4	17.4257	4	-0.147914	0.152128	17.5736	4	17.389	4	-0.184656
Emc8	TRUE	sp|O70378|EMC8_MOUSE	sp|O70378|EMC8_MOUSE	ER membrane protein complex subunit 8 OS=Mus musculus OX=10090 GN=Emc8 PE=1 SV=1	13	19	0.619825	25.1054	4	25.0888	4	0.016597	0.907258	25.1266	4	25.1229	4	0.00372435	0.203562	25.0971	8	25.1247	8	0.027581	0.64809	25.116	8	25.1058	8	0.0101607	0.276485	25.0888	4	25.1229	4	0.0340173	0.554124	25.1054	4	25.1266	4	0.0211446	0.643328	25.1054	4	25.1229	4	0.0174203
Pdlim1	TRUE	sp|O70400|PDLI1_MOUSE	sp|O70400|PDLI1_MOUSE	PDZ and LIM domain protein 1 OS=Mus musculus OX=10090 GN=Pdlim1 PE=1 SV=4	12	15	0.771474	24.6832	4	24.6642	4	0.0190093	0.102374	24.7929	4	24.6241	4	0.168848	0.56652	24.6737	8	24.7085	8	0.0348098	0.106925	24.7381	8	24.6441	8	0.0939288	0.308962	24.6642	4	24.6241	4	-0.0401097	0.321009	24.6832	4	24.7929	4	0.109729	0.355098	24.6832	4	24.6241	4	-0.059119
Tspan6	TRUE	sp|O70401|TSN6_MOUSE	sp|O70401|TSN6_MOUSE	Tetraspanin-6 OS=Mus musculus OX=10090 GN=Tspan6 PE=1 SV=1	1	1	0.754343	19.3839	4	19.4754	4	-0.0915101	0.239567	19.298	4	19.4989	4	-0.200817	0.84188	19.4296	8	19.3985	8	-0.0311746	0.34192	19.341	8	19.4871	8	-0.146164	0.905467	19.4754	4	19.4989	4	0.0234789	0.749251	19.3839	4	19.298	4	-0.0858281	0.707129	19.3839	4	19.4989	4	0.114989
Vamp8	TRUE	sp|O70404|VAMP8_MOUSE	sp|O70404|VAMP8_MOUSE	Vesicle-associated membrane protein 8 OS=Mus musculus OX=10090 GN=Vamp8 PE=1 SV=1	1	1	0.500834	19.9538	4	20.0336	4	-0.0797653	0.173099	19.7986	4	19.9378	4	-0.139177	0.107156	19.9937	8	19.8682	8	-0.125507	0.16502	19.8762	8	19.9857	8	-0.109471	0.230018	20.0336	4	19.9378	4	-0.0958011	0.257183	19.9538	4	19.7986	4	-0.155213	0.898258	19.9538	4	19.9378	4	-0.0160358
Ulk1	TRUE	sp|O70405|ULK1_MOUSE	sp|O70405|ULK1_MOUSE	Serine/threonine-protein kinase ULK1 OS=Mus musculus OX=10090 GN=Ulk1 PE=1 SV=1	5	5	0.968025	22.1798	4	22.1817	4	-0.00188306	0.225779	22.2013	4	22.1507	4	0.0506023	0.870367	22.1808	8	22.176	8	-0.00478248	0.399903	22.1906	8	22.1662	8	0.0243596	0.539739	22.1817	4	22.1507	4	-0.0310252	0.551576	22.1798	4	22.2013	4	0.0214602	0.489543	22.1798	4	22.1507	4	-0.0291421
Gtf2h4	TRUE	sp|O70422|TF2H4_MOUSE	sp|O70422|TF2H4_MOUSE	General transcription factor IIH subunit 4 OS=Mus musculus OX=10090 GN=Gtf2h4 PE=1 SV=1	1	1	0.222598	20.073	4	20.1435	4	-0.0704509	0.396012	20.1212	4	20.0438	4	0.0773482	0.614252	20.1083	8	20.0825	8	-0.0257779	0.946489	20.0971	8	20.0937	8	0.00344865	0.0674427	20.1435	4	20.0438	4	-0.0996774	0.606474	20.073	4	20.1212	4	0.0481217	0.567693	20.073	4	20.0438	4	-0.0292265
Aoc3	TRUE	sp|O70423|AOC3_MOUSE	sp|O70423|AOC3_MOUSE	Membrane primary amine oxidase OS=Mus musculus OX=10090 GN=Aoc3 PE=1 SV=3	1	1	0.118163	16.757	4	16.8862	4	-0.129144	0.741559	16.7283	4	16.7985	4	-0.0701835	0.58246	16.8216	8	16.7634	8	-0.0581997	0.341066	16.7427	8	16.8423	8	-0.0996637	0.48522	16.8862	4	16.7985	4	-0.0876799	0.878462	16.757	4	16.7283	4	-0.0287195	0.746439	16.757	4	16.7985	4	0.041464
Fhl2	TRUE	sp|O70433|FHL2_MOUSE	sp|O70433|FHL2_MOUSE	Four and a half LIM domains protein 2 OS=Mus musculus OX=10090 GN=Fhl2 PE=1 SV=1	17	21	0.395606	25.6562	4	25.5862	4	0.0699995	0.23006	25.6857	4	25.5909	4	0.0948438	0.753333	25.6212	8	25.6383	8	0.0170535	0.112363	25.671	8	25.5885	8	0.0824216	0.941417	25.5862	4	25.5909	4	0.00463137	0.740921	25.6562	4	25.6857	4	0.0294757	0.519123	25.6562	4	25.5909	4	-0.0653681
Psma3	TRUE	sp|O70435|PSA3_MOUSE	sp|O70435|PSA3_MOUSE	Proteasome subunit alpha type-3 OS=Mus musculus OX=10090 GN=Psma3 PE=1 SV=3	14	28	0.940313	25.5275	4	25.5157	4	0.011786	0.67978	25.6766	4	25.7622	4	-0.0856426	0.110949	25.5216	8	25.7194	8	0.19779	0.776034	25.602	8	25.639	8	-0.0369283	0.0833603	25.5157	4	25.7622	4	0.246504	0.520337	25.5275	4	25.6766	4	0.149076	0.197935	25.5275	4	25.7622	4	0.234718
Stx7	TRUE	sp|O70439|STX7_MOUSE	sp|O70439|STX7_MOUSE	Syntaxin-7 OS=Mus musculus OX=10090 GN=Stx7 PE=1 SV=3	8	12	0.489822	24.132	4	24.1807	4	-0.0486568	0.203247	24.1168	4	24.1986	4	-0.0817517	0.976053	24.1564	8	24.1577	8	0.00135416	0.131849	24.1244	8	24.1896	8	-0.0652042	0.728453	24.1807	4	24.1986	4	0.0179016	0.840622	24.132	4	24.1168	4	-0.0151933	0.402474	24.132	4	24.1986	4	0.0665584
Gnaz	TRUE	sp|O70443|GNAZ_MOUSE	sp|O70443|GNAZ_MOUSE	Guanine nucleotide-binding protein G(z) subunit alpha OS=Mus musculus OX=10090 GN=Gnaz PE=1 SV=4	20	36	0.522955	27.064	4	27.1606	4	-0.096517	0.142868	26.9175	4	27.1489	4	-0.231387	0.455689	27.1123	8	27.0332	8	-0.0790799	0.108584	26.9908	8	27.1547	8	-0.163952	0.892523	27.1606	4	27.1489	4	-0.0116451	0.445925	27.064	4	26.9175	4	-0.146515	0.62033	27.064	4	27.1489	4	0.0848719
Slc16a7	TRUE	sp|O70451|MOT2_MOUSE	sp|O70451|MOT2_MOUSE	Monocarboxylate transporter 2 OS=Mus musculus OX=10090 GN=Slc16a7 PE=1 SV=1	2	2	0.928991	18.5559	4	18.5334	4	0.0224652	0.220038	18.2162	4	18.5064	4	-0.290158	0.26728	18.5446	8	18.3613	8	-0.183322	0.423	18.386	8	18.5199	8	-0.133846	0.845472	18.5334	4	18.5064	4	-0.0270103	0.290197	18.5559	4	18.2162	4	-0.339633	0.843287	18.5559	4	18.5064	4	-0.0494756
Tmem131	TRUE	sp|O70472|TM131_MOUSE	sp|O70472|TM131_MOUSE	Transmembrane protein 131 OS=Mus musculus OX=10090 GN=Tmem131 PE=2 SV=2	1	1	0.0964264	18.8202	4	18.7047	4	0.115435	0.273573	18.889	4	18.7535	4	0.135482	0.399335	18.7624	8	18.8213	8	0.0588089	0.0582013	18.8546	8	18.7291	8	0.125458	0.432516	18.7047	4	18.7535	4	0.0487854	0.563937	18.8202	4	18.889	4	0.0688325	0.353183	18.8202	4	18.7535	4	-0.0666495
Ugdh	TRUE	sp|O70475|UGDH_MOUSE	sp|O70475|UGDH_MOUSE	UDP-glucose 6-dehydrogenase OS=Mus musculus OX=10090 GN=Ugdh PE=1 SV=1	2	2	0.618603	20.6186	4	20.5974	4	0.0212484	0.0382717	20.7527	4	20.622	4	0.130651	0.0597219	20.608	8	20.6873	8	0.0793434	0.0732031	20.6856	8	20.6097	8	0.0759495	0.690316	20.5974	4	20.622	4	0.0246423	0.00160977	20.6186	4	20.7527	4	0.134045	0.947719	20.6186	4	20.622	4	0.00339387
Vamp4	TRUE	sp|O70480|VAMP4_MOUSE	sp|O70480|VAMP4_MOUSE	Vesicle-associated membrane protein 4 OS=Mus musculus OX=10090 GN=Vamp4 PE=1 SV=1	3	4	0.317477	21.6506	4	21.5912	4	0.0594357	0.764193	21.597	4	21.5725	4	0.0244895	0.442592	21.6209	8	21.5848	8	-0.0361118	0.370393	21.6238	8	21.5819	8	0.0419626	0.788964	21.5912	4	21.5725	4	-0.0186386	0.460616	21.6506	4	21.597	4	-0.0535849	0.376274	21.6506	4	21.5725	4	-0.0780744
Ubr1	TRUE	sp|O70481|UBR1_MOUSE	sp|O70481|UBR1_MOUSE	E3 ubiquitin-protein ligase UBR1 OS=Mus musculus OX=10090 GN=Ubr1 PE=1 SV=2	18	23	0.0807089	24.2333	4	24.3149	4	-0.0816242	0.85714	24.2775	4	24.2694	4	0.00808822	0.984785	24.2741	8	24.2735	8	-0.000602022	0.231771	24.2554	8	24.2922	8	-0.036768	0.29162	24.3149	4	24.2694	4	-0.0454582	0.339585	24.2333	4	24.2775	4	0.0442542	0.467196	24.2333	4	24.2694	4	0.036166
Snx3	TRUE	sp|O70492|SNX3_MOUSE	sp|O70492|SNX3_MOUSE	Sorting nexin-3 OS=Mus musculus OX=10090 GN=Snx3 PE=1 SV=3	10	14	0.33417	25.2697	4	25.1333	4	0.136361	0.773416	25.227	4	25.2524	4	-0.0254679	0.624578	25.2015	8	25.2397	8	0.0382176	0.475509	25.2483	8	25.1929	8	0.0554466	0.164384	25.1333	4	25.2524	4	0.119132	0.763323	25.2697	4	25.227	4	-0.0426969	0.906505	25.2697	4	25.2524	4	-0.017229
Snx12	TRUE	sp|O70493|SNX12_MOUSE	sp|O70493|SNX12_MOUSE	Sorting nexin-12 OS=Mus musculus OX=10090 GN=Snx12 PE=1 SV=1	11	21	0.945243	25.5117	4	25.5168	4	-0.00517204	0.678758	25.5231	4	25.4961	4	0.0270219	0.918285	25.5142	8	25.5096	8	-0.00463859	0.808898	25.5174	8	25.5065	8	0.0109249	0.728231	25.5168	4	25.4961	4	-0.0207355	0.88566	25.5117	4	25.5231	4	0.0114584	0.861926	25.5117	4	25.4961	4	-0.0155635
Sp3	TRUE	sp|O70494|SP3_MOUSE	sp|O70494|SP3_MOUSE	Transcription factor Sp3 OS=Mus musculus OX=10090 GN=Sp3 PE=1 SV=2	3	3	0.700937	21.7759	4	21.7442	4	0.0316441	0.391359	21.8233	4	21.7456	4	0.0776772	0.666975	21.76	8	21.7845	8	0.0244278	0.328745	21.7996	8	21.7449	8	0.0546606	0.987006	21.7442	4	21.7456	4	0.00141124	0.572753	21.7759	4	21.8233	4	0.0474444	0.758362	21.7759	4	21.7456	4	-0.0302328
Clcn7	TRUE	sp|O70496|CLCN7_MOUSE	sp|O70496|CLCN7_MOUSE	H(+)/Cl(-) exchange transporter 7 OS=Mus musculus OX=10090 GN=Clcn7 PE=1 SV=1	3	3	0.536518	21.2021	4	21.1604	4	0.0416567	0.376067	21.163	4	21.2029	4	-0.0399302	0.962801	21.1812	8	21.183	8	0.00175005	0.981646	21.1825	8	21.1817	8	0.000863252	0.303728	21.1604	4	21.2029	4	0.0425435	0.575646	21.2021	4	21.163	4	-0.0390434	0.989583	21.2021	4	21.2029	4	0.000886802
Hsd17b12	TRUE	sp|O70503|DHB12_MOUSE	sp|O70503|DHB12_MOUSE	Very-long-chain 3-oxoacyl-CoA reductase OS=Mus musculus OX=10090 GN=Hsd17b12 PE=1 SV=1	13	15	0.31534	25.501	4	25.6096	4	-0.108558	0.0366402	25.5394	4	25.64	4	-0.100557	0.551707	25.5553	8	25.5897	8	0.0344395	0.0549113	25.5202	8	25.6248	8	-0.104557	0.462995	25.6096	4	25.64	4	0.0304386	0.710114	25.501	4	25.5394	4	0.0384405	0.191135	25.501	4	25.64	4	0.138997
Hcn4	TRUE	sp|O70507|HCN4_MOUSE	sp|O70507|HCN4_MOUSE	Potassium/sodium hyperpolarization-activated cyclic nucleotide-gated channel 4 OS=Mus musculus OX=10090 GN=Hcn4 PE=1 SV=2	4	4	0.222746	20.6718	4	20.7781	4	-0.106245	0.545298	20.9313	4	21.0063	4	-0.0750099	0.00351995	20.725	8	20.9688	8	0.243842	0.342519	20.8016	8	20.8922	8	-0.0906274	0.0476519	20.7781	4	21.0063	4	0.228224	0.0507964	20.6718	4	20.9313	4	0.259459	0.0264492	20.6718	4	21.0063	4	0.334469
Kdm6a	TRUE	sp|O70546|KDM6A_MOUSE	sp|O70546|KDM6A_MOUSE	Lysine-specific demethylase 6A OS=Mus musculus OX=10090 GN=Kdm6a PE=1 SV=2	2	2	0.645871	19.0756	4	19.038	4	0.0376012	0.661217	19.0752	4	19.0129	4	0.0622161	0.864593	19.0568	8	19.044	8	-0.0127545	0.501233	19.0754	8	19.0255	8	0.0499087	0.859154	19.038	4	19.0129	4	-0.025062	0.995573	19.0756	4	19.0752	4	-0.000447082	0.697639	19.0756	4	19.0129	4	-0.0626632
Srpk1	TRUE	sp|O70551|SRPK1_MOUSE	sp|O70551|SRPK1_MOUSE	SRSF protein kinase 1 OS=Mus musculus OX=10090 GN=Srpk1 PE=1 SV=2	7	7	0.0207726	22.6644	4	22.8689	4	-0.204528	0.04569	22.6329	4	22.7724	4	-0.139575	0.315454	22.7666	8	22.7026	8	-0.0639743	0.00162507	22.6486	8	22.8207	8	-0.172051	0.119525	22.8689	4	22.7724	4	-0.0964509	0.65788	22.6644	4	22.6329	4	-0.0314977	0.168923	22.6644	4	22.7724	4	0.108077
Diaph2	TRUE	sp|O70566|DIAP2_MOUSE	sp|O70566|DIAP2_MOUSE	Protein diaphanous homolog 2 OS=Mus musculus OX=10090 GN=Diaph2 PE=1 SV=2	16	19	0.942994	24.8973	4	24.9014	4	-0.00412258	0.557793	24.9487	4	24.9219	4	0.0267702	0.292406	24.8994	8	24.9353	8	0.0359602	0.744835	24.923	8	24.9117	8	0.0113238	0.70615	24.9014	4	24.9219	4	0.0205138	0.318047	24.8973	4	24.9487	4	0.0514066	0.692869	24.8973	4	24.9219	4	0.0246364
Smpd2	TRUE	sp|O70572|NSMA_MOUSE	sp|O70572|NSMA_MOUSE	Sphingomyelin phosphodiesterase 2 OS=Mus musculus OX=10090 GN=Smpd2 PE=1 SV=1	6	6	0.507298	22.2716	4	22.2538	4	0.0178483	0.335089	22.208	4	22.2375	4	-0.0295106	0.050731	22.2627	8	22.2227	8	-0.03997	0.790022	22.2398	8	22.2456	8	-0.00583114	0.438644	22.2538	4	22.2375	4	-0.0162905	0.0969317	22.2716	4	22.208	4	-0.0636494	0.169417	22.2716	4	22.2375	4	-0.0341388
Dtnb	TRUE	sp|O70585|DTNB_MOUSE	sp|O70585|DTNB_MOUSE	Dystrobrevin beta OS=Mus musculus OX=10090 GN=Dtnb PE=1 SV=3	3	4	0.76502	22.6121	4	22.5715	4	0.0406085	0.287211	22.5136	4	22.5973	4	-0.0837122	0.616402	22.5918	8	22.5555	8	-0.0363072	0.766874	22.5628	8	22.5844	8	-0.0215519	0.805415	22.5715	4	22.5973	4	0.0258531	0.401695	22.6121	4	22.5136	4	-0.0984675	0.87639	22.6121	4	22.5973	4	-0.0147554
Cask	TRUE	sp|O70589|CSKP_MOUSE	sp|O70589|CSKP_MOUSE	Peripheral plasma membrane protein CASK OS=Mus musculus OX=10090 GN=Cask PE=1 SV=2	53	88	0.307476	27.0115	4	27.0671	4	-0.0556006	0.974017	27.0218	4	27.0231	4	-0.00129849	0.593643	27.0393	8	27.0224	8	-0.0168888	0.363978	27.0167	8	27.0451	8	-0.0284496	0.161553	27.0671	4	27.0231	4	-0.0440399	0.861756	27.0115	4	27.0218	4	0.0102623	0.84285	27.0115	4	27.0231	4	0.0115608
Pfdn2	TRUE	sp|O70591|PFD2_MOUSE	sp|O70591|PFD2_MOUSE	Prefoldin subunit 2 OS=Mus musculus OX=10090 GN=Pfdn2 PE=1 SV=2	9	15	0.0349613	25.4937	4	25.2469	4	0.246779	0.229687	25.4589	4	25.3415	4	0.11739	0.707416	25.3703	8	25.4002	8	0.0298997	0.0103677	25.4763	8	25.2942	8	0.182084	0.160076	25.2469	4	25.3415	4	0.094594	0.766168	25.4937	4	25.4589	4	-0.0347947	0.169163	25.4937	4	25.3415	4	-0.152185
Rtn2	TRUE	sp|O70622|RTN2_MOUSE	sp|O70622|RTN2_MOUSE	Reticulon-2 OS=Mus musculus OX=10090 GN=Rtn2 PE=1 SV=1	1	1	0.301781	19.4526	4	19.598	4	-0.145314	0.099356	19.3241	4	19.5379	4	-0.213785	0.324303	19.5253	8	19.431	8	-0.0942643	0.0477018	19.3884	8	19.5679	8	-0.17955	0.483083	19.598	4	19.5379	4	-0.0600286	0.421028	19.4526	4	19.3241	4	-0.1285	0.526116	19.4526	4	19.5379	4	0.0852856
Pde9a	TRUE	sp|O70628|PDE9A_MOUSE	sp|O70628|PDE9A_MOUSE	High affinity cGMP-specific 3',5'-cyclic phosphodiesterase 9A OS=Mus musculus OX=10090 GN=Pde9a PE=1 SV=1	1	1	0.632541	20.4345	4	20.3999	4	0.03465	0.984032	20.4003	4	20.3991	4	0.00116208	0.680147	20.4172	8	20.3997	8	-0.0174727	0.672621	20.4174	8	20.3995	8	0.0179061	0.991245	20.3999	4	20.3991	4	-0.000728736	0.597919	20.4345	4	20.4003	4	-0.0342167	0.608816	20.4345	4	20.3991	4	-0.0353788
Ly86	TRUE	sp|O88188|LY86_MOUSE	sp|O88188|LY86_MOUSE	Lymphocyte antigen 86 OS=Mus musculus OX=10090 GN=Ly86 PE=1 SV=1	1	1	0.272548	19.1583	4	19.0399	4	0.1184	0.0260803	19.0978	4	18.9713	4	0.126493	0.295902	19.0991	8	19.0346	8	-0.0645026	0.0350952	19.128	8	19.0056	8	0.122446	0.198825	19.0399	4	18.9713	4	-0.0685493	0.55198	19.1583	4	19.0978	4	-0.0604559	0.0935393	19.1583	4	18.9713	4	-0.186949
Ttc3	TRUE	sp|O88196|TTC3_MOUSE	sp|O88196|TTC3_MOUSE	E3 ubiquitin-protein ligase TTC3 OS=Mus musculus OX=10090 GN=Ttc3 PE=1 SV=2	21	22	0.418758	24.2346	4	24.214	4	0.020608	0.454117	24.2363	4	24.2601	4	-0.0238043	0.219146	24.2243	8	24.2482	8	0.0239242	0.936365	24.2355	8	24.2371	8	-0.00159814	0.0278653	24.214	4	24.2601	4	0.0461303	0.961945	24.2346	4	24.2363	4	0.00171801	0.395883	24.2346	4	24.2601	4	0.0255223
Cfdp1	TRUE	sp|O88271|CFDP1_MOUSE	sp|O88271|CFDP1_MOUSE	Craniofacial development protein 1 OS=Mus musculus OX=10090 GN=Cfdp1 PE=1 SV=1	5	9	0.416952	23.8168	4	23.7574	4	0.0593383	0.23985	23.8723	4	23.797	4	0.0753409	0.310102	23.7871	8	23.8346	8	0.0475266	0.142115	23.8445	8	23.7772	8	0.0673396	0.443076	23.7574	4	23.797	4	0.0395253	0.48804	23.8168	4	23.8723	4	0.0555278	0.817875	23.8168	4	23.797	4	-0.0198131
Grem2	TRUE	sp|O88273|GREM2_MOUSE	sp|O88273|GREM2_MOUSE	Gremlin-2 OS=Mus musculus OX=10090 GN=Grem2 PE=1 SV=1	1	1	0.79122	19.3983	4	19.4367	4	-0.0384584	0.225985	19.6708	4	19.4273	4	0.243515	0.272747	19.4175	8	19.5491	8	0.131607	0.397089	19.5346	8	19.432	8	0.102528	0.884335	19.4367	4	19.4273	4	-0.00938017	0.260109	19.3983	4	19.6708	4	0.272593	0.83519	19.3983	4	19.4273	4	0.0290782
Znf326	TRUE	sp|O88291|ZN326_MOUSE	sp|O88291|ZN326_MOUSE	DBIRD complex subunit ZNF326 OS=Mus musculus OX=10090 GN=Znf326 PE=1 SV=1	17	20	0.217356	24.7991	4	24.7006	4	0.0985323	0.217348	24.8411	4	24.7336	4	0.107501	0.515892	24.7499	8	24.7873	8	0.0374623	0.0585015	24.8201	8	24.7171	8	0.103017	0.476522	24.7006	4	24.7336	4	0.0329778	0.678949	24.7991	4	24.8411	4	0.0419469	0.459452	24.7991	4	24.7336	4	-0.0655546
Sorl1	TRUE	sp|O88307|SORL_MOUSE	sp|O88307|SORL_MOUSE	Sortilin-related receptor OS=Mus musculus OX=10090 GN=Sorl1 PE=1 SV=3	35	41	0.178501	25.114	4	25.0796	4	0.0344865	0.498739	25.0327	4	25.065	4	-0.0322786	0.0747517	25.0968	8	25.0488	8	-0.0479581	0.96912	25.0734	8	25.0723	8	0.00110397	0.64219	25.0796	4	25.065	4	-0.0145756	0.0909732	25.114	4	25.0327	4	-0.0813407	0.0910419	25.114	4	25.065	4	-0.0490621
Nid2	TRUE	sp|O88322|NID2_MOUSE	sp|O88322|NID2_MOUSE	Nidogen-2 OS=Mus musculus OX=10090 GN=Nid2 PE=1 SV=2	35	42	0.438418	25.7252	4	25.6729	4	0.0523516	0.287823	25.7893	4	25.7131	4	0.0762156	0.271095	25.699	8	25.7512	8	0.052176	0.169848	25.7573	8	25.693	8	0.0642836	0.579756	25.6729	4	25.7131	4	0.040244	0.321568	25.7252	4	25.7893	4	0.064108	0.889174	25.7252	4	25.7131	4	-0.0121076
Ctnnal1	TRUE	sp|O88327|CTNL1_MOUSE	sp|O88327|CTNL1_MOUSE	Alpha-catulin OS=Mus musculus OX=10090 GN=Ctnnal1 PE=1 SV=1	2	2	0.729989	20.4906	4	20.5274	4	-0.0368589	0.524565	20.4224	4	20.4766	4	-0.0542001	0.348624	20.509	8	20.4495	8	-0.0594552	0.475941	20.4565	8	20.502	8	-0.0455295	0.56819	20.5274	4	20.4766	4	-0.0507847	0.515958	20.4906	4	20.4224	4	-0.0681258	0.91156	20.4906	4	20.4766	4	-0.0139258
Myo1a	TRUE	sp|O88329|MYO1A_MOUSE	sp|O88329|MYO1A_MOUSE	Unconventional myosin-Ia OS=Mus musculus OX=10090 GN=Myo1a PE=2 SV=2	4	4	0.402641	22.0427	4	22.1316	4	-0.0889228	0.389201	22.1182	4	22.175	4	-0.0567627	0.317532	22.0872	8	22.1466	8	0.0594493	0.216203	22.0805	8	22.1533	8	-0.0728428	0.418136	22.1316	4	22.175	4	0.0433692	0.498648	22.0427	4	22.1182	4	0.0755293	0.191485	22.0427	4	22.175	4	0.132292
Wdr1	TRUE	sp|O88342|WDR1_MOUSE	sp|O88342|WDR1_MOUSE	WD repeat-containing protein 1 OS=Mus musculus OX=10090 GN=Wdr1 PE=1 SV=3	41	96	0.731079	28.128	4	28.1077	4	0.0202319	0.0810532	28.0917	4	28.1409	4	-0.0491718	0.959333	28.1178	8	28.1163	8	-0.00155326	0.633354	28.1098	8	28.1243	8	-0.01447	0.49433	28.1077	4	28.1409	4	0.0331486	0.403859	28.128	4	28.0917	4	-0.0362551	0.778012	28.128	4	28.1409	4	0.0129167
Slc4a4	TRUE	sp|O88343|S4A4_MOUSE	sp|O88343|S4A4_MOUSE	Electrogenic sodium bicarbonate cotransporter 1 OS=Mus musculus OX=10090 GN=Slc4a4 PE=1 SV=2	29	50	0.0826873	26.4604	4	26.6846	4	-0.224117	0.0818528	26.3951	4	26.7195	4	-0.324368	0.896661	26.5725	8	26.5573	8	-0.0152018	0.00792302	26.4278	8	26.702	8	-0.274242	0.619965	26.6846	4	26.7195	4	0.0349238	0.724531	26.4604	4	26.3951	4	-0.0653274	0.0735099	26.4604	4	26.7195	4	0.25904
Ikbkb	TRUE	sp|O88351|IKKB_MOUSE	sp|O88351|IKKB_MOUSE	Inhibitor of nuclear factor kappa-B kinase subunit beta OS=Mus musculus OX=10090 GN=Ikbkb PE=1 SV=1	11	11	0.437949	23.0652	4	23.1009	4	-0.0356882	0.399109	23.1372	4	23.1115	4	0.0257721	0.123923	23.083	8	23.1244	8	0.0413311	0.85965	23.1012	8	23.1062	8	-0.00495802	0.642455	23.1009	4	23.1115	4	0.010601	0.17381	23.0652	4	23.1372	4	0.0720612	0.269373	23.0652	4	23.1115	4	0.0462891
Vti1b	TRUE	sp|O88384|VTI1B_MOUSE	sp|O88384|VTI1B_MOUSE	Vesicle transport through interaction with t-SNAREs homolog 1B OS=Mus musculus OX=10090 GN=Vti1b PE=1 SV=1	8	11	0.19035	22.8767	4	22.9485	4	-0.0717975	0.580917	22.8922	4	22.9256	4	-0.0334045	0.923779	22.9126	8	22.9089	8	-0.00368831	0.156946	22.8844	8	22.937	8	-0.052601	0.660055	22.9485	4	22.9256	4	-0.0228848	0.793037	22.8767	4	22.8922	4	0.0155082	0.458073	22.8767	4	22.9256	4	0.0489127
Tulp3	TRUE	sp|O88413|TULP3_MOUSE	sp|O88413|TULP3_MOUSE	Tubby-related protein 3 OS=Mus musculus OX=10090 GN=Tulp3 PE=1 SV=1	4	4	0.313846	21.4447	4	21.423	4	0.0216865	0.78642	21.4501	4	21.4595	4	-0.00932107	0.271842	21.4339	8	21.4548	8	0.0209427	0.750609	21.4474	8	21.4412	8	0.00618271	0.259345	21.423	4	21.4595	4	0.0364465	0.833693	21.4447	4	21.4501	4	0.00543895	0.52885	21.4447	4	21.4595	4	0.01476
Cacna1h	TRUE	sp|O88427|CAC1H_MOUSE	sp|O88427|CAC1H_MOUSE	Voltage-dependent T-type calcium channel subunit alpha-1H OS=Mus musculus OX=10090 GN=Cacna1h PE=1 SV=3	2	2	0.170997	19.7314	4	20.0949	4	-0.363556	0.818	19.9037	4	19.8694	4	0.0342764	0.856425	19.9132	8	19.8866	8	-0.0266012	0.251544	19.8175	8	19.9822	8	-0.16464	0.0659038	20.0949	4	19.8694	4	-0.225518	0.524021	19.7314	4	19.9037	4	0.172315	0.593838	19.7314	4	19.8694	4	0.138039
Papss2	TRUE	sp|O88428|PAPS2_MOUSE	sp|O88428|PAPS2_MOUSE	Bifunctional 3'-phosphoadenosine 5'-phosphosulfate synthase 2 OS=Mus musculus OX=10090 GN=Papss2 PE=1 SV=2	8	9	0.0641824	23.2367	4	23.1317	4	0.104927	0.0951	23.2467	4	23.1222	4	0.124533	0.995313	23.1842	8	23.1845	8	0.000283974	0.00690351	23.2417	8	23.127	8	0.11473	0.897166	23.1317	4	23.1222	4	-0.00951877	0.77335	23.2367	4	23.2467	4	0.0100867	0.134456	23.2367	4	23.1222	4	-0.114446
Mtx2	TRUE	sp|O88441|MTX2_MOUSE	sp|O88441|MTX2_MOUSE	Metaxin-2 OS=Mus musculus OX=10090 GN=Mtx2 PE=1 SV=1	16	31	0.892509	26.6868	4	26.7045	4	-0.0177073	0.170586	26.6901	4	26.7552	4	-0.0651825	0.672532	26.6956	8	26.7227	8	0.0270283	0.514993	26.6884	8	26.7299	8	-0.0414449	0.570885	26.7045	4	26.7552	4	0.0507659	0.975254	26.6868	4	26.6901	4	0.00329064	0.52714	26.6868	4	26.7552	4	0.0684732
Adcy1	TRUE	sp|O88444|ADCY1_MOUSE	sp|O88444|ADCY1_MOUSE	Adenylate cyclase type 1 OS=Mus musculus OX=10090 GN=Adcy1 PE=1 SV=2	22	23	0.404258	24.642	4	24.7132	4	-0.0712521	0.185546	24.5744	4	24.7343	4	-0.159905	0.745245	24.6776	8	24.6544	8	-0.0231941	0.0883856	24.6082	8	24.7238	8	-0.115578	0.63416	24.7132	4	24.7343	4	0.0211322	0.612361	24.642	4	24.5744	4	-0.0675204	0.30892	24.642	4	24.7343	4	0.0923843
Klc1	TRUE	sp|O88447|KLC1_MOUSE	sp|O88447|KLC1_MOUSE	Kinesin light chain 1 OS=Mus musculus OX=10090 GN=Klc1 PE=1 SV=3	34	50	0.338464	26.2349	4	26.2075	4	0.0274745	0.130342	26.3042	4	26.2205	4	0.0836802	0.195057	26.2212	8	26.2624	8	0.0411766	0.072061	26.2696	8	26.214	8	0.0555773	0.607884	26.2075	4	26.2205	4	0.0130737	0.206704	26.2349	4	26.3042	4	0.0692795	0.671736	26.2349	4	26.2205	4	-0.0144007
Klc2	TRUE	sp|O88448|KLC2_MOUSE	sp|O88448|KLC2_MOUSE	Kinesin light chain 2 OS=Mus musculus OX=10090 GN=Klc2 PE=1 SV=1	17	23	0.809298	24.7831	4	24.7755	4	0.00759546	0.0431441	24.6497	4	24.7977	4	-0.147991	0.198367	24.7793	8	24.7237	8	-0.0556222	0.0978237	24.7164	8	24.7866	8	-0.0701978	0.675205	24.7755	4	24.7977	4	0.022171	0.0182678	24.7831	4	24.6497	4	-0.133415	0.775702	24.7831	4	24.7977	4	0.0145755
Dhcr7	TRUE	sp|O88455|DHCR7_MOUSE	sp|O88455|DHCR7_MOUSE	7-dehydrocholesterol reductase OS=Mus musculus OX=10090 GN=Dhcr7 PE=1 SV=1	4	5	0.931863	22.1987	4	22.2078	4	-0.0090709	0.858786	22.217	4	22.232	4	-0.015023	0.729457	22.2032	8	22.2245	8	0.0212637	0.844889	22.2078	8	22.2199	8	-0.012047	0.755853	22.2078	4	22.232	4	0.0242398	0.869354	22.1987	4	22.217	4	0.0182876	0.769159	22.1987	4	22.232	4	0.0333107
Capns1	TRUE	sp|O88456|CPNS1_MOUSE	sp|O88456|CPNS1_MOUSE	Calpain small subunit 1 OS=Mus musculus OX=10090 GN=Capns1 PE=1 SV=2	12	15	0.528763	25.0438	4	25.086	4	-0.0422063	0.131768	24.9522	4	25.1048	4	-0.15259	0.541155	25.0649	8	25.0285	8	-0.0364693	0.0873384	24.998	8	25.0954	8	-0.0973981	0.815371	25.086	4	25.1048	4	0.0187226	0.272364	25.0438	4	24.9522	4	-0.0916611	0.491825	25.0438	4	25.1048	4	0.0609288
Znf106	TRUE	sp|O88466|ZN106_MOUSE	sp|O88466|ZN106_MOUSE	Zinc finger protein 106 OS=Mus musculus OX=10090 GN=Znf106 PE=1 SV=3	1	1	0.676682	17.9863	4	17.8238	4	0.162497	0.451983	18.1826	4	17.95	4	0.232642	0.483982	17.9051	8	18.0663	8	0.161248	0.388919	18.0845	8	17.8869	8	0.19757	0.710702	17.8238	4	17.95	4	0.126176	0.58545	17.9863	4	18.1826	4	0.19632	0.902098	17.9863	4	17.95	4	-0.036322
Dync1i1	TRUE	sp|O88485|DC1I1_MOUSE	sp|O88485|DC1I1_MOUSE	Cytoplasmic dynein 1 intermediate chain 1 OS=Mus musculus OX=10090 GN=Dync1i1 PE=1 SV=2	28	47	0.214799	26.1993	4	26.1383	4	0.0610134	0.449814	26.1923	4	26.1581	4	0.0342216	0.839731	26.1688	8	26.1752	8	0.006429	0.117457	26.1958	8	26.1482	8	0.0476175	0.693426	26.1383	4	26.1581	4	0.0198249	0.860022	26.1993	4	26.1923	4	-0.00696688	0.391386	26.1993	4	26.1581	4	-0.0411885
Dync1i2	TRUE	sp|O88487|DC1I2_MOUSE	sp|O88487|DC1I2_MOUSE	Cytoplasmic dynein 1 intermediate chain 2 OS=Mus musculus OX=10090 GN=Dync1i2 PE=1 SV=1	23	37	0.573165	25.4235	4	25.4683	4	-0.0447719	0.613123	25.4583	4	25.4423	4	0.0160257	0.911925	25.4459	8	25.4503	8	0.00434018	0.713515	25.4409	8	25.4553	8	-0.0143731	0.453662	25.4683	4	25.4423	4	-0.0260586	0.655868	25.4235	4	25.4583	4	0.0347389	0.817573	25.4235	4	25.4423	4	0.0187133
Nsd1	TRUE	sp|O88491|NSD1_MOUSE	sp|O88491|NSD1_MOUSE	Histone-lysine N-methyltransferase, H3 lysine-36 specific OS=Mus musculus OX=10090 GN=Nsd1 PE=1 SV=1	3	3	0.3996	20.0865	4	20.0072	4	0.0793027	0.107719	20.1498	4	20.0481	4	0.101696	0.346131	20.0469	8	20.099	8	0.0520895	0.089661	20.1182	8	20.0277	8	0.0904991	0.390098	20.0072	4	20.0481	4	0.0408931	0.520425	20.0865	4	20.1498	4	0.063286	0.664975	20.0865	4	20.0481	4	-0.0384096
Plin4	TRUE	sp|O88492|PLIN4_MOUSE	sp|O88492|PLIN4_MOUSE	Perilipin-4 OS=Mus musculus OX=10090 GN=Plin4 PE=1 SV=2	12	13	0.00726327	23.8286	4	23.6337	4	0.194867	0.982634	23.7246	4	23.7257	4	-0.00110762	0.903955	23.7312	8	23.7252	8	-0.00599427	0.0345276	23.7766	8	23.6797	8	0.0968797	0.0151882	23.6337	4	23.7257	4	0.091993	0.15249	23.8286	4	23.7246	4	-0.103982	0.0897091	23.8286	4	23.7257	4	-0.102874
Gpr50	TRUE	sp|O88495|MTR1L_MOUSE	sp|O88495|MTR1L_MOUSE	Melatonin-related receptor OS=Mus musculus OX=10090 GN=Gpr50 PE=1 SV=3	1	1	0.00482311	15.7795	4	16.2375	4	-0.457975	0.110374	16.3081	4	15.9904	4	0.317695	0.332396	16.0085	8	16.1492	8	0.140718	0.63349	16.0438	8	16.1139	8	-0.0701397	0.0483974	16.2375	4	15.9904	4	-0.247117	0.022296	15.7795	4	16.3081	4	0.528553	0.185562	15.7795	4	15.9904	4	0.210858
Pde8a	TRUE	sp|O88502|PDE8A_MOUSE	sp|O88502|PDE8A_MOUSE	High affinity cAMP-specific and IBMX-insensitive 3',5'-cyclic phosphodiesterase 8A OS=Mus musculus OX=10090 GN=Pde8a PE=1 SV=1	4	4	0.502059	20.2576	4	20.3604	4	-0.102851	0.227406	20.016	4	20.2619	4	-0.245938	0.174821	20.309	8	20.1389	8	-0.170067	0.163321	20.1368	8	20.3112	8	-0.174395	0.459256	20.3604	4	20.2619	4	-0.0985231	0.265298	20.2576	4	20.016	4	-0.24161	0.978357	20.2576	4	20.2619	4	0.00432791
Cntfr	TRUE	sp|O88507|CNTFR_MOUSE	sp|O88507|CNTFR_MOUSE	Ciliary neurotrophic factor receptor subunit alpha OS=Mus musculus OX=10090 GN=Cntfr PE=1 SV=2	12	16	0.142779	24.6396	4	24.7366	4	-0.0969384	0.127112	24.5078	4	24.6701	4	-0.162289	0.129586	24.6881	8	24.589	8	-0.0990976	0.040242	24.5737	8	24.7033	8	-0.129613	0.321751	24.7366	4	24.6701	4	-0.0664225	0.189371	24.6396	4	24.5078	4	-0.131773	0.678989	24.6396	4	24.6701	4	0.0305159
Ap1g2	TRUE	sp|O88512|AP1G2_MOUSE	sp|O88512|AP1G2_MOUSE	AP-1 complex subunit gamma-like 2 OS=Mus musculus OX=10090 GN=Ap1g2 PE=1 SV=2	1	1	0.363055	20.6099	4	20.6904	4	-0.0805259	0.388587	20.8271	4	20.7375	4	0.0895947	0.0539374	20.6502	8	20.7823	8	0.132143	0.950705	20.7185	8	20.714	8	0.00453443	0.629494	20.6904	4	20.7375	4	0.0470825	0.045035	20.6099	4	20.8271	4	0.217203	0.340288	20.6099	4	20.7375	4	0.127608
Shoc2	TRUE	sp|O88520|SHOC2_MOUSE	sp|O88520|SHOC2_MOUSE	Leucine-rich repeat protein SHOC-2 OS=Mus musculus OX=10090 GN=Shoc2 PE=1 SV=2	9	9	0.583927	23.2768	4	23.248	4	0.0287688	0.156457	23.3308	4	23.2604	4	0.0704046	0.341789	23.2624	8	23.2956	8	0.0332454	0.147272	23.3038	8	23.2542	8	0.0495867	0.79866	23.248	4	23.2604	4	0.0124276	0.291933	23.2768	4	23.3308	4	0.0540633	0.614538	23.2768	4	23.2604	4	-0.0163413
Ikbkg	TRUE	sp|O88522|NEMO_MOUSE	sp|O88522|NEMO_MOUSE	NF-kappa-B essential modulator OS=Mus musculus OX=10090 GN=Ikbkg PE=1 SV=2	11	11	0.302348	23.3022	4	23.257	4	0.0452552	0.0725432	23.3762	4	23.2478	4	0.128422	0.451698	23.2796	8	23.312	8	0.0324228	0.0298548	23.3392	8	23.2524	8	0.0868384	0.767908	23.257	4	23.2478	4	-0.00916036	0.29778	23.3022	4	23.3762	4	0.074006	0.240081	23.3022	4	23.2478	4	-0.0544156
Ppt1	TRUE	sp|O88531|PPT1_MOUSE	sp|O88531|PPT1_MOUSE	Palmitoyl-protein thioesterase 1 OS=Mus musculus OX=10090 GN=Ppt1 PE=1 SV=2	14	22	0.822746	25.9432	4	25.9597	4	-0.0165295	0.0154572	25.8076	4	25.9772	4	-0.169529	0.270832	25.9515	8	25.8924	8	-0.0590679	0.0720289	25.8754	8	25.9684	8	-0.093029	0.724983	25.9597	4	25.9772	4	0.0174317	0.112375	25.9432	4	25.8076	4	-0.135567	0.607389	25.9432	4	25.9772	4	0.0339612
Zfr	TRUE	sp|O88532|ZFR_MOUSE	sp|O88532|ZFR_MOUSE	Zinc finger RNA-binding protein OS=Mus musculus OX=10090 GN=Zfr PE=1 SV=2	41	57	0.220221	26.3968	4	26.2987	4	0.0981318	0.0403914	26.417	4	26.3101	4	0.106912	0.740979	26.3477	8	26.3636	8	0.0158697	0.0185593	26.4069	8	26.3044	8	0.102522	0.772905	26.2987	4	26.3101	4	0.0114797	0.791684	26.3968	4	26.417	4	0.0202597	0.293042	26.3968	4	26.3101	4	-0.0866521
Ddc	TRUE	sp|O88533|DDC_MOUSE	sp|O88533|DDC_MOUSE	Aromatic-L-amino-acid decarboxylase OS=Mus musculus OX=10090 GN=Ddc PE=1 SV=1	13	18	0.256395	24.4679	4	24.543	4	-0.0751305	0.0383712	24.6608	4	24.5483	4	0.112578	0.0353631	24.5054	8	24.6046	8	0.0991251	0.713039	24.5644	8	24.5456	8	0.0187237	0.930617	24.543	4	24.5483	4	0.00527084	0.00519532	24.4679	4	24.6608	4	0.192979	0.177005	24.4679	4	24.5483	4	0.0804014
Cops3	TRUE	sp|O88543|CSN3_MOUSE	sp|O88543|CSN3_MOUSE	COP9 signalosome complex subunit 3 OS=Mus musculus OX=10090 GN=Cops3 PE=1 SV=3	24	39	0.735617	26.5224	4	26.4995	4	0.0228495	0.0767513	26.577	4	26.4727	4	0.104316	0.749283	26.5109	8	26.5248	8	0.0138794	0.127269	26.5497	8	26.4861	8	0.0635828	0.574513	26.4995	4	26.4727	4	-0.0268539	0.447327	26.5224	4	26.577	4	0.0546127	0.528785	26.5224	4	26.4727	4	-0.0497034
Cops4	TRUE	sp|O88544|CSN4_MOUSE	sp|O88544|CSN4_MOUSE	COP9 signalosome complex subunit 4 OS=Mus musculus OX=10090 GN=Cops4 PE=1 SV=1	29	48	0.254219	26.9389	4	26.8914	4	0.0475027	0.235939	26.98	4	26.9231	4	0.0569061	0.245524	26.9152	8	26.9516	8	0.0363763	0.0862701	26.9595	8	26.9073	8	0.0522044	0.430693	26.8914	4	26.9231	4	0.0316746	0.38011	26.9389	4	26.98	4	0.041078	0.742238	26.9389	4	26.9231	4	-0.0158281
Cops6	TRUE	sp|O88545|CSN6_MOUSE	sp|O88545|CSN6_MOUSE	COP9 signalosome complex subunit 6 OS=Mus musculus OX=10090 GN=Cops6 PE=1 SV=1	15	20	0.895993	25.4569	4	25.4409	4	0.0160263	0.222996	25.5666	4	25.4654	4	0.101216	0.335238	25.4489	8	25.516	8	0.0671185	0.401964	25.5117	8	25.4531	8	0.0586209	0.711214	25.4409	4	25.4654	4	0.0245239	0.410233	25.4569	4	25.5666	4	0.109713	0.950421	25.4569	4	25.4654	4	0.00849757
Men1	TRUE	sp|O88559|MEN1_MOUSE	sp|O88559|MEN1_MOUSE	Menin OS=Mus musculus OX=10090 GN=Men1 PE=1 SV=2	4	4	0.440475	21.5691	4	21.5305	4	0.0385876	0.737705	21.659	4	21.6446	4	0.0144368	0.004183	21.5498	8	21.6518	8	0.101964	0.516108	21.6141	8	21.5876	8	0.0265122	0.0380052	21.5305	4	21.6446	4	0.11404	0.0927551	21.5691	4	21.659	4	0.0898889	0.188511	21.5691	4	21.6446	4	0.0754521
Slc27a3	TRUE	sp|O88561|S27A3_MOUSE	sp|O88561|S27A3_MOUSE	Long-chain fatty acid transport protein 3 OS=Mus musculus OX=10090 GN=Slc27a3 PE=1 SV=2	1	1	0.544408	19.454	4	19.391	4	0.0630158	0.907303	19.4427	4	19.4227	4	0.0200043	0.911075	19.4225	8	19.4327	8	0.010192	0.648014	19.4484	8	19.4069	8	0.04151	0.830851	19.391	4	19.4227	4	0.0316978	0.932827	19.454	4	19.4427	4	-0.0113138	0.839994	19.454	4	19.4227	4	-0.031318
Hnrnpa2b1	TRUE	sp|O88569|ROA2_MOUSE	sp|O88569|ROA2_MOUSE	Heterogeneous nuclear ribonucleoproteins A2/B1 OS=Mus musculus OX=10090 GN=Hnrnpa2b1 PE=1 SV=2	51	162	0.581339	29.4083	4	29.3402	4	0.0680487	0.273549	29.424	4	29.3468	4	0.0772615	0.865346	29.3742	8	29.3854	8	0.0111696	0.259033	29.4162	8	29.3435	8	0.0726551	0.930752	29.3402	4	29.3468	4	0.0065632	0.892421	29.4083	4	29.424	4	0.015776	0.627392	29.4083	4	29.3468	4	-0.0614855
Lrp6	TRUE	sp|O88572|LRP6_MOUSE	sp|O88572|LRP6_MOUSE	Low-density lipoprotein receptor-related protein 6 OS=Mus musculus OX=10090 GN=Lrp6 PE=1 SV=1	1	1	0.660876	18.8358	4	18.8702	4	-0.034359	0.440248	18.7099	4	18.7735	4	-0.0635973	0.0483033	18.853	8	18.7417	8	-0.111261	0.412208	18.7729	8	18.8218	8	-0.0489781	0.278943	18.8702	4	18.7735	4	-0.0966417	0.121598	18.8358	4	18.7099	4	-0.12588	0.378737	18.8358	4	18.7735	4	-0.0622827
Comt	TRUE	sp|O88587|COMT_MOUSE	sp|O88587|COMT_MOUSE	Catechol O-methyltransferase OS=Mus musculus OX=10090 GN=Comt PE=1 SV=2	14	16	0.697494	24.2632	4	24.2281	4	0.0350819	0.379805	24.2596	4	24.2342	4	0.0253784	0.97774	24.2457	8	24.2469	8	0.00120698	0.480614	24.2614	8	24.2312	8	0.0302301	0.899334	24.2281	4	24.2342	4	0.00605874	0.964013	24.2632	4	24.2596	4	-0.00364477	0.726289	24.2632	4	24.2342	4	-0.0290231
Becn1	TRUE	sp|O88597|BECN1_MOUSE	sp|O88597|BECN1_MOUSE	Beclin-1 OS=Mus musculus OX=10090 GN=Becn1 PE=1 SV=3	11	14	0.0766537	23.8494	4	23.8936	4	-0.0441782	0.954075	23.9172	4	23.9156	4	0.00162345	0.0247936	23.8715	8	23.9164	8	0.0448434	0.32199	23.8833	8	23.9046	8	-0.0212774	0.440607	23.8936	4	23.9156	4	0.0219426	0.0189987	23.8494	4	23.9172	4	0.0677442	0.0854106	23.8494	4	23.9156	4	0.0661208
Cacng2	TRUE	sp|O88602|CCG2_MOUSE	sp|O88602|CCG2_MOUSE	Voltage-dependent calcium channel gamma-2 subunit OS=Mus musculus OX=10090 GN=Cacng2 PE=1 SV=1	7	11	0.125932	23.3933	4	23.6605	4	-0.267202	0.100094	23.1821	4	23.5761	4	-0.394017	0.333466	23.5269	8	23.3791	8	-0.147761	0.0188545	23.2877	8	23.6183	8	-0.33061	0.33349	23.6605	4	23.5761	4	-0.0843532	0.411724	23.3933	4	23.1821	4	-0.211168	0.289264	23.3933	4	23.5761	4	0.182849
Parg	TRUE	sp|O88622|PARG_MOUSE	sp|O88622|PARG_MOUSE	Poly(ADP-ribose) glycohydrolase OS=Mus musculus OX=10090 GN=Parg PE=1 SV=2	5	5	0.565815	21.9106	4	21.8781	4	0.0325542	0.117632	21.969	4	21.8811	4	0.0878472	0.429706	21.8943	8	21.925	8	0.0306966	0.108527	21.9398	8	21.8796	8	0.0602007	0.887233	21.8781	4	21.8811	4	0.00305009	0.430243	21.9106	4	21.969	4	0.0583431	0.621472	21.9106	4	21.8811	4	-0.0295041
Gosr1	TRUE	sp|O88630|GOSR1_MOUSE	sp|O88630|GOSR1_MOUSE	Golgi SNAP receptor complex member 1 OS=Mus musculus OX=10090 GN=Gosr1 PE=1 SV=2	5	6	0.620709	22.2262	4	22.3674	4	-0.141143	0.494562	22.089	4	22.2254	4	-0.136379	0.388563	22.2968	8	22.1572	8	-0.139608	0.39153	22.1576	8	22.2964	8	-0.138761	0.636792	22.3674	4	22.2254	4	-0.14199	0.434468	22.2262	4	22.089	4	-0.137226	0.995833	22.2262	4	22.2254	4	-0.000847333
Pak1	TRUE	sp|O88643|PAK1_MOUSE	sp|O88643|PAK1_MOUSE	Serine/threonine-protein kinase PAK 1 OS=Mus musculus OX=10090 GN=Pak1 PE=1 SV=1	18	43	0.357128	26.5779	4	26.6066	4	-0.028734	0.372053	26.5659	4	26.5956	4	-0.0296401	0.592518	26.5923	8	26.5808	8	-0.0115035	0.161431	26.5719	8	26.6011	8	-0.0291871	0.731966	26.6066	4	26.5956	4	-0.0110505	0.691955	26.5779	4	26.5659	4	-0.0119566	0.56928	26.5779	4	26.5956	4	0.0176835
Lamtor3	TRUE	sp|O88653|LTOR3_MOUSE	sp|O88653|LTOR3_MOUSE	Ragulator complex protein LAMTOR3 OS=Mus musculus OX=10090 GN=Lamtor3 PE=1 SV=1	6	7	0.380381	24.8954	4	24.7398	4	0.155629	0.587124	24.7886	4	24.7553	4	0.0333481	0.604652	24.8176	8	24.772	8	-0.0456274	0.275488	24.842	8	24.7475	8	0.0944885	0.826405	24.7398	4	24.7553	4	0.015513	0.53113	24.8954	4	24.7886	4	-0.106768	0.416623	24.8954	4	24.7553	4	-0.140116
Emp2	TRUE	sp|O88662|EMP2_MOUSE	sp|O88662|EMP2_MOUSE	Epithelial membrane protein 2 OS=Mus musculus OX=10090 GN=Emp2 PE=1 SV=1	2	3	0.406342	20.2936	4	20.017	4	0.276601	0.168557	19.9723	4	20.2402	4	-0.267903	0.788314	20.1553	8	20.1062	8	-0.049068	0.981039	20.1329	8	20.1286	8	0.00434898	0.303303	20.017	4	20.2402	4	0.223184	0.315149	20.2936	4	19.9723	4	-0.32132	0.851719	20.2936	4	20.2402	4	-0.0534169
Brd7	TRUE	sp|O88665|BRD7_MOUSE	sp|O88665|BRD7_MOUSE	Bromodomain-containing protein 7 OS=Mus musculus OX=10090 GN=Brd7 PE=1 SV=1	1	1	0.108118	20.5472	4	20.3502	4	0.197055	0.906548	20.4558	4	20.4707	4	-0.0148689	0.863196	20.4487	8	20.4633	8	0.01457	0.270863	20.5015	8	20.4104	8	0.0910931	0.237988	20.3502	4	20.4707	4	0.120532	0.51189	20.5472	4	20.4558	4	-0.0913921	0.575215	20.5472	4	20.4707	4	-0.0765231
Creg1	TRUE	sp|O88668|CREG1_MOUSE	sp|O88668|CREG1_MOUSE	Protein CREG1 OS=Mus musculus OX=10090 GN=Creg1 PE=1 SV=1	1	1	0.155664	17.3254	4	17.13	4	0.19538	0.919586	17.2009	4	17.2095	4	-0.00855809	0.773618	17.2277	8	17.2052	8	-0.0225006	0.220263	17.2632	8	17.1697	8	0.0934112	0.484034	17.13	4	17.2095	4	0.0794687	0.254014	17.3254	4	17.2009	4	-0.12447	0.205876	17.3254	4	17.2095	4	-0.115912
Dgka	TRUE	sp|O88673|DGKA_MOUSE	sp|O88673|DGKA_MOUSE	Diacylglycerol kinase alpha OS=Mus musculus OX=10090 GN=Dgka PE=1 SV=2	1	1	0.853121	21.1052	4	21.0824	4	0.0227598	0.168151	21.1823	4	21.0104	4	0.171919	0.975405	21.0938	8	21.0963	8	0.00255455	0.227543	21.1437	8	21.0464	8	0.0973393	0.532	21.0824	4	21.0104	4	-0.0720249	0.54001	21.1052	4	21.1823	4	0.077134	0.533582	21.1052	4	21.0104	4	-0.0947847
Psmc3	TRUE	sp|O88685|PRS6A_MOUSE	sp|O88685|PRS6A_MOUSE	26S proteasome regulatory subunit 6A OS=Mus musculus OX=10090 GN=Psmc3 PE=1 SV=2	33	55	0.219345	27.4599	4	27.3834	4	0.076423	0.274832	27.528	4	27.4443	4	0.0837246	0.187349	27.4217	8	27.4862	8	0.0645022	0.0953269	27.4939	8	27.4139	8	0.0800738	0.216993	27.3834	4	27.4443	4	0.0608515	0.413353	27.4599	4	27.528	4	0.068153	0.820041	27.4599	4	27.4443	4	-0.0155716
Ugcg	TRUE	sp|O88693|CEGT_MOUSE	sp|O88693|CEGT_MOUSE	Ceramide glucosyltransferase OS=Mus musculus OX=10090 GN=Ugcg PE=1 SV=1	1	1	0.979511	18.7196	4	18.7222	4	-0.00261889	0.865949	18.6539	4	18.6679	4	-0.013993	0.321471	18.7209	8	18.6609	8	-0.0600176	0.892786	18.6868	8	18.6951	8	-0.00830596	0.587508	18.7222	4	18.6679	4	-0.0543306	0.458631	18.7196	4	18.6539	4	-0.0657047	0.507352	18.7196	4	18.6679	4	-0.0517117
Clpp	TRUE	sp|O88696|CLPP_MOUSE	sp|O88696|CLPP_MOUSE	ATP-dependent Clp protease proteolytic subunit, mitochondrial OS=Mus musculus OX=10090 GN=Clpp PE=1 SV=1	12	20	0.734448	25.855	4	25.8709	4	-0.0159268	0.385833	25.8219	4	25.8559	4	-0.0340435	0.39918	25.8629	8	25.8389	8	-0.0240492	0.380575	25.8384	8	25.8634	8	-0.0249852	0.733984	25.8709	4	25.8559	4	-0.0149908	0.434166	25.855	4	25.8219	4	-0.0331075	0.983255	25.855	4	25.8559	4	0.000935992
Hcn2	TRUE	sp|O88703|HCN2_MOUSE	sp|O88703|HCN2_MOUSE	Potassium/sodium hyperpolarization-activated cyclic nucleotide-gated channel 2 OS=Mus musculus OX=10090 GN=Hcn2 PE=1 SV=1	25	35	0.534627	24.9742	4	25.064	4	-0.0898632	0.077557	24.7732	4	25.0841	4	-0.310938	0.428754	25.0191	8	24.9287	8	-0.0904247	0.065137	24.8737	8	25.0741	8	-0.200401	0.807881	25.064	4	25.0841	4	0.0201129	0.315842	24.9742	4	24.7732	4	-0.200962	0.496478	24.9742	4	25.0841	4	0.109976
Hcn1	TRUE	sp|O88704|HCN1_MOUSE	sp|O88704|HCN1_MOUSE	Potassium/sodium hyperpolarization-activated cyclic nucleotide-gated channel 1 OS=Mus musculus OX=10090 GN=Hcn1 PE=1 SV=1	21	31	0.545669	25.683	4	25.7275	4	-0.0444431	0.0704489	25.5767	4	25.7187	4	-0.141975	0.288347	25.7053	8	25.6477	8	-0.0575423	0.0742238	25.6299	8	25.7231	8	-0.0932089	0.875768	25.7275	4	25.7187	4	-0.00877653	0.22245	25.683	4	25.5767	4	-0.106308	0.67565	25.683	4	25.7187	4	0.0356666
Hcn3	TRUE	sp|O88705|HCN3_MOUSE	sp|O88705|HCN3_MOUSE	Potassium/sodium hyperpolarization-activated cyclic nucleotide-gated channel 3 OS=Mus musculus OX=10090 GN=Hcn3 PE=1 SV=1	3	3	0.201555	20.1036	4	20.2238	4	-0.120232	0.845124	20.1268	4	20.1465	4	-0.0196909	0.676623	20.1637	8	20.1367	8	-0.0270521	0.271581	20.1152	8	20.1852	8	-0.0699616	0.334386	20.2238	4	20.1465	4	-0.0773228	0.831544	20.1036	4	20.1268	4	0.0232186	0.677953	20.1036	4	20.1465	4	0.0429095
Ctbp1	TRUE	sp|O88712|CTBP1_MOUSE	sp|O88712|CTBP1_MOUSE	C-terminal-binding protein 1 OS=Mus musculus OX=10090 GN=Ctbp1 PE=1 SV=2	16	33	0.954273	25.4885	4	25.4815	4	0.00699385	0.395149	25.4181	4	25.4799	4	-0.061755	0.580778	25.485	8	25.449	8	-0.0359602	0.674863	25.4533	8	25.4807	8	-0.0273806	0.983759	25.4815	4	25.4799	4	-0.00158582	0.554782	25.4885	4	25.4181	4	-0.0703347	0.948975	25.4885	4	25.4799	4	-0.00857967
Map7	TRUE	sp|O88735|MAP7_MOUSE	sp|O88735|MAP7_MOUSE	Ensconsin OS=Mus musculus OX=10090 GN=Map7 PE=1 SV=1	15	16	0.520773	24.3088	4	24.2808	4	0.0280025	0.19722	24.2065	4	24.0805	4	0.126037	0.00993217	24.2948	8	24.1435	8	-0.15125	0.231173	24.2577	8	24.1806	8	0.0770199	0.0060332	24.2808	4	24.0805	4	-0.200268	0.264747	24.3088	4	24.2065	4	-0.102233	0.00570344	24.3088	4	24.0805	4	-0.22827
Hsd17b7	TRUE	sp|O88736|DHB7_MOUSE	sp|O88736|DHB7_MOUSE	3-keto-steroid reductase/17-beta-hydroxysteroid dehydrogenase 7 OS=Mus musculus OX=10090 GN=Hsd17b7 PE=1 SV=1	6	7	0.860215	23.3605	4	23.3684	4	-0.00794741	0.0474955	23.4707	4	23.4191	4	0.0515401	0.00514658	23.3645	8	23.4449	8	0.0804214	0.505654	23.4156	8	23.3938	8	0.0217964	0.225066	23.3684	4	23.4191	4	0.0506776	0.0102991	23.3605	4	23.4707	4	0.110165	0.140738	23.3605	4	23.4191	4	0.058625
Bsn	TRUE	sp|O88737|BSN_MOUSE	sp|O88737|BSN_MOUSE	Protein bassoon OS=Mus musculus OX=10090 GN=Bsn PE=1 SV=4	227	448	0.261131	29.587	4	29.518	4	0.0689823	0.454815	29.6028	4	29.5451	4	0.0577274	0.644283	29.5525	8	29.574	8	0.0214725	0.159359	29.5949	8	29.5316	8	0.0633548	0.646375	29.518	4	29.5451	4	0.0271	0.832784	29.587	4	29.6028	4	0.0158451	0.549379	29.587	4	29.5451	4	-0.0418823
Birc6	TRUE	sp|O88738|BIRC6_MOUSE	sp|O88738|BIRC6_MOUSE	Baculoviral IAP repeat-containing protein 6 OS=Mus musculus OX=10090 GN=Birc6 PE=1 SV=2	51	56	0.665062	25.5955	4	25.6139	4	-0.0183947	0.244312	25.654	4	25.6245	4	0.0294275	0.146389	25.6047	8	25.6393	8	0.0345417	0.823267	25.6247	8	25.6192	8	0.00551642	0.546616	25.6139	4	25.6245	4	0.0106305	0.225932	25.5955	4	25.654	4	0.0584528	0.488191	25.5955	4	25.6245	4	0.0290252
Gdap1	TRUE	sp|O88741|GDAP1_MOUSE	sp|O88741|GDAP1_MOUSE	Ganglioside-induced differentiation-associated protein 1 OS=Mus musculus OX=10090 GN=Gdap1 PE=1 SV=1	13	20	0.0963754	24.9974	4	25.2361	4	-0.238672	0.0716626	24.802	4	25.1443	4	-0.342345	0.254973	25.1167	8	24.9732	8	-0.143581	0.0117766	24.8997	8	25.1902	8	-0.290509	0.401349	25.2361	4	25.1443	4	-0.0917443	0.294304	24.9974	4	24.802	4	-0.195417	0.316589	24.9974	4	25.1443	4	0.146928
Scrg1	TRUE	sp|O88745|SCRG1_MOUSE	sp|O88745|SCRG1_MOUSE	Scrapie-responsive protein 1 OS=Mus musculus OX=10090 GN=Scrg1 PE=2 SV=1	5	6	0.73939	22.9024	4	22.8761	4	0.0263565	0.0985803	23.0211	4	22.8901	4	0.131014	0.232692	22.8893	8	22.9556	8	0.0663334	0.152168	22.9618	8	22.8831	8	0.0786853	0.785048	22.8761	4	22.8901	4	0.0140046	0.227877	22.9024	4	23.0211	4	0.118662	0.892311	22.9024	4	22.8901	4	-0.0123519
Tom1	TRUE	sp|O88746|TOM1_MOUSE	sp|O88746|TOM1_MOUSE	Target of Myb1 membrane trafficking protein OS=Mus musculus OX=10090 GN=Tom1 PE=1 SV=1	17	22	0.885597	24.493	4	24.4884	4	0.00466314	0.268742	24.4649	4	24.5007	4	-0.0358245	0.712828	24.4907	8	24.4828	8	-0.00786664	0.462667	24.479	8	24.4945	8	-0.0155807	0.606161	24.4884	4	24.5007	4	0.0123772	0.467077	24.493	4	24.4649	4	-0.0281105	0.825222	24.493	4	24.5007	4	0.00771405
F11r	TRUE	sp|O88792|JAM1_MOUSE	sp|O88792|JAM1_MOUSE	Junctional adhesion molecule A OS=Mus musculus OX=10090 GN=F11r PE=1 SV=2	2	3	0.0415299	20.7628	4	20.9323	4	-0.169508	0.254586	20.6498	4	20.8301	4	-0.180271	0.234556	20.8475	8	20.74	8	-0.107565	0.0424673	20.7063	8	20.8812	8	-0.17489	0.278361	20.9323	4	20.8301	4	-0.102183	0.425141	20.7628	4	20.6498	4	-0.112946	0.539209	20.7628	4	20.8301	4	0.0673251
Rpp30	TRUE	sp|O88796|RPP30_MOUSE	sp|O88796|RPP30_MOUSE	Ribonuclease P protein subunit p30 OS=Mus musculus OX=10090 GN=Rpp30 PE=1 SV=1	4	4	0.9801	21.9204	4	21.922	4	-0.00160668	0.31424	21.9036	4	21.9485	4	-0.0448954	0.893673	21.9212	8	21.926	8	0.00480922	0.514994	21.912	8	21.9353	8	-0.023251	0.652607	21.922	4	21.9485	4	0.0264536	0.741198	21.9204	4	21.9036	4	-0.0168351	0.624453	21.9204	4	21.9485	4	0.0280602
Dcx	TRUE	sp|O88809|DCX_MOUSE	sp|O88809|DCX_MOUSE	Neuronal migration protein doublecortin OS=Mus musculus OX=10090 GN=Dcx PE=1 SV=1	6	8	0.711942	24.3588	4	24.3948	4	-0.0359693	0.452421	24.3317	4	24.3923	4	-0.0605829	0.798001	24.3768	8	24.362	8	-0.0148592	0.400088	24.3453	8	24.3935	8	-0.0482761	0.970886	24.3948	4	24.3923	4	-0.00255244	0.793111	24.3588	4	24.3317	4	-0.0271661	0.754282	24.3588	4	24.3923	4	0.0334168
Stam2	TRUE	sp|O88811|STAM2_MOUSE	sp|O88811|STAM2_MOUSE	Signal transducing adapter molecule 2 OS=Mus musculus OX=10090 GN=Stam2 PE=1 SV=1	14	16	0.194614	24.4062	4	24.3632	4	0.0429738	0.185721	24.4562	4	24.3713	4	0.0849064	0.415552	24.3847	8	24.4137	8	0.0290761	0.059173	24.4312	8	24.3672	8	0.0639401	0.844612	24.3632	4	24.3713	4	0.00810987	0.357735	24.4062	4	24.4562	4	0.0500424	0.49533	24.4062	4	24.3713	4	-0.0348639
Sc5d	TRUE	sp|O88822|SC5D_MOUSE	sp|O88822|SC5D_MOUSE	Lathosterol oxidase OS=Mus musculus OX=10090 GN=Sc5d PE=2 SV=2	1	1	0.225521	19.6828	4	19.5948	4	0.0880077	0.418872	19.702	4	19.6482	4	0.0537734	0.443177	19.6388	8	19.6751	8	0.036272	0.121345	19.6924	8	19.6215	8	0.0708906	0.4462	19.5948	4	19.6482	4	0.0533891	0.766358	19.6828	4	19.702	4	0.0191548	0.333792	19.6828	4	19.6482	4	-0.0346186
Shd	TRUE	sp|O88834|SHD_MOUSE	sp|O88834|SHD_MOUSE	SH2 domain-containing adapter protein D OS=Mus musculus OX=10090 GN=Shd PE=1 SV=1	8	11	0.891553	22.8195	4	22.8272	4	-0.00775095	0.03992	22.6866	4	22.8371	4	-0.150486	0.206941	22.8234	8	22.7619	8	-0.0614678	0.0971426	22.7531	8	22.8322	8	-0.0791184	0.771894	22.8272	4	22.8371	4	0.00989962	0.11559	22.8195	4	22.6866	4	-0.132835	0.780939	22.8195	4	22.8371	4	0.0176506
Adam15	TRUE	sp|O88839|ADA15_MOUSE	sp|O88839|ADA15_MOUSE	Disintegrin and metalloproteinase domain-containing protein 15 OS=Mus musculus OX=10090 GN=Adam15 PE=1 SV=2	4	4	0.0577589	20.8905	4	21.0862	4	-0.195734	0.264851	20.9314	4	21.0389	4	-0.107511	0.963576	20.9884	8	20.9851	8	-0.00326001	0.0190602	20.9109	8	21.0626	8	-0.151623	0.223728	21.0862	4	21.0389	4	-0.0473711	0.736374	20.8905	4	20.9314	4	0.0408511	0.139234	20.8905	4	21.0389	4	0.148363
Fgd3	TRUE	sp|O88842|FGD3_MOUSE	sp|O88842|FGD3_MOUSE	FYVE, RhoGEF and PH domain-containing protein 3 OS=Mus musculus OX=10090 GN=Fgd3 PE=1 SV=1	2	2	0.322122	20.8702	4	20.8245	4	0.0457034	0.144256	20.9768	4	20.8651	4	0.111759	0.109702	20.8474	8	20.9209	8	0.0735687	0.0845965	20.9235	8	20.8448	8	0.0787314	0.391717	20.8245	4	20.8651	4	0.0405407	0.15508	20.8702	4	20.9768	4	0.106597	0.881534	20.8702	4	20.8651	4	-0.00516276
Idh1	TRUE	sp|O88844|IDHC_MOUSE	sp|O88844|IDHC_MOUSE	Isocitrate dehydrogenase [NADP] cytoplasmic OS=Mus musculus OX=10090 GN=Idh1 PE=1 SV=2	36	67	0.382656	27.6845	4	27.5954	4	0.0890128	0.484353	27.6775	4	27.6351	4	0.0423961	0.768506	27.64	8	27.6563	8	0.0163141	0.223898	27.681	8	27.6153	8	0.0657045	0.46905	27.5954	4	27.6351	4	0.0396225	0.945243	27.6845	4	27.6775	4	-0.00699427	0.632588	27.6845	4	27.6351	4	-0.0493904
Akap10	TRUE	sp|O88845|AKA10_MOUSE	sp|O88845|AKA10_MOUSE	A-kinase anchor protein 10, mitochondrial OS=Mus musculus OX=10090 GN=Akap10 PE=1 SV=3	25	28	0.713634	25.0349	4	25.0477	4	-0.0127601	0.103981	25.0232	4	25.0731	4	-0.049841	0.757708	25.0413	8	25.0482	8	0.00685843	0.143838	25.0291	8	25.0604	8	-0.0313005	0.211032	25.0477	4	25.0731	4	0.0253989	0.769196	25.0349	4	25.0232	4	-0.0116821	0.31464	25.0349	4	25.0731	4	0.038159
Arl6	TRUE	sp|O88848|ARL6_MOUSE	sp|O88848|ARL6_MOUSE	ADP-ribosylation factor-like protein 6 OS=Mus musculus OX=10090 GN=Arl6 PE=1 SV=1	7	9	0.817044	24.0499	4	24.0255	4	0.0243631	0.97425	24.0506	4	24.0481	4	0.00252646	0.845402	24.0377	8	24.0493	8	0.0115933	0.821059	24.0502	8	24.0368	8	0.0134448	0.846005	24.0255	4	24.0481	4	0.0225117	0.991233	24.0499	4	24.0506	4	0.000674991	0.973466	24.0499	4	24.0481	4	-0.00185147
Rbbp9	TRUE	sp|O88851|RBBP9_MOUSE	sp|O88851|RBBP9_MOUSE	Putative hydrolase RBBP9 OS=Mus musculus OX=10090 GN=Rbbp9 PE=1 SV=2	12	20	0.629727	25.4299	4	25.456	4	-0.0260333	0.438877	25.436	4	25.4118	4	0.0241222	0.508582	25.443	8	25.4239	8	-0.0190639	0.97378	25.433	8	25.4339	8	-0.00095556	0.244488	25.456	4	25.4118	4	-0.0441417	0.904402	25.4299	4	25.436	4	0.00601385	0.739479	25.4299	4	25.4118	4	-0.0181084
Tspyl1	TRUE	sp|O88852|TSYL1_MOUSE	sp|O88852|TSYL1_MOUSE	Testis-specific Y-encoded-like protein 1 OS=Mus musculus OX=10090 GN=Tspyl1 PE=2 SV=1	2	2	0.282717	19.8016	4	19.7102	4	0.0913539	0.458587	19.8078	4	19.7601	4	0.0476254	0.579173	19.7559	8	19.7839	8	0.0280399	0.156179	19.8047	8	19.7352	8	0.0694896	0.388847	19.7102	4	19.7601	4	0.0499042	0.942419	19.8016	4	19.8078	4	0.00617568	0.631572	19.8016	4	19.7601	4	-0.0414497
Ccnk	TRUE	sp|O88874|CCNK_MOUSE	sp|O88874|CCNK_MOUSE	Cyclin-K OS=Mus musculus OX=10090 GN=Ccnk PE=1 SV=3	3	3	0.541998	20.8035	4	20.7707	4	0.0327547	0.809874	20.8448	4	20.8374	4	0.00739693	0.0728772	20.7871	8	20.8411	8	0.0540294	0.526623	20.8242	8	20.8041	8	0.0200758	0.0817177	20.7707	4	20.8374	4	0.0667083	0.432283	20.8035	4	20.8448	4	0.0413505	0.519807	20.8035	4	20.8374	4	0.0339535
Zfand5	TRUE	sp|O88878|ZFAN5_MOUSE	sp|O88878|ZFAN5_MOUSE	AN1-type zinc finger protein 5 OS=Mus musculus OX=10090 GN=Zfand5 PE=1 SV=1	4	4	0.264121	22.3813	4	22.256	4	0.125294	0.0615092	22.3387	4	22.1903	4	0.148361	0.430783	22.3187	8	22.2645	8	-0.0541759	0.0326611	22.36	8	22.2232	8	0.136828	0.0881648	22.256	4	22.1903	4	-0.0657096	0.726036	22.3813	4	22.3387	4	-0.0426422	0.100635	22.3813	4	22.1903	4	-0.191003
Apaf1	TRUE	sp|O88879|APAF_MOUSE	sp|O88879|APAF_MOUSE	Apoptotic protease-activating factor 1 OS=Mus musculus OX=10090 GN=Apaf1 PE=1 SV=3	1	1	0.00775604	17.7336	4	17.5997	4	0.133984	0.139261	17.8906	4	17.7418	4	0.14879	0.0210691	17.6666	8	17.8162	8	0.149573	0.0311721	17.8121	8	17.6707	8	0.141387	0.0143916	17.5997	4	17.7418	4	0.14217	0.110682	17.7336	4	17.8906	4	0.156976	0.827492	17.7336	4	17.7418	4	0.00818624
Hdac3	TRUE	sp|O88895|HDAC3_MOUSE	sp|O88895|HDAC3_MOUSE	Histone deacetylase 3 OS=Mus musculus OX=10090 GN=Hdac3 PE=1 SV=2	6	6	0.143603	22.1925	4	22.1186	4	0.0739096	0.149491	22.2513	4	22.1957	4	0.0556029	0.0460512	22.1556	8	22.2235	8	0.0678877	0.0588804	22.2219	8	22.1572	8	0.0647562	0.116776	22.1186	4	22.1957	4	0.077041	0.153573	22.1925	4	22.2513	4	0.0587343	0.944152	22.1925	4	22.1957	4	0.00313148
Pias1	TRUE	sp|O88907|PIAS1_MOUSE	sp|O88907|PIAS1_MOUSE	E3 SUMO-protein ligase PIAS1 OS=Mus musculus OX=10090 GN=Pias1 PE=1 SV=2	1	1	0.317217	14.5279	4	14.2674	4	0.260535	0.918222	14.5338	4	14.5628	4	-0.0289462	0.401739	14.3977	8	14.5483	8	0.150629	0.521438	14.5309	8	14.4151	8	0.115794	0.163347	14.2674	4	14.5628	4	0.29537	0.985418	14.5279	4	14.5338	4	0.00588887	0.896101	14.5279	4	14.5628	4	0.0348351
Mpp3	TRUE	sp|O88910|MPP3_MOUSE	sp|O88910|MPP3_MOUSE	MAGUK p55 subfamily member 3 OS=Mus musculus OX=10090 GN=Mpp3 PE=1 SV=2	28	37	0.406139	26.1095	4	26.0634	4	0.0461014	0.271042	26.1154	4	26.0482	4	0.0672137	0.905063	26.0864	8	26.0818	8	-0.00465162	0.129831	26.1124	8	26.0558	8	0.0566576	0.819438	26.0634	4	26.0482	4	-0.0152078	0.889936	26.1095	4	26.1154	4	0.00590453	0.182104	26.1095	4	26.0482	4	-0.0613092
Syn1	TRUE	sp|O88935|SYN1_MOUSE	sp|O88935|SYN1_MOUSE	Synapsin-1 OS=Mus musculus OX=10090 GN=Syn1 PE=1 SV=2	109	588	0.305985	31.0203	4	30.9612	4	0.0591415	0.0938443	31.02	4	30.9228	4	0.0971531	0.632222	30.9908	8	30.9714	8	-0.0193991	0.037931	31.0201	8	30.942	8	0.0781473	0.293143	30.9612	4	30.9228	4	-0.0384049	0.995281	31.0203	4	31.02	4	-0.00039325	0.094272	31.0203	4	30.9228	4	-0.0975464
Zbtb7a	TRUE	sp|O88939|ZBT7A_MOUSE	sp|O88939|ZBT7A_MOUSE	Zinc finger and BTB domain-containing protein 7A OS=Mus musculus OX=10090 GN=Zbtb7a PE=1 SV=2	6	6	0.81345	22.4489	4	22.4316	4	0.0172116	0.927133	22.4523	4	22.4488	4	0.00349127	0.782723	22.4403	8	22.4506	8	0.0102997	0.781656	22.4506	8	22.4402	8	0.0103515	0.743577	22.4316	4	22.4488	4	0.0171599	0.956766	22.4489	4	22.4523	4	0.00343954	0.999409	22.4489	4	22.4488	4	-5.17338e-05
Nfatc1	TRUE	sp|O88942|NFAC1_MOUSE	sp|O88942|NFAC1_MOUSE	Nuclear factor of activated T-cells, cytoplasmic 1 OS=Mus musculus OX=10090 GN=Nfatc1 PE=1 SV=1	1	1	0.960379	17.583	4	17.586	4	-0.00299697	0.438188	17.6294	4	17.5676	4	0.0617504	0.760726	17.5845	8	17.5985	8	0.0140245	0.521084	17.6062	8	17.5768	8	0.0293767	0.822687	17.586	4	17.5676	4	-0.0183492	0.409323	17.583	4	17.6294	4	0.0463982	0.821954	17.583	4	17.5676	4	-0.0153522
Lin7b	TRUE	sp|O88951|LIN7B_MOUSE	sp|O88951|LIN7B_MOUSE	Protein lin-7 homolog B OS=Mus musculus OX=10090 GN=Lin7b PE=1 SV=2	9	23	0.165372	24.964	4	24.8884	4	0.0756618	0.178644	24.9381	4	24.8858	4	0.052339	0.66616	24.9262	8	24.912	8	-0.0142621	0.0368244	24.9511	8	24.8871	8	0.0640004	0.960245	24.8884	4	24.8858	4	-0.00260077	0.437501	24.964	4	24.9381	4	-0.0259235	0.032249	24.964	4	24.8858	4	-0.0782625
Lin7c	TRUE	sp|O88952|LIN7C_MOUSE	sp|O88952|LIN7C_MOUSE	Protein lin-7 homolog C OS=Mus musculus OX=10090 GN=Lin7c PE=1 SV=2	11	21	0.884859	24.5186	4	24.5251	4	-0.00641612	0.633804	24.5234	4	24.5435	4	-0.0200548	0.676827	24.5218	8	24.5335	8	0.0116166	0.634544	24.521	8	24.5343	8	-0.0132355	0.564782	24.5251	4	24.5435	4	0.0184359	0.926479	24.5186	4	24.5234	4	0.00479728	0.645256	24.5186	4	24.5435	4	0.0248521
Gnpda1	TRUE	sp|O88958|GNPI1_MOUSE	sp|O88958|GNPI1_MOUSE	Glucosamine-6-phosphate isomerase 1 OS=Mus musculus OX=10090 GN=Gnpda1 PE=1 SV=3	7	11	0.871958	24.1639	4	24.1538	4	0.0100555	0.440831	24.2593	4	24.1679	4	0.0914176	0.383142	24.1588	8	24.2136	8	0.0547531	0.419953	24.2116	8	24.1609	8	0.0507366	0.845586	24.1538	4	24.1679	4	0.0140721	0.39911	24.1639	4	24.2593	4	0.0954341	0.914329	24.1639	4	24.1679	4	0.00401654
Yme1l1	TRUE	sp|O88967|YMEL1_MOUSE	sp|O88967|YMEL1_MOUSE	ATP-dependent zinc metalloprotease YME1L1 OS=Mus musculus OX=10090 GN=Yme1l1 PE=1 SV=1	5	5	0.0896681	21.5613	4	21.7725	4	-0.211189	0.21915	21.4362	4	21.6307	4	-0.194479	0.194399	21.6669	8	21.5334	8	-0.133459	0.0388604	21.4987	8	21.7016	8	-0.202834	0.198257	21.7725	4	21.6307	4	-0.141814	0.425145	21.5613	4	21.4362	4	-0.125104	0.63452	21.5613	4	21.6307	4	0.0693755
Setdb1	TRUE	sp|O88974|SETB1_MOUSE	sp|O88974|SETB1_MOUSE	Histone-lysine N-methyltransferase SETDB1 OS=Mus musculus OX=10090 GN=Setdb1 PE=1 SV=1	2	2	0.869775	20.5915	4	20.6063	4	-0.0147609	0.288189	20.6332	4	20.5317	4	0.101508	0.787963	20.5989	8	20.5824	8	-0.0164434	0.47446	20.6123	8	20.569	8	0.0433734	0.430176	20.6063	4	20.5317	4	-0.0745777	0.641911	20.5915	4	20.6332	4	0.0416909	0.626253	20.5915	4	20.5317	4	-0.0598168
Stx8	TRUE	sp|O88983|STX8_MOUSE	sp|O88983|STX8_MOUSE	Syntaxin-8 OS=Mus musculus OX=10090 GN=Stx8 PE=1 SV=1	6	7	0.149416	23.1718	4	23.1139	4	0.0578519	0.0663525	23.0157	4	23.1525	4	-0.13685	0.193837	23.1428	8	23.0841	8	-0.0587155	0.390351	23.0937	8	23.1332	8	-0.0394993	0.350884	23.1139	4	23.1525	4	0.0386356	0.0386065	23.1718	4	23.0157	4	-0.156067	0.700513	23.1718	4	23.1525	4	-0.0192162
Gcat	TRUE	sp|O88986|KBL_MOUSE	sp|O88986|KBL_MOUSE	2-amino-3-ketobutyrate coenzyme A ligase, mitochondrial OS=Mus musculus OX=10090 GN=Gcat PE=1 SV=2	10	11	0.480006	23.5581	4	23.5954	4	-0.037267	0.843891	23.5337	4	23.5422	4	-0.00847958	0.226624	23.5768	8	23.538	8	-0.0388092	0.483931	23.5459	8	23.5688	8	-0.0228733	0.0986842	23.5954	4	23.5422	4	-0.053203	0.69036	23.5581	4	23.5337	4	-0.0244155	0.77482	23.5581	4	23.5422	4	-0.0159359
Actn3	TRUE	sp|O88990|ACTN3_MOUSE	sp|O88990|ACTN3_MOUSE	Alpha-actinin-3 OS=Mus musculus OX=10090 GN=Actn3 PE=2 SV=1	3	3	0.749507	23.5871	4	23.5065	4	0.0806665	0.342686	23.7394	4	23.5369	4	0.202574	0.551981	23.5468	8	23.6382	8	0.0913376	0.351842	23.6633	8	23.5217	8	0.14162	0.862633	23.5065	4	23.5369	4	0.0303836	0.582057	23.5871	4	23.7394	4	0.152292	0.867914	23.5871	4	23.5369	4	-0.0502829
Olfm1	TRUE	sp|O88998|NOE1_MOUSE	sp|O88998|NOE1_MOUSE	Noelin OS=Mus musculus OX=10090 GN=Olfm1 PE=1 SV=1	21	33	0.565555	25.4908	4	25.4635	4	0.0273213	0.919531	25.3962	4	25.4028	4	-0.00663344	0.049944	25.4772	8	25.3995	8	-0.0776699	0.807424	25.4435	8	25.4332	8	0.0103439	0.316236	25.4635	4	25.4028	4	-0.0606926	0.129469	25.4908	4	25.3962	4	-0.0946473	0.228016	25.4908	4	25.4028	4	-0.0880139
Cpd	TRUE	sp|O89001|CBPD_MOUSE	sp|O89001|CBPD_MOUSE	Carboxypeptidase D OS=Mus musculus OX=10090 GN=Cpd PE=1 SV=2	19	19	0.189125	25.2706	4	25.1739	4	0.0966906	0.511806	25.113	4	25.1427	4	-0.0297112	0.0365987	25.2222	8	25.1279	8	-0.0943748	0.489293	25.1918	8	25.1583	8	0.0334897	0.567691	25.1739	4	25.1427	4	-0.0311739	0.0358213	25.2706	4	25.113	4	-0.157576	0.111243	25.2706	4	25.1427	4	-0.127865
Lgmn	TRUE	sp|O89017|LGMN_MOUSE	sp|O89017|LGMN_MOUSE	Legumain OS=Mus musculus OX=10090 GN=Lgmn PE=1 SV=1	5	10	0.729162	23.4683	4	23.4485	4	0.0198042	0.436766	23.4483	4	23.4186	4	0.0296997	0.433775	23.4584	8	23.4334	8	-0.024922	0.43699	23.4583	8	23.4335	8	0.024752	0.563019	23.4485	4	23.4186	4	-0.0298697	0.660259	23.4683	4	23.4483	4	-0.0199742	0.229696	23.4683	4	23.4186	4	-0.049674
Afm	TRUE	sp|O89020|AFAM_MOUSE	sp|O89020|AFAM_MOUSE	Afamin OS=Mus musculus OX=10090 GN=Afm PE=1 SV=2	4	4	0.915593	21.7162	4	21.7097	4	0.00654993	0.316017	21.6491	4	21.6995	4	-0.0504613	0.302216	21.7129	8	21.6743	8	-0.0386371	0.562981	21.6826	8	21.7046	8	-0.0219557	0.858039	21.7097	4	21.6995	4	-0.0101315	0.243501	21.7162	4	21.6491	4	-0.0671428	0.778704	21.7162	4	21.6995	4	-0.0166814
Tpp1	TRUE	sp|O89023|TPP1_MOUSE	sp|O89023|TPP1_MOUSE	Tripeptidyl-peptidase 1 OS=Mus musculus OX=10090 GN=Tpp1 PE=1 SV=2	8	13	0.709772	24.0618	4	24.0263	4	0.0354713	0.188706	23.9829	4	24.0502	4	-0.0673137	0.584187	24.0441	8	24.0165	8	-0.0275481	0.75267	24.0223	8	24.0383	8	-0.0159212	0.737894	24.0263	4	24.0502	4	0.0238444	0.335771	24.0618	4	23.9829	4	-0.0789406	0.876798	24.0618	4	24.0502	4	-0.0116269
Robo1	TRUE	sp|O89026|ROBO1_MOUSE	sp|O89026|ROBO1_MOUSE	Roundabout homolog 1 OS=Mus musculus OX=10090 GN=Robo1 PE=1 SV=1	16	18	0.561386	24.1025	4	24.1554	4	-0.052952	0.433997	24.036	4	24.0913	4	-0.0552664	0.231882	24.129	8	24.0637	8	-0.0653138	0.326088	24.0693	8	24.1234	8	-0.0541092	0.393035	24.1554	4	24.0913	4	-0.0641566	0.454315	24.1025	4	24.036	4	-0.066471	0.911627	24.1025	4	24.0913	4	-0.0112046
Matn4	TRUE	sp|O89029|MATN4_MOUSE	sp|O89029|MATN4_MOUSE	Matrilin-4 OS=Mus musculus OX=10090 GN=Matn4 PE=1 SV=1	8	8	0.805964	23.0279	4	23.0086	4	0.0192914	0.869739	22.9761	4	22.9846	4	-0.0085125	0.38165	23.0182	8	22.9804	8	-0.037852	0.90223	23.002	8	22.9966	8	0.00538943	0.665015	23.0086	4	22.9846	4	-0.02395	0.505812	23.0279	4	22.9761	4	-0.0517539	0.637751	23.0279	4	22.9846	4	-0.0432414
Sh3pxd2a	TRUE	sp|O89032|SPD2A_MOUSE	sp|O89032|SPD2A_MOUSE	SH3 and PX domain-containing protein 2A OS=Mus musculus OX=10090 GN=Sh3pxd2a PE=1 SV=2	10	10	0.021627	24.5455	4	24.3609	4	0.184645	0.107967	24.5392	4	24.3727	4	0.166509	0.969173	24.4532	8	24.4559	8	0.00268112	0.00318555	24.5424	8	24.3668	8	0.175577	0.882136	24.3609	4	24.3727	4	0.0117494	0.934765	24.5455	4	24.5392	4	-0.00638713	0.0600323	24.5455	4	24.3727	4	-0.172896
Mkln1	TRUE	sp|O89050|MKLN1_MOUSE	sp|O89050|MKLN1_MOUSE	Muskelin OS=Mus musculus OX=10090 GN=Mkln1 PE=1 SV=1	13	14	0.60969	23.9348	4	23.9269	4	0.00796122	0.886733	23.926	4	23.9309	4	-0.00495625	0.889701	23.9309	8	23.9285	8	-0.0023982	0.930778	23.9304	8	23.9289	8	0.00150248	0.867841	23.9269	4	23.9309	4	0.00406053	0.762517	23.9348	4	23.926	4	-0.00885694	0.858388	23.9348	4	23.9309	4	-0.00390069
Itm2b	TRUE	sp|O89051|ITM2B_MOUSE	sp|O89051|ITM2B_MOUSE	Integral membrane protein 2B OS=Mus musculus OX=10090 GN=Itm2b PE=1 SV=1	9	10	0.74867	25.4348	4	25.4045	4	0.0303304	0.797698	25.3839	4	25.3941	4	-0.0101862	0.5143	25.4197	8	25.389	8	-0.0306451	0.831454	25.4094	8	25.3993	8	0.0100721	0.761629	25.4045	4	25.3941	4	-0.0103868	0.601799	25.4348	4	25.3839	4	-0.0509034	0.647816	25.4348	4	25.3941	4	-0.0407172
Coro1a	TRUE	sp|O89053|COR1A_MOUSE	sp|O89053|COR1A_MOUSE	Coronin-1A OS=Mus musculus OX=10090 GN=Coro1a PE=1 SV=5	31	68	0.208319	27.6776	4	27.6293	4	0.0482187	0.202021	27.6744	4	27.574	4	0.100414	0.495814	27.6534	8	27.6242	8	-0.0292295	0.0681246	27.676	8	27.6017	8	0.0743165	0.240789	27.6293	4	27.574	4	-0.0553274	0.963365	27.6776	4	27.6744	4	-0.00313174	0.0311489	27.6776	4	27.574	4	-0.103546
Cope	TRUE	sp|O89079|COPE_MOUSE	sp|O89079|COPE_MOUSE	Coatomer subunit epsilon OS=Mus musculus OX=10090 GN=Cope PE=1 SV=3	14	19	0.82228	25.0172	4	24.9982	4	0.0189375	0.761739	24.9897	4	25.0063	4	-0.0166438	0.832129	25.0077	8	24.998	8	-0.00967721	0.979975	25.0034	8	25.0023	8	0.00114688	0.86633	24.9982	4	25.0063	4	0.00811346	0.756014	25.0172	4	24.9897	4	-0.0274679	0.901768	25.0172	4	25.0063	4	-0.0108241
Pde4a	TRUE	sp|O89084|PDE4A_MOUSE	sp|O89084|PDE4A_MOUSE	cAMP-specific 3',5'-cyclic phosphodiesterase 4A OS=Mus musculus OX=10090 GN=Pde4a PE=1 SV=2	17	22	0.0193944	24.3948	4	24.3348	4	0.0600093	0.000484308	24.4399	4	24.3314	4	0.108481	0.437874	24.3648	8	24.3856	8	0.0208232	3.87422e-05	24.4173	8	24.3331	8	0.0842453	0.869419	24.3348	4	24.3314	4	-0.00341279	0.0220068	24.3948	4	24.4399	4	0.0450592	0.0199778	24.3948	4	24.3314	4	-0.0634221
Rbm3	TRUE	sp|O89086|RBM3_MOUSE	sp|O89086|RBM3_MOUSE	RNA-binding protein 3 OS=Mus musculus OX=10090 GN=Rbm3 PE=1 SV=1	8	16	0.869837	24.9805	4	24.9992	4	-0.0187181	0.862079	24.8671	4	24.8512	4	0.0158852	0.0642308	24.9898	8	24.8591	8	-0.13071	0.984968	24.9238	8	24.9252	8	-0.00141647	0.137008	24.9992	4	24.8512	4	-0.148012	0.344393	24.9805	4	24.8671	4	-0.113409	0.237453	24.9805	4	24.8512	4	-0.129294
Sp1	TRUE	sp|O89090|SP1_MOUSE	sp|O89090|SP1_MOUSE	Transcription factor Sp1 OS=Mus musculus OX=10090 GN=Sp1 PE=1 SV=2	1	1	0.267057	20.1613	4	20.1097	4	0.0516317	0.540736	20.0932	4	20.1352	4	-0.042002	0.583771	20.1355	8	20.1142	8	-0.0212759	0.901843	20.1273	8	20.1225	8	0.00481482	0.642242	20.1097	4	20.1352	4	0.0255409	0.277302	20.1613	4	20.0932	4	-0.0680928	0.504177	20.1613	4	20.1352	4	-0.0260907
Cd93	TRUE	sp|O89103|C1QR1_MOUSE	sp|O89103|C1QR1_MOUSE	Complement component C1q receptor OS=Mus musculus OX=10090 GN=Cd93 PE=1 SV=1	1	1	0.428643	19.3875	4	19.492	4	-0.104498	0.395296	19.5986	4	19.4497	4	0.148868	0.415011	19.4397	8	19.5242	8	0.0844143	0.832283	19.493	8	19.4709	8	0.0221851	0.786329	19.492	4	19.4497	4	-0.0422684	0.180222	19.3875	4	19.5986	4	0.211097	0.627475	19.3875	4	19.4497	4	0.0622292
Fhit	TRUE	sp|O89106|FHIT_MOUSE	sp|O89106|FHIT_MOUSE	Bis(5'-adenosyl)-triphosphatase OS=Mus musculus OX=10090 GN=Fhit PE=1 SV=3	9	11	0.964986	24.276	4	24.2721	4	0.00390296	0.311924	24.2599	4	24.3177	4	-0.0578271	0.761386	24.2741	8	24.2888	8	0.0147429	0.577117	24.268	8	24.2949	8	-0.0269621	0.504384	24.2721	4	24.3177	4	0.045608	0.840586	24.276	4	24.2599	4	-0.0161221	0.600356	24.276	4	24.3177	4	0.041705
Lancl1	TRUE	sp|O89112|LANC1_MOUSE	sp|O89112|LANC1_MOUSE	Glutathione S-transferase LANCL1 OS=Mus musculus OX=10090 GN=Lancl1 PE=1 SV=1	18	34	0.260155	26.151	4	26.1827	4	-0.031716	0.563065	26.1964	4	26.1671	4	0.0292546	0.582478	26.1669	8	26.1817	8	0.014845	0.963849	26.1737	8	26.1749	8	-0.0012307	0.671764	26.1827	4	26.1671	4	-0.0156403	0.314073	26.151	4	26.1964	4	0.0453304	0.705978	26.151	4	26.1671	4	0.0160757
Dnajb5	TRUE	sp|O89114|DNJB5_MOUSE	sp|O89114|DNJB5_MOUSE	DnaJ homolog subfamily B member 5 OS=Mus musculus OX=10090 GN=Dnajb5 PE=2 SV=1	12	13	0.489339	24.0028	4	23.955	4	0.0477901	0.0127338	24.1724	4	23.9821	4	0.190255	0.0896373	23.9789	8	24.0772	8	0.0983392	0.0346119	24.0876	8	23.9686	8	0.119023	0.605009	23.955	4	23.9821	4	0.0271067	0.0480534	24.0028	4	24.1724	4	0.169572	0.748006	24.0028	4	23.9821	4	-0.0206835
Vti1a	TRUE	sp|O89116|VTI1A_MOUSE	sp|O89116|VTI1A_MOUSE	Vesicle transport through interaction with t-SNAREs homolog 1A OS=Mus musculus OX=10090 GN=Vti1a PE=1 SV=1	8	10	0.598144	23.277	4	23.3071	4	-0.0301689	0.184258	23.2709	4	23.3559	4	-0.0849864	0.603566	23.2921	8	23.3134	8	0.0213071	0.146694	23.2739	8	23.3315	8	-0.0575776	0.331248	23.3071	4	23.3559	4	0.0487158	0.926526	23.277	4	23.2709	4	-0.00610165	0.101581	23.277	4	23.3559	4	0.0788847
Mt-Cyb	TRUE	sp|P00158|CYB_MOUSE	sp|P00158|CYB_MOUSE	Cytochrome b OS=Mus musculus OX=10090 GN=Mt-Cyb PE=1 SV=1	1	1	0.840552	19.9375	4	19.9826	4	-0.0450751	0.254659	19.8209	4	20.185	4	-0.364059	0.815552	19.96	8	20.0029	8	0.0429037	0.255118	19.8792	8	20.0838	8	-0.204567	0.506243	19.9826	4	20.185	4	0.202396	0.612215	19.9375	4	19.8209	4	-0.116588	0.404723	19.9375	4	20.185	4	0.247471
Ldhc	TRUE	sp|P00342|LDHC_MOUSE	sp|P00342|LDHC_MOUSE	L-lactate dehydrogenase C chain OS=Mus musculus OX=10090 GN=Ldhc PE=1 SV=2	4	16	0.88182	26.7567	4	26.7472	4	0.00953185	0.228219	26.8165	4	26.7732	4	0.0432968	0.216674	26.7519	8	26.7949	8	0.0429598	0.455545	26.7866	8	26.7602	8	0.0264143	0.327348	26.7472	4	26.7732	4	0.0260773	0.392448	26.7567	4	26.8165	4	0.0598423	0.803383	26.7567	4	26.7732	4	0.0165455
Dhfr	TRUE	sp|P00375|DYR_MOUSE	sp|P00375|DYR_MOUSE	Dihydrofolate reductase OS=Mus musculus OX=10090 GN=Dhfr PE=1 SV=3	2	2	0.389603	20.4204	4	20.4751	4	-0.0547425	0.251565	20.396	4	20.4689	4	-0.0728566	0.719078	20.4478	8	20.4324	8	-0.0153557	0.119056	20.4082	8	20.472	8	-0.0637995	0.925969	20.4751	4	20.4689	4	-0.00629868	0.646416	20.4204	4	20.396	4	-0.0244128	0.503757	20.4204	4	20.4689	4	0.0484438
Mtco1	TRUE	sp|P00397|COX1_MOUSE	sp|P00397|COX1_MOUSE	Cytochrome c oxidase subunit 1 OS=Mus musculus OX=10090 GN=Mtco1 PE=1 SV=2	2	2	0.846774	20.8856	4	20.8136	4	0.0720351	0.319107	20.8634	4	21.1878	4	-0.324347	0.445927	20.8496	8	21.0256	8	0.17602	0.586846	20.8745	8	21.0007	8	-0.126156	0.228367	20.8136	4	21.1878	4	0.374211	0.954482	20.8856	4	20.8634	4	-0.0221703	0.472059	20.8856	4	21.1878	4	0.302176
Mtco2	TRUE	sp|P00405|COX2_MOUSE	sp|P00405|COX2_MOUSE	Cytochrome c oxidase subunit 2 OS=Mus musculus OX=10090 GN=Mtco2 PE=1 SV=1	10	25	0.278747	25.8768	4	26.1112	4	-0.234384	0.206578	25.6246	4	26.0074	4	-0.382743	0.330211	25.994	8	25.816	8	-0.178059	0.0794737	25.7507	8	26.0593	8	-0.308563	0.561123	26.1112	4	26.0074	4	-0.103879	0.41575	25.8768	4	25.6246	4	-0.252238	0.631268	25.8768	4	26.0074	4	0.130505
Hprt1	TRUE	sp|P00493|HPRT_MOUSE	sp|P00493|HPRT_MOUSE	Hypoxanthine-guanine phosphoribosyltransferase OS=Mus musculus OX=10090 GN=Hprt1 PE=1 SV=3	13	29	0.807115	26.2477	4	26.2253	4	0.0223563	0.139898	26.0888	4	26.2296	4	-0.140881	0.232625	26.2365	8	26.1592	8	-0.0773338	0.365693	26.1682	8	26.2275	8	-0.0592623	0.962185	26.2253	4	26.2296	4	0.00428479	0.10664	26.2477	4	26.0888	4	-0.158952	0.84481	26.2477	4	26.2296	4	-0.0180715
Abl1	TRUE	sp|P00520|ABL1_MOUSE	sp|P00520|ABL1_MOUSE	Tyrosine-protein kinase ABL1 OS=Mus musculus OX=10090 GN=Abl1 PE=1 SV=3	5	5	0.682182	22.2034	4	22.1759	4	0.0274341	0.177111	22.3682	4	22.2515	4	0.116702	0.0344375	22.1897	8	22.3099	8	0.120224	0.229851	22.2858	8	22.2137	8	0.0720679	0.192128	22.1759	4	22.2515	4	0.0755906	0.100941	22.2034	4	22.3682	4	0.164858	0.547671	22.2034	4	22.2515	4	0.0481565
Ca2	TRUE	sp|P00920|CAH2_MOUSE	sp|P00920|CAH2_MOUSE	Carbonic anhydrase 2 OS=Mus musculus OX=10090 GN=Ca2 PE=1 SV=4	36	116	0.510807	28.915	4	28.9691	4	-0.0541	0.0580606	28.619	4	28.8548	4	-0.235787	0.0155781	28.942	8	28.7369	8	-0.205125	0.106515	28.767	8	28.912	8	-0.144943	0.0717663	28.9691	4	28.8548	4	-0.114282	0.0432557	28.915	4	28.619	4	-0.295969	0.434287	28.915	4	28.8548	4	-0.0601819
C3	TRUE	sp|P01027|CO3_MOUSE	sp|P01027|CO3_MOUSE	Complement C3 OS=Mus musculus OX=10090 GN=C3 PE=1 SV=3	45	53	0.231026	26.12	4	26.0164	4	0.103603	0.815347	26.0839	4	26.0601	4	0.02384	0.951115	26.0682	8	26.072	8	0.00381913	0.296653	26.102	8	26.0382	8	0.0637217	0.52717	26.0164	4	26.0601	4	0.0437009	0.746493	26.12	4	26.0839	4	-0.0360626	0.449349	26.12	4	26.0601	4	-0.0599026
C4b	TRUE	sp|P01029|CO4B_MOUSE	sp|P01029|CO4B_MOUSE	Complement C4-B OS=Mus musculus OX=10090 GN=C4b PE=1 SV=3	12	12	0.00406426	23.1625	4	23.0452	4	0.117296	0.00091597	23.2187	4	23.054	4	0.164678	0.451746	23.1039	8	23.1364	8	0.0325047	7.45397e-06	23.1906	8	23.0496	8	0.140987	0.753956	23.0452	4	23.054	4	0.00881385	0.0768475	23.1625	4	23.2187	4	0.0561956	0.00343845	23.1625	4	23.054	4	-0.108482
Jchain	TRUE	sp|P01592|IGJ_MOUSE	sp|P01592|IGJ_MOUSE	Immunoglobulin J chain OS=Mus musculus OX=10090 GN=Jchain PE=1 SV=4	1	1	0.712562	19.4356	4	19.3939	4	0.041684	0.26037	19.374	4	19.4383	4	-0.0643676	0.882387	19.4148	8	19.4061	8	-0.0086281	0.845759	19.4048	8	19.4161	8	-0.0113418	0.0811446	19.3939	4	19.4383	4	0.0443977	0.619435	19.4356	4	19.374	4	-0.0616539	0.980474	19.4356	4	19.4383	4	0.00271368
Thy1	TRUE	sp|P01831|THY1_MOUSE	sp|P01831|THY1_MOUSE	Thy-1 membrane glycoprotein OS=Mus musculus OX=10090 GN=Thy1 PE=1 SV=1	9	56	0.159426	27.9634	4	28.106	4	-0.142558	0.236966	27.8174	4	28.0042	4	-0.186846	0.187658	28.0347	8	27.9108	8	-0.123873	0.0718666	27.8904	8	28.0551	8	-0.164702	0.139529	28.106	4	28.0042	4	-0.101729	0.387273	27.9634	4	27.8174	4	-0.146017	0.700128	27.9634	4	28.0042	4	0.0408289
Igkc	TRUE	sp|P01837|IGKC_MOUSE	sp|P01837|IGKC_MOUSE	Immunoglobulin kappa constant OS=Mus musculus OX=10090 GN=Igkc PE=1 SV=2	6	9	0.620884	23.9727	4	24.1864	4	-0.213663	0.746559	24.0119	4	24.1084	4	-0.0964334	0.935593	24.0795	8	24.0602	8	-0.0193597	0.514242	23.9923	8	24.1474	8	-0.155048	0.774625	24.1864	4	24.1084	4	-0.0779744	0.929579	23.9727	4	24.0119	4	0.0392551	0.690606	23.9727	4	24.1084	4	0.135688
Igh-1a	TRUE	sp|P01865|GCAM_MOUSE	sp|P01865|GCAM_MOUSE	Ig gamma-2A chain C region, membrane-bound form OS=Mus musculus OX=10090 GN=Igh-1a PE=1 SV=3	3	5	0.901891	22.3369	4	22.3688	4	-0.0318426	0.684603	22.2427	4	22.3196	4	-0.0769155	0.623188	22.3528	8	22.2812	8	-0.0716843	0.709885	22.2898	8	22.3442	8	-0.0543791	0.73154	22.3688	4	22.3196	4	-0.0491479	0.742806	22.3369	4	22.2427	4	-0.0942207	0.939739	22.3369	4	22.3196	4	-0.0173053
Ighg2b	TRUE	sp|P01867|IGG2B_MOUSE	sp|P01867|IGG2B_MOUSE	Immunoglobulin heavy constant gamma 2B OS=Mus musculus OX=10090 GN=Ighg2b PE=1 SV=3	6	7	0.797642	23.5789	4	23.6963	4	-0.117357	0.977477	23.3776	4	23.3857	4	-0.00809777	0.305109	23.6376	8	23.3817	8	-0.255919	0.80506	23.4783	8	23.541	8	-0.0627274	0.228782	23.6963	4	23.3857	4	-0.310549	0.678473	23.5789	4	23.3776	4	-0.201289	0.649122	23.5789	4	23.3857	4	-0.193192
Ighg1	TRUE	sp|P01869|IGH1M_MOUSE	sp|P01869|IGH1M_MOUSE	Ig gamma-1 chain C region, membrane-bound form OS=Mus musculus OX=10090 GN=Ighg1 PE=1 SV=2	3	3	0.479991	22.0879	4	21.9346	4	0.153242	0.322295	21.9228	4	22.069	4	-0.146207	0.900112	22.0112	8	21.9959	8	-0.0153475	0.977058	22.0053	8	22.0018	8	0.00351728	0.341809	21.9346	4	22.069	4	0.134377	0.45562	22.0879	4	21.9228	4	-0.165072	0.913516	22.0879	4	22.069	4	-0.0188648
Ighm	TRUE	sp|P01872|IGHM_MOUSE	sp|P01872|IGHM_MOUSE	Immunoglobulin heavy constant mu OS=Mus musculus OX=10090 GN=Ighm PE=1 SV=2	18	25	0.783348	25.2013	4	25.3268	4	-0.125465	0.0871328	25.0878	4	25.5765	4	-0.488672	0.788604	25.264	8	25.3322	8	0.0681335	0.214395	25.1446	8	25.4516	8	-0.307069	0.33471	25.3268	4	25.5765	4	0.249737	0.803761	25.2013	4	25.0878	4	-0.11347	0.385843	25.2013	4	25.5765	4	0.375202
B2m	TRUE	sp|P01887|B2MG_MOUSE	sp|P01887|B2MG_MOUSE	Beta-2-microglobulin OS=Mus musculus OX=10090 GN=B2m PE=1 SV=2	6	9	0.373631	23.1222	4	23.0765	4	0.0457674	0.249999	23.1514	4	23.0815	4	0.0698467	0.651738	23.0993	8	23.1165	8	0.0171313	0.112038	23.1368	8	23.079	8	0.057807	0.901031	23.0765	4	23.0815	4	0.00509166	0.650064	23.1222	4	23.1514	4	0.0291709	0.526277	23.1222	4	23.0815	4	-0.0406758
H2-L	TRUE	sp|P01897|HA1L_MOUSE	sp|P01897|HA1L_MOUSE	H-2 class I histocompatibility antigen, L-D alpha chain OS=Mus musculus OX=10090 GN=H2-L PE=1 SV=2	2	2	0.984536	20.3843	4	20.386	4	-0.0017039	0.494153	20.353	4	20.4069	4	-0.0538353	0.922436	20.3852	8	20.3799	8	-0.0052461	0.604542	20.3687	8	20.3964	8	-0.0277696	0.745151	20.386	4	20.4069	4	0.0208196	0.750496	20.3843	4	20.353	4	-0.0313118	0.786107	20.3843	4	20.4069	4	0.0225235
H2-Q10	TRUE	sp|P01898|HA10_MOUSE	sp|P01898|HA10_MOUSE	H-2 class I histocompatibility antigen, Q10 alpha chain OS=Mus musculus OX=10090 GN=H2-Q10 PE=1 SV=3	4	4	0.339149	22.0742	4	22.2002	4	-0.126054	0.27457	22.085	4	21.9574	4	0.127528	0.178742	22.1372	8	22.0212	8	-0.11603	0.993407	22.0796	8	22.0788	8	0.000737182	0.0478287	22.2002	4	21.9574	4	-0.242821	0.935768	22.0742	4	22.085	4	0.0107614	0.368092	22.0742	4	21.9574	4	-0.116767
H2-K1	TRUE	sp|P01901|HA1B_MOUSE	sp|P01901|HA1B_MOUSE	H-2 class I histocompatibility antigen, K-B alpha chain OS=Mus musculus OX=10090 GN=H2-K1 PE=1 SV=1	1	1	0.11057	22.4382	4	22.532	4	-0.0938264	0.0343014	22.3119	4	22.5174	4	-0.205538	0.258668	22.4851	8	22.4147	8	-0.0704388	0.00785118	22.375	8	22.5247	8	-0.149682	0.83816	22.532	4	22.5174	4	-0.0145827	0.0773547	22.4382	4	22.3119	4	-0.126295	0.320563	22.4382	4	22.5174	4	0.0792436
Hba	TRUE	sp|P01942|HBA_MOUSE	sp|P01942|HBA_MOUSE	Hemoglobin subunit alpha OS=Mus musculus OX=10090 GN=Hba PE=1 SV=2	40	169	0.698631	31.1674	4	31.2291	4	-0.0616956	0.260723	30.7982	4	31.0378	4	-0.239653	0.0387895	31.1983	8	30.918	8	-0.28029	0.294044	30.9828	8	31.1335	8	-0.150674	0.300931	31.2291	4	31.0378	4	-0.191311	0.0835858	31.1674	4	30.7982	4	-0.369269	0.397849	31.1674	4	31.0378	4	-0.129616
Hbb-b1	TRUE	sp|P02088|HBB1_MOUSE	sp|P02088|HBB1_MOUSE	Hemoglobin subunit beta-1 OS=Mus musculus OX=10090 GN=Hbb-b1 PE=1 SV=2	40	190	0.853484	30.1891	4	30.2158	4	-0.0267698	0.538787	29.9645	4	30.0734	4	-0.10892	0.0959432	30.2025	8	30.019	8	-0.183495	0.555924	30.0768	8	30.1446	8	-0.0678449	0.38927	30.2158	4	30.0734	4	-0.14242	0.194604	30.1891	4	29.9645	4	-0.22457	0.412236	30.1891	4	30.0734	4	-0.11565
Hbb-b2	TRUE	sp|P02089|HBB2_MOUSE	sp|P02089|HBB2_MOUSE	Hemoglobin subunit beta-2 OS=Mus musculus OX=10090 GN=Hbb-b2 PE=1 SV=2	27	111	0.514293	30.0372	4	30.1714	4	-0.134228	0.300881	29.7793	4	29.9435	4	-0.164219	0.0605087	30.1043	8	29.8614	8	-0.242931	0.26868	29.9082	8	30.0575	8	-0.149224	0.148252	30.1714	4	29.9435	4	-0.227935	0.24305	30.0372	4	29.7793	4	-0.257926	0.583858	30.0372	4	29.9435	4	-0.0937071
Hbb-y	TRUE	sp|P02104|HBE_MOUSE	sp|P02104|HBE_MOUSE	Hemoglobin subunit epsilon-Y2 OS=Mus musculus OX=10090 GN=Hbb-y PE=1 SV=2	1	5	0.761161	24.7103	4	24.7614	4	-0.0510701	0.412284	24.3574	4	24.5508	4	-0.19341	0.0501045	24.7359	8	24.4541	8	-0.281808	0.422513	24.5339	8	24.6561	8	-0.12224	0.27327	24.7614	4	24.5508	4	-0.210638	0.141388	24.7103	4	24.3574	4	-0.352978	0.402946	24.7103	4	24.5508	4	-0.159568
Lamc1	TRUE	sp|P02468|LAMC1_MOUSE	sp|P02468|LAMC1_MOUSE	Laminin subunit gamma-1 OS=Mus musculus OX=10090 GN=Lamc1 PE=1 SV=2	45	57	0.366875	25.8971	4	26.0244	4	-0.127352	0.550869	26.0535	4	25.9802	4	0.0733725	0.522337	25.9607	8	26.0169	8	0.0561142	0.759674	25.9753	8	26.0023	8	-0.0269899	0.726528	26.0244	4	25.9802	4	-0.0442482	0.261668	25.8971	4	26.0535	4	0.156477	0.618502	25.8971	4	25.9802	4	0.0831041
Lamb1	TRUE	sp|P02469|LAMB1_MOUSE	sp|P02469|LAMB1_MOUSE	Laminin subunit beta-1 OS=Mus musculus OX=10090 GN=Lamb1 PE=1 SV=3	10	10	0.224721	22.4023	4	22.4835	4	-0.0812274	0.727328	22.4994	4	22.4755	4	0.0239663	0.32992	22.4429	8	22.4875	8	0.0445713	0.5357	22.4509	8	22.4795	8	-0.0286306	0.916418	22.4835	4	22.4755	4	-0.00802561	0.101405	22.4023	4	22.4994	4	0.0971681	0.316789	22.4023	4	22.4755	4	0.0732018
Krt10	TRUE	sp|P02535|K1C10_MOUSE	sp|P02535|K1C10_MOUSE	Keratin, type I cytoskeletal 10 OS=Mus musculus OX=10090 GN=Krt10 PE=1 SV=3	1	1	0.106491	19.4372	4	20.1921	4	-0.754838	0.186201	19.8106	4	19.317	4	0.493661	0.407818	19.8147	8	19.5638	8	-0.250837	0.669426	19.6239	8	19.7545	8	-0.130588	0.0588297	20.1921	4	19.317	4	-0.875086	0.333809	19.4372	4	19.8106	4	0.373412	0.65657	19.4372	4	19.317	4	-0.120249
Mt2	TRUE	sp|P02798|MT2_MOUSE	sp|P02798|MT2_MOUSE	Metallothionein-2 OS=Mus musculus OX=10090 GN=Mt2 PE=1 SV=2	2	4	0.473691	22.9115	4	23.0219	4	-0.110423	0.0397457	22.8482	4	23.078	4	-0.229799	0.969407	22.9667	8	22.9631	8	-0.00358843	0.051438	22.8799	8	23.05	8	-0.170111	0.521437	23.0219	4	23.078	4	0.0560997	0.683164	22.9115	4	22.8482	4	-0.0632766	0.304421	22.9115	4	23.078	4	0.166523
Mt1	TRUE	sp|P02802|MT1_MOUSE	sp|P02802|MT1_MOUSE	Metallothionein-1 OS=Mus musculus OX=10090 GN=Mt1 PE=1 SV=1	8	15	0.263089	23.8166	4	23.9552	4	-0.138613	0.0534105	23.7756	4	24.0073	4	-0.231716	0.949382	23.8859	8	23.8914	8	0.00552373	0.0187815	23.7961	8	23.9812	8	-0.185165	0.500608	23.9552	4	24.0073	4	0.0520755	0.761319	23.8166	4	23.7756	4	-0.041028	0.149279	23.8166	4	24.0073	4	0.190688
Mtnd1	TRUE	sp|P03888|NU1M_MOUSE	sp|P03888|NU1M_MOUSE	NADH-ubiquinone oxidoreductase chain 1 OS=Mus musculus OX=10090 GN=Mtnd1 PE=1 SV=3	4	7	0.206718	22.9713	4	23.2931	4	-0.321805	0.165192	22.8525	4	23.1907	4	-0.338181	0.52411	23.1322	8	23.0216	8	-0.110644	0.0421267	22.9119	8	23.2419	8	-0.329993	0.579386	23.2931	4	23.1907	4	-0.102456	0.662138	22.9713	4	22.8525	4	-0.118832	0.444766	22.9713	4	23.1907	4	0.219348
mt-Nd2	TRUE	sp|P03893|NU2M_MOUSE	sp|P03893|NU2M_MOUSE	NADH-ubiquinone oxidoreductase chain 2 OS=Mus musculus OX=10090 GN=mt-Nd2 PE=1 SV=2	4	4	0.117574	19.8478	4	20.0704	4	-0.222648	0.176781	19.7014	4	19.9284	4	-0.226994	0.20036	19.9591	8	19.8149	8	-0.144173	0.0358979	19.7746	8	19.9994	8	-0.224821	0.204312	20.0704	4	19.9284	4	-0.142	0.406725	19.8478	4	19.7014	4	-0.146346	0.589799	19.8478	4	19.9284	4	0.0806479
mt-Nd3	TRUE	sp|P03899|NU3M_MOUSE	sp|P03899|NU3M_MOUSE	NADH-ubiquinone oxidoreductase chain 3 OS=Mus musculus OX=10090 GN=mt-Nd3 PE=1 SV=3	1	2	0.744067	20.157	4	20.2072	4	-0.0502037	0.0614908	19.9494	4	20.7526	4	-0.803204	0.479245	20.1821	8	20.351	8	0.168908	0.0587925	20.0532	8	20.4799	8	-0.426704	0.168224	20.2072	4	20.7526	4	0.545408	0.218472	20.157	4	19.9494	4	-0.207593	0.15132	20.157	4	20.7526	4	0.595612
Mtnd4l	TRUE	sp|P03903|NU4LM_MOUSE	sp|P03903|NU4LM_MOUSE	NADH-ubiquinone oxidoreductase chain 4L OS=Mus musculus OX=10090 GN=Mtnd4l PE=1 SV=2	1	1	0.781109	20.2936	4	20.2214	4	0.0722032	0.279705	20.1781	4	20.4713	4	-0.293168	0.701782	20.2575	8	20.3247	8	0.0671658	0.526837	20.2359	8	20.3464	8	-0.110483	0.351935	20.2214	4	20.4713	4	0.249851	0.657225	20.2936	4	20.1781	4	-0.11552	0.59265	20.2936	4	20.4713	4	0.177648
Mtnd4	TRUE	sp|P03911|NU4M_MOUSE	sp|P03911|NU4M_MOUSE	NADH-ubiquinone oxidoreductase chain 4 OS=Mus musculus OX=10090 GN=Mtnd4 PE=1 SV=1	10	14	0.0380054	22.9441	4	23.2006	4	-0.256457	0.118842	22.8701	4	23.1041	4	-0.233998	0.405029	23.0723	8	22.9871	8	-0.0852478	0.0071694	22.9071	8	23.1523	8	-0.245228	0.352002	23.2006	4	23.1041	4	-0.0964775	0.588381	22.9441	4	22.8701	4	-0.0740181	0.224107	22.9441	4	23.1041	4	0.15998
Mtnd5	TRUE	sp|P03921|NU5M_MOUSE	sp|P03921|NU5M_MOUSE	NADH-ubiquinone oxidoreductase chain 5 OS=Mus musculus OX=10090 GN=Mtnd5 PE=1 SV=3	2	3	0.0987018	21.822	4	22.2881	4	-0.466029	0.164779	21.6393	4	22.1048	4	-0.465483	0.40916	22.055	8	21.872	8	-0.183002	0.0227657	21.7307	8	22.1964	8	-0.465756	0.415133	22.2881	4	22.1048	4	-0.183274	0.583852	21.822	4	21.6393	4	-0.182729	0.369282	21.822	4	22.1048	4	0.282755
Mtatp8	TRUE	sp|P03930|ATP8_MOUSE	sp|P03930|ATP8_MOUSE	ATP synthase protein 8 OS=Mus musculus OX=10090 GN=Mtatp8 PE=1 SV=1	3	9	0.137293	22.8951	4	22.9922	4	-0.0971317	0.395909	22.9325	4	23	4	-0.0674667	0.648503	22.9436	8	22.9662	8	0.0226044	0.0804428	22.9138	8	22.9961	8	-0.0822992	0.921291	22.9922	4	23	4	0.0077719	0.517644	22.8951	4	22.9325	4	0.0374369	0.219945	22.8951	4	23	4	0.104904
Cfd	TRUE	sp|P03953|CFAD_MOUSE	sp|P03953|CFAD_MOUSE	Complement factor D OS=Mus musculus OX=10090 GN=Cfd PE=1 SV=1	2	3	0.87945	20.3384	4	20.3503	4	-0.0118541	0.70065	20.4071	4	20.3767	4	0.0304792	0.354366	20.3444	8	20.3919	8	0.0475481	0.858221	20.3728	8	20.3635	8	0.00931254	0.571217	20.3503	4	20.3767	4	0.0263815	0.504619	20.3384	4	20.4071	4	0.0687147	0.632504	20.3384	4	20.3767	4	0.0382356
Iap	TRUE	sp|P03975|IGEB_MOUSE	sp|P03975|IGEB_MOUSE	IgE-binding protein OS=Mus musculus OX=10090 GN=Iap PE=2 SV=1	2	2	0.638454	22.2437	4	22.2004	4	0.043315	0.131435	22.3489	4	22.1436	4	0.205306	0.762631	22.2221	8	22.2463	8	0.0242092	0.104181	22.2963	8	22.172	8	0.124311	0.636828	22.2004	4	22.1436	4	-0.0567864	0.295905	22.2437	4	22.3489	4	0.105205	0.485159	22.2437	4	22.1436	4	-0.100101
Gfap	TRUE	sp|P03995|GFAP_MOUSE	sp|P03995|GFAP_MOUSE	Glial fibrillary acidic protein OS=Mus musculus OX=10090 GN=Gfap PE=1 SV=4	46	103	0.155663	28.7887	4	28.4207	4	0.367997	0.00547118	28.8851	4	28.4247	4	0.460429	0.759799	28.6047	8	28.6549	8	0.0502294	0.00342489	28.8369	8	28.4227	8	0.414213	0.972444	28.4207	4	28.4247	4	0.00401335	0.683632	28.7887	4	28.8851	4	0.0964454	0.16412	28.7887	4	28.4247	4	-0.363983
Fabp4	TRUE	sp|P04117|FABP4_MOUSE	sp|P04117|FABP4_MOUSE	Fatty acid-binding protein, adipocyte OS=Mus musculus OX=10090 GN=Fabp4 PE=1 SV=3	1	3	0.0406948	22.086	4	21.97	4	0.115937	0.584542	22.0614	4	22.0357	4	0.0256709	0.585063	22.028	8	22.0485	8	0.0205589	0.0441555	22.0737	8	22.0029	8	0.070804	0.15521	21.97	4	22.0357	4	0.065692	0.628935	22.086	4	22.0614	4	-0.0245741	0.130937	22.086	4	22.0357	4	-0.050245
Cfb	TRUE	sp|P04186|CFAB_MOUSE	sp|P04186|CFAB_MOUSE	Complement factor B OS=Mus musculus OX=10090 GN=Cfb PE=1 SV=2	7	7	0.87694	22.703	4	22.7136	4	-0.0106432	0.273751	22.6344	4	22.7696	4	-0.135144	0.9245	22.7083	8	22.702	8	-0.00631518	0.263021	22.6687	8	22.7416	8	-0.0728935	0.628049	22.7136	4	22.7696	4	0.0559351	0.365789	22.703	4	22.6344	4	-0.0685654	0.542844	22.703	4	22.7696	4	0.0665783
Mbp	TRUE	sp|P04370|MBP_MOUSE	sp|P04370|MBP_MOUSE	Myelin basic protein OS=Mus musculus OX=10090 GN=Mbp PE=1 SV=2	46	244	0.671303	31.8412	4	31.9157	4	-0.0744349	0.402726	31.8067	4	31.9619	4	-0.155231	0.960588	31.8784	8	31.8843	8	0.00582407	0.3211	31.8239	8	31.9388	8	-0.114833	0.684299	31.9157	4	31.9619	4	0.0462219	0.877074	31.8412	4	31.8067	4	-0.0345738	0.553953	31.8412	4	31.9619	4	0.120657
Hbb-bh1	TRUE	sp|P04444|HBBZ_MOUSE	sp|P04444|HBBZ_MOUSE	Hemoglobin subunit beta-H1 OS=Mus musculus OX=10090 GN=Hbb-bh1 PE=2 SV=3	3	4	0.209259	19.413	4	19.236	4	0.176956	0.461833	19.2954	4	19.1868	4	0.108683	0.394961	19.3245	8	19.2411	8	-0.0834033	0.134223	19.3542	8	19.2114	8	0.142819	0.711227	19.236	4	19.1868	4	-0.0492668	0.424886	19.413	4	19.2954	4	-0.11754	0.182356	19.413	4	19.1868	4	-0.226223
Araf	TRUE	sp|P04627|ARAF_MOUSE	sp|P04627|ARAF_MOUSE	Serine/threonine-protein kinase A-Raf OS=Mus musculus OX=10090 GN=Araf PE=1 SV=2	7	11	0.389927	24.1633	4	24.103	4	0.0602309	0.468745	24.2185	4	24.1774	4	0.0411111	0.138605	24.1331	8	24.1979	8	0.0647799	0.254397	24.1909	8	24.1402	8	0.050671	0.100287	24.103	4	24.1774	4	0.0743398	0.487901	24.1633	4	24.2185	4	0.05522	0.815159	24.1633	4	24.1774	4	0.0141089
Slc4a1	TRUE	sp|P04919|B3AT_MOUSE	sp|P04919|B3AT_MOUSE	Band 3 anion transport protein OS=Mus musculus OX=10090 GN=Slc4a1 PE=1 SV=1	5	6	0.0559465	23.8876	4	24.213	4	-0.325401	0.0458529	23.6504	4	23.9803	4	-0.329961	0.0794785	24.0503	8	23.8153	8	-0.23491	0.00901377	23.769	8	24.0966	8	-0.327681	0.209442	24.213	4	23.9803	4	-0.23263	0.0449585	23.8876	4	23.6504	4	-0.23719	0.473807	23.8876	4	23.9803	4	0.092771
Prnp	TRUE	sp|P04925|PRIO_MOUSE	sp|P04925|PRIO_MOUSE	Major prion protein OS=Mus musculus OX=10090 GN=Prnp PE=1 SV=2	22	51	0.272172	26.3189	4	26.4612	4	-0.142278	0.100852	26.1433	4	26.3369	4	-0.193527	0.0983513	26.39	8	26.2401	8	-0.14992	0.0604355	26.2311	8	26.399	8	-0.167902	0.148515	26.4612	4	26.3369	4	-0.124296	0.241011	26.3189	4	26.1433	4	-0.175544	0.891464	26.3189	4	26.3369	4	0.0179822
Aldoc	TRUE	sp|P05063|ALDOC_MOUSE	sp|P05063|ALDOC_MOUSE	Fructose-bisphosphate aldolase C OS=Mus musculus OX=10090 GN=Aldoc PE=1 SV=4	51	163	0.240238	28.9712	4	28.8517	4	0.119437	0.222442	28.8182	4	28.8741	4	-0.0558544	0.236172	28.9114	8	28.8462	8	-0.0652764	0.571711	28.8947	8	28.8629	8	0.0317911	0.595515	28.8517	4	28.8741	4	0.022369	0.148031	28.9712	4	28.8182	4	-0.152922	0.357589	28.9712	4	28.8741	4	-0.0970675
Aldoa	TRUE	sp|P05064|ALDOA_MOUSE	sp|P05064|ALDOA_MOUSE	Fructose-bisphosphate aldolase A OS=Mus musculus OX=10090 GN=Aldoa PE=1 SV=2	87	376	0.299035	31.4472	4	31.3245	4	0.122705	0.00379769	31.5403	4	31.3118	4	0.228467	0.594247	31.3859	8	31.4261	8	0.0401842	0.00891208	31.4938	8	31.3182	8	0.175586	0.794193	31.3245	4	31.3118	4	-0.0126965	0.427845	31.4472	4	31.5403	4	0.093065	0.258617	31.4472	4	31.3118	4	-0.135402
Prkaca	TRUE	sp|P05132|KAPCA_MOUSE	sp|P05132|KAPCA_MOUSE	cAMP-dependent protein kinase catalytic subunit alpha OS=Mus musculus OX=10090 GN=Prkaca PE=1 SV=3	8	12	0.134537	25.2128	4	25.4078	4	-0.195044	0.152594	25.2243	4	25.4356	4	-0.211359	0.841036	25.3103	8	25.33	8	0.0196519	0.0229218	25.2185	8	25.4217	8	-0.203202	0.76161	25.4078	4	25.4356	4	0.0278092	0.940355	25.2128	4	25.2243	4	0.0114946	0.12042	25.2128	4	25.4356	4	0.222854
Got1	TRUE	sp|P05201|AATC_MOUSE	sp|P05201|AATC_MOUSE	Aspartate aminotransferase, cytoplasmic OS=Mus musculus OX=10090 GN=Got1 PE=1 SV=3	47	142	0.177371	29.7122	4	29.6511	4	0.0611001	0.925337	29.6702	4	29.6726	4	-0.00236994	0.681337	29.6817	8	29.6714	8	-0.0102903	0.230298	29.6912	8	29.6619	8	0.0293651	0.432252	29.6511	4	29.6726	4	0.0214447	0.325082	29.7122	4	29.6702	4	-0.0420253	0.35665	29.7122	4	29.6726	4	-0.0396553
Got2	TRUE	sp|P05202|AATM_MOUSE	sp|P05202|AATM_MOUSE	Aspartate aminotransferase, mitochondrial OS=Mus musculus OX=10090 GN=Got2 PE=1 SV=1	80	242	0.136422	30.0914	4	30.2631	4	-0.171679	0.232285	30.0642	4	30.1594	4	-0.0952087	0.352092	30.1772	8	30.1118	8	-0.0653867	0.0443073	30.0778	8	30.2112	8	-0.133444	0.234731	30.2631	4	30.1594	4	-0.103622	0.78382	30.0914	4	30.0642	4	-0.0271515	0.569997	30.0914	4	30.1594	4	0.0680572
Tuba1b	TRUE	sp|P05213|TBA1B_MOUSE	sp|P05213|TBA1B_MOUSE	Tubulin alpha-1B chain OS=Mus musculus OX=10090 GN=Tuba1b PE=1 SV=2	134	634	0.982339	32.3724	4	32.3706	4	0.00187148	0.804995	32.3879	4	32.4014	4	-0.0135254	0.613016	32.3715	8	32.3947	8	0.0231631	0.899203	32.3802	8	32.386	8	-0.00582698	0.615722	32.3706	4	32.4014	4	0.0308616	0.847384	32.3724	4	32.3879	4	0.0154646	0.735395	32.3724	4	32.4014	4	0.0289901
Tuba3a	TRUE	sp|P05214|TBA3_MOUSE	sp|P05214|TBA3_MOUSE	Tubulin alpha-3 chain OS=Mus musculus OX=10090 GN=Tuba3b PE=1 SV=1	3	9	0.308018	24.1881	4	24.0831	4	0.104933	0.0464988	24.2616	4	24.0656	4	0.196076	0.697807	24.1356	8	24.1636	8	0.027989	0.0221515	24.2249	8	24.0743	8	0.150504	0.77324	24.0831	4	24.0656	4	-0.0175823	0.520524	24.1881	4	24.2616	4	0.0735603	0.292989	24.1881	4	24.0656	4	-0.122515
Src	TRUE	sp|P05480|SRC_MOUSE	sp|P05480|SRC_MOUSE	Proto-oncogene tyrosine-protein kinase Src OS=Mus musculus OX=10090 GN=Src PE=1 SV=5	13	18	0.538979	25.0912	4	25.15	4	-0.058799	0.461052	25.2201	4	25.1805	4	0.0396223	0.130956	25.1206	8	25.2003	8	0.0797132	0.861611	25.1556	8	25.1652	8	-0.00958836	0.670076	25.15	4	25.1805	4	0.0305026	0.148241	25.0912	4	25.2201	4	0.128924	0.369182	25.0912	4	25.1805	4	0.0893016
Kit	TRUE	sp|P05532|KIT_MOUSE	sp|P05532|KIT_MOUSE	Mast/stem cell growth factor receptor Kit OS=Mus musculus OX=10090 GN=Kit PE=1 SV=3	15	15	0.772791	24.3271	4	24.3014	4	0.0257567	0.177147	24.1718	4	24.3005	4	-0.128706	0.219291	24.3143	8	24.2361	8	-0.0781393	0.425842	24.2495	8	24.3009	8	-0.0514747	0.991721	24.3014	4	24.3005	4	-0.000907917	0.119065	24.3271	4	24.1718	4	-0.155371	0.826612	24.3271	4	24.3005	4	-0.0266646
Ly6a	TRUE	sp|P05533|LY6A_MOUSE	sp|P05533|LY6A_MOUSE	Lymphocyte antigen 6A-2/6E-1 OS=Mus musculus OX=10090 GN=Ly6a PE=1 SV=1	1	1	0.0886193	20.1829	4	20.3986	4	-0.215711	0.0981464	20.2491	4	20.4231	4	-0.173973	0.592723	20.2908	8	20.3361	8	0.0453238	0.0100453	20.216	8	20.4109	8	-0.194842	0.673584	20.3986	4	20.4231	4	0.024455	0.621008	20.1829	4	20.2491	4	0.0661927	0.0455797	20.1829	4	20.4231	4	0.240166
Itgam	TRUE	sp|P05555|ITAM_MOUSE	sp|P05555|ITAM_MOUSE	Integrin alpha-M OS=Mus musculus OX=10090 GN=Itgam PE=1 SV=2	9	10	0.809702	23.764	4	23.7834	4	-0.0194513	0.135125	23.6189	4	23.7338	4	-0.11487	0.0828187	23.7737	8	23.6764	8	-0.0973245	0.245424	23.6915	8	23.7586	8	-0.0671605	0.520053	23.7834	4	23.7338	4	-0.0496152	0.0892398	23.764	4	23.6189	4	-0.145034	0.755876	23.764	4	23.7338	4	-0.030164
Pdgfrb	TRUE	sp|P05622|PGFRB_MOUSE	sp|P05622|PGFRB_MOUSE	Platelet-derived growth factor receptor beta OS=Mus musculus OX=10090 GN=Pdgfrb PE=1 SV=2	3	4	0.214495	19.4664	4	19.5707	4	-0.10427	0.0890367	19.4566	4	19.5425	4	-0.0859368	0.695156	19.5185	8	19.4996	8	-0.0189617	0.033428	19.4615	8	19.5566	8	-0.0951032	0.686535	19.5707	4	19.5425	4	-0.0281281	0.864718	19.4664	4	19.4566	4	-0.00979529	0.287073	19.4664	4	19.5425	4	0.0761415
Krt18	TRUE	sp|P05784|K1C18_MOUSE	sp|P05784|K1C18_MOUSE	Keratin, type I cytoskeletal 18 OS=Mus musculus OX=10090 GN=Krt18 PE=1 SV=5	20	23	0.445613	24.7826	4	24.9324	4	-0.149833	0.276741	24.9165	4	25.1104	4	-0.193924	0.223697	24.8575	8	25.0134	8	0.155926	0.177144	24.8495	8	25.0214	8	-0.171879	0.171946	24.9324	4	25.1104	4	0.177972	0.558821	24.7826	4	24.9165	4	0.13388	0.153337	24.7826	4	25.1104	4	0.327805
Myl1	TRUE	sp|P05977|MYL1_MOUSE	sp|P05977|MYL1_MOUSE	Myosin light chain 1/3, skeletal muscle isoform OS=Mus musculus OX=10090 GN=Myl1 PE=1 SV=2	1	1	0.117993	19.1022	4	19.1705	4	-0.0682905	0.678827	19.1234	4	19.091	4	0.0324164	0.490367	19.1364	8	19.1072	8	-0.0291617	0.673093	19.1128	8	19.1308	8	-0.0179371	0.181581	19.1705	4	19.091	4	-0.0795152	0.754425	19.1022	4	19.1234	4	0.0211917	0.818516	19.1022	4	19.091	4	-0.0112247
Ldha	TRUE	sp|P06151|LDHA_MOUSE	sp|P06151|LDHA_MOUSE	L-lactate dehydrogenase A chain OS=Mus musculus OX=10090 GN=Ldha PE=1 SV=3	43	101	0.453609	28.8377	4	28.9051	4	-0.0673317	0.102911	29.035	4	28.8552	4	0.179835	0.300673	28.8714	8	28.9451	8	0.0737237	0.433587	28.9364	8	28.8801	8	0.0562515	0.524587	28.9051	4	28.8552	4	-0.0498595	0.100709	28.8377	4	29.035	4	0.197307	0.825529	28.8377	4	28.8552	4	0.0174721
Nr3c1	TRUE	sp|P06537|GCR_MOUSE	sp|P06537|GCR_MOUSE	Glucocorticoid receptor OS=Mus musculus OX=10090 GN=Nr3c1 PE=1 SV=2	9	9	0.965786	23.056	4	23.0627	4	-0.00665343	0.350659	23.0478	4	22.9046	4	0.143227	0.414155	23.0594	8	22.9762	8	-0.083196	0.504436	23.0519	8	22.9836	8	0.0682867	0.260614	23.0627	4	22.9046	4	-0.158136	0.9608	23.056	4	23.0478	4	-0.00825586	0.277902	23.056	4	22.9046	4	-0.151483
C9	TRUE	sp|P06683|CO9_MOUSE	sp|P06683|CO9_MOUSE	Complement component C9 OS=Mus musculus OX=10090 GN=C9 PE=1 SV=2	2	2	0.312986	18.8719	4	18.7456	4	0.126309	0.141408	18.758	4	18.8778	4	-0.11984	0.8991	18.8088	8	18.8179	8	0.0091075	0.96409	18.815	8	18.8117	8	0.00323457	0.324628	18.7456	4	18.8778	4	0.132182	0.0819589	18.8719	4	18.758	4	-0.113967	0.93508	18.8719	4	18.8778	4	0.00587293
C5	TRUE	sp|P06684|CO5_MOUSE	sp|P06684|CO5_MOUSE	Complement C5 OS=Mus musculus OX=10090 GN=C5 PE=1 SV=2	1	1	0.604839	19.3215	4	19.2673	4	0.0542148	0.281132	19.2537	4	19.3585	4	-0.104846	0.860823	19.2944	8	19.3061	8	0.0116985	0.703789	19.2876	8	19.3129	8	-0.0253155	0.256877	19.2673	4	19.3585	4	0.0912287	0.564779	19.3215	4	19.2537	4	-0.0678318	0.765444	19.3215	4	19.3585	4	0.0370139
Apoa4	TRUE	sp|P06728|APOA4_MOUSE	sp|P06728|APOA4_MOUSE	Apolipoprotein A-IV OS=Mus musculus OX=10090 GN=Apoa4 PE=1 SV=3	16	18	0.142191	24.4085	4	24.4843	4	-0.0757765	0.59727	24.3418	4	24.4058	4	-0.0639953	0.246693	24.4464	8	24.3738	8	-0.0725885	0.265625	24.3752	8	24.4451	8	-0.0698859	0.428298	24.4843	4	24.4058	4	-0.078479	0.444499	24.4085	4	24.3418	4	-0.0666979	0.978592	24.4085	4	24.4058	4	-0.00270259
Gpi	TRUE	sp|P06745|G6PI_MOUSE	sp|P06745|G6PI_MOUSE	Glucose-6-phosphate isomerase OS=Mus musculus OX=10090 GN=Gpi PE=1 SV=4	56	194	0.0396379	29.5457	4	29.4423	4	0.103372	0.215909	29.4916	4	29.4585	4	0.0331054	0.533185	29.494	8	29.4751	8	-0.0189254	0.0126655	29.5187	8	29.4504	8	0.0682388	0.579464	29.4423	4	29.4585	4	0.0162081	0.193721	29.5457	4	29.4916	4	-0.0540588	0.0564416	29.5457	4	29.4585	4	-0.0871642
Abcb1b	TRUE	sp|P06795|MDR1B_MOUSE	sp|P06795|MDR1B_MOUSE	ATP-dependent translocase ABCB1 OS=Mus musculus OX=10090 GN=Abcb1b PE=1 SV=1	11	12	0.687593	24.0764	4	24.1278	4	-0.0513592	0.134542	23.8716	4	24.0565	4	-0.184965	0.119703	24.1021	8	23.9641	8	-0.138053	0.188431	23.974	8	24.0922	8	-0.118162	0.447289	24.1278	4	24.0565	4	-0.0712503	0.183369	24.0764	4	23.8716	4	-0.204856	0.89333	24.0764	4	24.0565	4	-0.0198912
Ctsl	TRUE	sp|P06797|CATL1_MOUSE	sp|P06797|CATL1_MOUSE	Procathepsin L OS=Mus musculus OX=10090 GN=Ctsl PE=1 SV=2	9	14	0.38455	23.9526	4	23.882	4	0.0706262	0.500772	23.7986	4	23.8513	4	-0.0526948	0.0944816	23.9173	8	23.8249	8	-0.0923829	0.877401	23.8756	8	23.8666	8	0.00896567	0.730945	23.882	4	23.8513	4	-0.0307224	0.0469168	23.9526	4	23.7986	4	-0.154043	0.305975	23.9526	4	23.8513	4	-0.101349
Ptprc	TRUE	sp|P06800|PTPRC_MOUSE	sp|P06800|PTPRC_MOUSE	Receptor-type tyrosine-protein phosphatase C OS=Mus musculus OX=10090 GN=Ptprc PE=1 SV=4	1	1	0.877991	17.6142	4	17.5987	4	0.0155167	0.536708	17.6009	4	17.6587	4	-0.0578828	0.711108	17.6065	8	17.6298	8	0.0233375	0.736851	17.6075	8	17.6287	8	-0.0211831	0.539034	17.5987	4	17.6587	4	0.0600373	0.890721	17.6142	4	17.6009	4	-0.0133623	0.570348	17.6142	4	17.6587	4	0.0445206
Me1	TRUE	sp|P06801|MAOX_MOUSE	sp|P06801|MAOX_MOUSE	NADP-dependent malic enzyme OS=Mus musculus OX=10090 GN=Me1 PE=1 SV=2	36	54	0.929461	26.53	4	26.5208	4	0.00913754	0.892293	26.4844	4	26.4917	4	-0.00725527	0.482119	26.5254	8	26.4881	8	-0.0373137	0.985984	26.5072	8	26.5063	8	0.000941134	0.684224	26.5208	4	26.4917	4	-0.0291173	0.624549	26.53	4	26.4844	4	-0.0455101	0.699302	26.53	4	26.4917	4	-0.0382548
Enpp1	TRUE	sp|P06802|ENPP1_MOUSE	sp|P06802|ENPP1_MOUSE	Ectonucleotide pyrophosphatase/phosphodiesterase family member 1 OS=Mus musculus OX=10090 GN=Enpp1 PE=1 SV=4	8	8	0.272408	22.4501	4	22.5461	4	-0.0959706	0.479822	22.1808	4	22.2749	4	-0.0940895	0.00239051	22.4981	8	22.2279	8	-0.270196	0.355982	22.3155	8	22.4105	8	-0.0950301	0.00319816	22.5461	4	22.2749	4	-0.271136	0.0960525	22.4501	4	22.1808	4	-0.269255	0.108502	22.4501	4	22.2749	4	-0.175166
Gap43	TRUE	sp|P06837|NEUM_MOUSE	sp|P06837|NEUM_MOUSE	Neuromodulin OS=Mus musculus OX=10090 GN=Gap43 PE=1 SV=1	31	145	0.0182766	28.7487	4	28.9958	4	-0.24702	0.0534118	28.7058	4	28.9407	4	-0.234935	0.57988	28.8723	8	28.8233	8	-0.0489889	0.00113502	28.7273	8	28.9682	8	-0.240977	0.581867	28.9958	4	28.9407	4	-0.0550311	0.614895	28.7487	4	28.7058	4	-0.0429467	0.122181	28.7487	4	28.9407	4	0.191989
Gh1	TRUE	sp|P06880|SOMA_MOUSE	sp|P06880|SOMA_MOUSE	Somatotropin OS=Mus musculus OX=10090 GN=Gh1 PE=2 SV=1	3	3	0.384295	20.7532	4	20.1056	4	0.647559	0.171708	20.6524	4	20.1241	4	0.528288	0.917294	20.4294	8	20.3882	8	-0.0412002	0.121603	20.7028	8	20.1148	8	0.587924	0.878926	20.1056	4	20.1241	4	0.0184354	0.898883	20.7532	4	20.6524	4	-0.100836	0.400821	20.7532	4	20.1241	4	-0.629124
Cfh	TRUE	sp|P06909|CFAH_MOUSE	sp|P06909|CFAH_MOUSE	Complement factor H OS=Mus musculus OX=10090 GN=Cfh PE=1 SV=2	21	24	0.38018	24.7248	4	24.651	4	0.0737748	0.089665	24.6782	4	24.5936	4	0.0845917	0.278604	24.6879	8	24.6359	8	-0.0519668	0.088482	24.7015	8	24.6223	8	0.0791833	0.297262	24.651	4	24.5936	4	-0.0573752	0.545788	24.7248	4	24.6782	4	-0.0465583	0.151494	24.7248	4	24.5936	4	-0.13115
S100a4	TRUE	sp|P07091|S10A4_MOUSE	sp|P07091|S10A4_MOUSE	Protein S100-A4 OS=Mus musculus OX=10090 GN=S100a4 PE=1 SV=1	1	1	0.793962	20.5906	4	20.5655	4	0.0250576	0.0168932	20.88	4	20.4237	4	0.456331	0.534395	20.5781	8	20.6519	8	0.0737951	0.0281768	20.7353	8	20.4946	8	0.240694	0.122366	20.5655	4	20.4237	4	-0.141842	0.0963779	20.5906	4	20.88	4	0.289432	0.132149	20.5906	4	20.4237	4	-0.166899
Prss2	TRUE	sp|P07146|TRY2_MOUSE	sp|P07146|TRY2_MOUSE	Anionic trypsin-2 OS=Mus musculus OX=10090 GN=Prss2 PE=1 SV=1	2	2	0.821162	19.7807	4	19.7481	4	0.0326574	0.334729	19.9038	4	19.7692	4	0.134598	0.442424	19.7644	8	19.8365	8	0.0720739	0.370944	19.8423	8	19.7586	8	0.0836275	0.904527	19.7481	4	19.7692	4	0.0211037	0.195623	19.7807	4	19.9038	4	0.123044	0.916779	19.7807	4	19.7692	4	-0.0115537
Sparc	TRUE	sp|P07214|SPRC_MOUSE	sp|P07214|SPRC_MOUSE	SPARC OS=Mus musculus OX=10090 GN=Sparc PE=1 SV=1	7	9	0.42672	23.385	4	23.2901	4	0.094869	0.221791	23.277	4	23.3537	4	-0.0766348	0.726371	23.3376	8	23.3154	8	-0.0221926	0.885899	23.331	8	23.3219	8	0.0091171	0.328641	23.2901	4	23.3537	4	0.0635593	0.362007	23.385	4	23.277	4	-0.107944	0.784653	23.385	4	23.3537	4	-0.0313097
Ttr	TRUE	sp|P07309|TTHY_MOUSE	sp|P07309|TTHY_MOUSE	Transthyretin OS=Mus musculus OX=10090 GN=Ttr PE=1 SV=1	6	6	0.41877	24.1539	4	24.2965	4	-0.142632	0.145251	24.0724	4	24.3595	4	-0.287141	0.942069	24.2252	8	24.2159	8	-0.00928989	0.0749269	24.1131	8	24.328	8	-0.214886	0.720478	24.2965	4	24.3595	4	0.0629643	0.644876	24.1539	4	24.0724	4	-0.0815441	0.348727	24.1539	4	24.3595	4	0.205597
Ckm	TRUE	sp|P07310|KCRM_MOUSE	sp|P07310|KCRM_MOUSE	Creatine kinase M-type OS=Mus musculus OX=10090 GN=Ckm PE=1 SV=1	10	16	0.117934	27.4259	4	26.92	4	0.50588	0.584203	27.1336	4	27.0233	4	0.110323	0.615518	27.1729	8	27.0784	8	-0.0945103	0.0854238	27.2797	8	26.9716	8	0.308101	0.63244	26.92	4	27.0233	4	0.103269	0.31561	27.4259	4	27.1336	4	-0.292289	0.218987	27.4259	4	27.0233	4	-0.402612
Anxa2	TRUE	sp|P07356|ANXA2_MOUSE	sp|P07356|ANXA2_MOUSE	Annexin A2 OS=Mus musculus OX=10090 GN=Anxa2 PE=1 SV=2	15	19	0.102401	24.9386	4	24.8311	4	0.107467	0.300713	24.9397	4	24.8098	4	0.129928	0.8824	24.8849	8	24.8748	8	-0.0101103	0.0646982	24.9392	8	24.8205	8	0.118698	0.748874	24.8311	4	24.8098	4	-0.0213413	0.992242	24.9386	4	24.9397	4	0.00112065	0.115744	24.9386	4	24.8098	4	-0.128808
Alb	TRUE	sp|P07724|ALBU_MOUSE	sp|P07724|ALBU_MOUSE	Albumin OS=Mus musculus OX=10090 GN=Alb PE=1 SV=3	73	277	0.634437	30.2572	4	30.3112	4	-0.0540052	0.211987	30.0914	4	30.2961	4	-0.204708	0.348713	30.2842	8	30.1938	8	-0.0904218	0.172262	30.1743	8	30.3036	8	-0.129357	0.906591	30.3112	4	30.2961	4	-0.0150702	0.262242	30.2572	4	30.0914	4	-0.165773	0.776142	30.2572	4	30.2961	4	0.0389349
Rrm1	TRUE	sp|P07742|RIR1_MOUSE	sp|P07742|RIR1_MOUSE	Ribonucleoside-diphosphate reductase large subunit OS=Mus musculus OX=10090 GN=Rrm1 PE=1 SV=2	2	2	0.0152671	20.3667	4	20.2247	4	0.14201	0.190421	20.2744	4	20.3944	4	-0.119996	0.493573	20.2957	8	20.3344	8	0.0387243	0.84692	20.3206	8	20.3096	8	0.0110071	0.0445419	20.2247	4	20.3944	4	0.169727	0.190276	20.3667	4	20.2744	4	-0.0922786	0.633393	20.3667	4	20.3944	4	0.0277173
Serpina1a	TRUE	sp|P07758|A1AT1_MOUSE	sp|P07758|A1AT1_MOUSE	Alpha-1-antitrypsin 1-1 OS=Mus musculus OX=10090 GN=Serpina1a PE=1 SV=4	21	41	0.56489	26.8624	4	26.7652	4	0.097208	0.0749239	26.5312	4	26.7835	4	-0.252222	0.158257	26.8138	8	26.6574	8	-0.156435	0.496659	26.6968	8	26.7743	8	-0.0775071	0.9049	26.7652	4	26.7835	4	0.0182805	0.0472327	26.8624	4	26.5312	4	-0.33115	0.657208	26.8624	4	26.7835	4	-0.0789275
Serpina3k	TRUE	sp|P07759|SPA3K_MOUSE	sp|P07759|SPA3K_MOUSE	Serine protease inhibitor A3K OS=Mus musculus OX=10090 GN=Serpina3k PE=1 SV=2	17	27	0.0562878	25.3003	4	25.0475	4	0.252784	0.028614	24.9795	4	25.1646	4	-0.185091	0.23915	25.1739	8	25.0721	8	-0.101823	0.702134	25.1399	8	25.1061	8	0.0338467	0.232318	25.0475	4	25.1646	4	0.117115	0.0111706	25.3003	4	24.9795	4	-0.32076	0.258307	25.3003	4	25.1646	4	-0.13567
Hsp90aa1	TRUE	sp|P07901|HS90A_MOUSE	sp|P07901|HS90A_MOUSE	Heat shock protein HSP 90-alpha OS=Mus musculus OX=10090 GN=Hsp90aa1 PE=1 SV=4	88	294	0.0678056	30.2123	4	30.1243	4	0.0879567	0.565304	30.2521	4	30.2254	4	0.026691	0.0471905	30.1683	8	30.2388	8	0.0704851	0.115884	30.2322	8	30.1749	8	0.0573239	0.0360774	30.1243	4	30.2254	4	0.101118	0.415362	30.2123	4	30.2521	4	0.0398523	0.772879	30.2123	4	30.2254	4	0.0131613
Phkg1	TRUE	sp|P07934|PHKG1_MOUSE	sp|P07934|PHKG1_MOUSE	Phosphorylase b kinase gamma catalytic chain, skeletal muscle/heart isoform OS=Mus musculus OX=10090 GN=Phkg1 PE=1 SV=3	7	7	0.909348	22.6991	4	22.703	4	-0.00392878	0.920819	22.7032	4	22.699	4	0.00416037	0.999605	22.7011	8	22.7011	8	1.21373e-05	0.996234	22.7011	8	22.701	8	0.000115797	0.933465	22.703	4	22.699	4	-0.00403244	0.869463	22.6991	4	22.7032	4	0.00405671	0.997931	22.6991	4	22.699	4	-0.00010366
Pdia4	TRUE	sp|P08003|PDIA4_MOUSE	sp|P08003|PDIA4_MOUSE	Protein disulfide-isomerase A4 OS=Mus musculus OX=10090 GN=Pdia4 PE=1 SV=3	36	53	0.309919	26.7861	4	26.7309	4	0.0551936	0.406938	26.7752	4	26.8011	4	-0.0259211	0.324823	26.7585	8	26.7881	8	0.0296591	0.631737	26.7806	8	26.766	8	0.0146363	0.0382676	26.7309	4	26.8011	4	0.0702165	0.838379	26.7861	4	26.7752	4	-0.0108982	0.781394	26.7861	4	26.8011	4	0.0150229
Aprt	TRUE	sp|P08030|APT_MOUSE	sp|P08030|APT_MOUSE	Adenine phosphoribosyltransferase OS=Mus musculus OX=10090 GN=Aprt PE=1 SV=2	9	11	0.57377	23.9234	4	23.843	4	0.0804276	0.141605	24.0833	4	23.903	4	0.180221	0.23184	23.8832	8	23.9931	8	0.109971	0.151823	24.0033	8	23.873	8	0.130324	0.61084	23.843	4	23.903	4	0.0600742	0.26738	23.9234	4	24.0833	4	0.159867	0.89394	23.9234	4	23.903	4	-0.0203535
Spta1	TRUE	sp|P08032|SPTA1_MOUSE	sp|P08032|SPTA1_MOUSE	Spectrin alpha chain, erythrocytic 1 OS=Mus musculus OX=10090 GN=Spta1 PE=1 SV=3	41	46	0.192495	25.817	4	25.9383	4	-0.121251	0.372542	25.7454	4	25.8203	4	-0.0748581	0.130256	25.8777	8	25.7828	8	-0.0948411	0.116588	25.7812	8	25.8793	8	-0.0980543	0.0164462	25.9383	4	25.8203	4	-0.118037	0.530283	25.817	4	25.7454	4	-0.0716449	0.97097	25.817	4	25.8203	4	0.00321316
Egr1	TRUE	sp|P08046|EGR1_MOUSE	sp|P08046|EGR1_MOUSE	Early growth response protein 1 OS=Mus musculus OX=10090 GN=Egr1 PE=1 SV=2	3	3	0.0321541	21.3891	4	21.5032	4	-0.114107	0.635423	21.453	4	21.4106	4	0.0423787	0.775874	21.4461	8	21.4318	8	-0.0143247	0.472405	21.421	8	21.4569	8	-0.0358641	0.227472	21.5032	4	21.4106	4	-0.0925675	0.359651	21.3891	4	21.453	4	0.0639181	0.766197	21.3891	4	21.4106	4	0.0215395
Ltf	TRUE	sp|P08071|TRFL_MOUSE	sp|P08071|TRFL_MOUSE	Lactotransferrin OS=Mus musculus OX=10090 GN=Ltf PE=1 SV=4	1	2	0.780201	18.8548	4	18.8803	4	-0.0255335	0.96904	18.7981	4	18.7953	4	0.00278365	0.192562	18.8676	8	18.7967	8	-0.070841	0.839181	18.8265	8	18.8378	8	-0.0113749	0.255782	18.8803	4	18.7953	4	-0.0849996	0.54489	18.8548	4	18.7981	4	-0.0566825	0.576144	18.8548	4	18.7953	4	-0.0594661
Fcgr2	TRUE	sp|P08101|FCGR2_MOUSE	sp|P08101|FCGR2_MOUSE	Low affinity immunoglobulin gamma Fc region receptor II OS=Mus musculus OX=10090 GN=Fcgr2 PE=1 SV=2	2	2	0.420453	20.6699	4	20.7902	4	-0.120271	0.809337	20.7414	4	20.7705	4	-0.0291535	0.770236	20.7301	8	20.7559	8	0.0258881	0.39367	20.7056	8	20.7804	8	-0.0747123	0.823275	20.7902	4	20.7705	4	-0.0196707	0.670915	20.6699	4	20.7414	4	0.071447	0.546278	20.6699	4	20.7705	4	0.1006
Hck	TRUE	sp|P08103|HCK_MOUSE	sp|P08103|HCK_MOUSE	Tyrosine-protein kinase HCK OS=Mus musculus OX=10090 GN=Hck PE=1 SV=4	1	1	0.346387	19.833	4	19.9195	4	-0.0864986	0.538871	19.7663	4	19.8276	4	-0.0613792	0.221638	19.8762	8	19.797	8	-0.0792672	0.256045	19.7996	8	19.8736	8	-0.0739389	0.205318	19.9195	4	19.8276	4	-0.0918269	0.562755	19.833	4	19.7663	4	-0.0667075	0.958837	19.833	4	19.8276	4	-0.00532835
Hsp90b1	TRUE	sp|P08113|ENPL_MOUSE	sp|P08113|ENPL_MOUSE	Endoplasmin OS=Mus musculus OX=10090 GN=Hsp90b1 PE=1 SV=2	58	101	0.346235	27.966	4	27.889	4	0.0770085	0.322026	27.8705	4	27.9433	4	-0.0727943	0.692079	27.9275	8	27.9069	8	-0.0205895	0.967764	27.9183	8	27.9162	8	0.0021071	0.369577	27.889	4	27.9433	4	0.0543119	0.300144	27.966	4	27.8705	4	-0.0954908	0.8018	27.966	4	27.9433	4	-0.0226966
Col3a1	TRUE	sp|P08121|CO3A1_MOUSE	sp|P08121|CO3A1_MOUSE	Collagen alpha-1(III) chain OS=Mus musculus OX=10090 GN=Col3a1 PE=1 SV=4	1	2	0.0230873	19.2423	4	19.601	4	-0.35873	0.41803	19.6273	4	19.4212	4	0.206163	0.492196	19.4216	8	19.5243	8	0.102609	0.611035	19.4348	8	19.5111	8	-0.0762835	0.261485	19.601	4	19.4212	4	-0.179837	0.133208	19.2423	4	19.6273	4	0.385055	0.341556	19.2423	4	19.4212	4	0.178893
S100a10	TRUE	sp|P08207|S10AA_MOUSE	sp|P08207|S10AA_MOUSE	Protein S100-A10 OS=Mus musculus OX=10090 GN=S100a10 PE=1 SV=2	2	3	0.689961	21.4516	4	21.4301	4	0.0215006	0.189688	21.5646	4	21.3561	4	0.208523	0.810794	21.4408	8	21.4604	8	0.0195103	0.142497	21.5081	8	21.3931	8	0.115012	0.356146	21.4301	4	21.3561	4	-0.0740011	0.419842	21.4516	4	21.5646	4	0.113022	0.290121	21.4516	4	21.3561	4	-0.0955016
Apoe	TRUE	sp|P08226|APOE_MOUSE	sp|P08226|APOE_MOUSE	Apolipoprotein E OS=Mus musculus OX=10090 GN=Apoe PE=1 SV=2	28	54	0.801463	26.566	4	26.5929	4	-0.0269238	0.00624075	26.4728	4	26.6511	4	-0.178245	0.781527	26.5794	8	26.562	8	-0.0174527	0.0858047	26.5194	8	26.622	8	-0.102584	0.361436	26.5929	4	26.6511	4	0.058208	0.361614	26.566	4	26.4728	4	-0.0931134	0.390162	26.566	4	26.6511	4	0.0851317
Sod1	TRUE	sp|P08228|SODC_MOUSE	sp|P08228|SODC_MOUSE	Superoxide dismutase [Cu-Zn] OS=Mus musculus OX=10090 GN=Sod1 PE=1 SV=2	27	69	0.269074	27.2417	4	27.3646	4	-0.12292	0.85537	27.2233	4	27.2022	4	0.0210634	0.237583	27.3031	8	27.2128	8	-0.090375	0.513238	27.2325	8	27.2834	8	-0.0509284	0.17586	27.3646	4	27.2022	4	-0.162367	0.868081	27.2417	4	27.2233	4	-0.0183831	0.73252	27.2417	4	27.2022	4	-0.0394466
Mdh2	TRUE	sp|P08249|MDHM_MOUSE	sp|P08249|MDHM_MOUSE	Malate dehydrogenase, mitochondrial OS=Mus musculus OX=10090 GN=Mdh2 PE=1 SV=3	75	277	0.153032	30.5903	4	30.7046	4	-0.114339	0.773633	30.6571	4	30.6337	4	0.0233944	0.969549	30.6474	8	30.6454	8	-0.00206694	0.394684	30.6237	8	30.6692	8	-0.0454723	0.374083	30.7046	4	30.6337	4	-0.0709337	0.401319	30.5903	4	30.6571	4	0.0667998	0.668469	30.5903	4	30.6337	4	0.0434054
Camk4	TRUE	sp|P08414|KCC4_MOUSE	sp|P08414|KCC4_MOUSE	Calcium/calmodulin-dependent protein kinase type IV OS=Mus musculus OX=10090 GN=Camk4 PE=1 SV=2	33	48	0.404319	26.6655	4	26.7346	4	-0.0690183	0.726012	26.7406	4	26.7224	4	0.0181381	0.490553	26.7	8	26.7315	8	0.0314522	0.578259	26.7031	8	26.7285	8	-0.0254401	0.857645	26.7346	4	26.7224	4	-0.012126	0.289202	26.6655	4	26.7406	4	0.0750305	0.463924	26.6655	4	26.7224	4	0.0568924
Nefl	TRUE	sp|P08551|NFL_MOUSE	sp|P08551|NFL_MOUSE	Neurofilament light polypeptide OS=Mus musculus OX=10090 GN=Nefl PE=1 SV=5	59	230	0.740095	30.1871	4	30.2475	4	-0.060378	0.1069	29.7948	4	30.1677	4	-0.372968	0.116191	30.2173	8	29.9812	8	-0.236047	0.152397	29.9909	8	30.2076	8	-0.216673	0.429108	30.2475	4	30.1677	4	-0.0797521	0.160558	30.1871	4	29.7948	4	-0.392342	0.924356	30.1871	4	30.1677	4	-0.0193741
Nefm	TRUE	sp|P08553|NFM_MOUSE	sp|P08553|NFM_MOUSE	Neurofilament medium polypeptide OS=Mus musculus OX=10090 GN=Nefm PE=1 SV=4	72	219	0.564927	30.2221	4	30.2786	4	-0.0565731	0.0810124	29.8496	4	30.2351	4	-0.385525	0.106412	30.2504	8	30.0424	8	-0.207987	0.0840572	30.0358	8	30.2569	8	-0.221049	0.463911	30.2786	4	30.2351	4	-0.0435111	0.109675	30.2221	4	29.8496	4	-0.372463	0.905695	30.2221	4	30.2351	4	0.0130619
Nras	TRUE	sp|P08556|RASN_MOUSE	sp|P08556|RASN_MOUSE	GTPase NRas OS=Mus musculus OX=10090 GN=Nras PE=1 SV=1	13	26	0.104394	26.3941	4	26.472	4	-0.0779077	0.204727	26.3067	4	26.4345	4	-0.127785	0.264244	26.4331	8	26.3706	8	-0.0624696	0.0547564	26.3504	8	26.4532	8	-0.102846	0.534444	26.472	4	26.4345	4	-0.037531	0.319402	26.3941	4	26.3067	4	-0.0874082	0.574748	26.3941	4	26.4345	4	0.0403767
C4bpa	TRUE	sp|P08607|C4BPA_MOUSE	sp|P08607|C4BPA_MOUSE	C4b-binding protein OS=Mus musculus OX=10090 GN=C4bpa PE=1 SV=3	2	2	0.208531	21.0343	4	20.9631	4	0.0712308	0.223748	20.9827	4	21.0301	4	-0.0474526	0.817321	20.9987	8	21.0064	8	0.00770529	0.721161	21.0085	8	20.9966	8	0.0118891	0.01114	20.9631	4	21.0301	4	0.067047	0.412274	21.0343	4	20.9827	4	-0.0516364	0.938919	21.0343	4	21.0301	4	-0.0041838
Krt13	TRUE	sp|P08730|K1C13_MOUSE	sp|P08730|K1C13_MOUSE	Keratin, type I cytoskeletal 13 OS=Mus musculus OX=10090 GN=Krt13 PE=1 SV=2	2	2	0.0068387	20.8419	4	21.7702	4	-0.928281	0.163384	21.2832	4	20.8021	4	0.481044	0.336582	21.306	8	21.0427	8	-0.263355	0.4168	21.0625	8	21.2861	8	-0.223619	0.000584213	21.7702	4	20.8021	4	-0.968017	0.255256	20.8419	4	21.2832	4	0.441307	0.88248	20.8419	4	20.8021	4	-0.0397365
Gnai2	TRUE	sp|P08752|GNAI2_MOUSE	sp|P08752|GNAI2_MOUSE	Guanine nucleotide-binding protein G(i) subunit alpha-2 OS=Mus musculus OX=10090 GN=Gnai2 PE=1 SV=5	26	70	0.474973	27.8504	4	27.9388	4	-0.0883706	0.378936	27.7243	4	27.8414	4	-0.117081	0.200063	27.8946	8	27.7828	8	-0.111774	0.241243	27.7873	8	27.8901	8	-0.102726	0.281537	27.9388	4	27.8414	4	-0.0974183	0.426451	27.8504	4	27.7243	4	-0.126129	0.947187	27.8504	4	27.8414	4	-0.00904771
Polr2a	TRUE	sp|P08775|RPB1_MOUSE	sp|P08775|RPB1_MOUSE	DNA-directed RNA polymerase II subunit RPB1 OS=Mus musculus OX=10090 GN=Polr2a PE=1 SV=3	23	24	0.665624	24.8293	4	24.8142	4	0.0150532	0.55372	24.8016	4	24.8283	4	-0.026756	0.795047	24.8218	8	24.815	8	-0.00679752	0.82312	24.8154	8	24.8213	8	-0.00585141	0.640664	24.8142	4	24.8283	4	0.0141071	0.567144	24.8293	4	24.8016	4	-0.0277021	0.979915	24.8293	4	24.8283	4	-0.00094611
Lyz2	TRUE	sp|P08905|LYZ2_MOUSE	sp|P08905|LYZ2_MOUSE	Lysozyme C-2 OS=Mus musculus OX=10090 GN=Lyz2 PE=1 SV=2	4	4	0.993685	21.4589	4	21.4599	4	-0.000967863	0.0367762	21.494	4	21.2517	4	0.242318	0.311728	21.4594	8	21.3728	8	-0.0865759	0.150686	21.4765	8	21.3558	8	0.120675	0.0157936	21.4599	4	21.2517	4	-0.208219	0.802876	21.4589	4	21.494	4	0.0350669	0.12049	21.4589	4	21.2517	4	-0.207251
Itgb1	TRUE	sp|P09055|ITB1_MOUSE	sp|P09055|ITB1_MOUSE	Integrin beta-1 OS=Mus musculus OX=10090 GN=Itgb1 PE=1 SV=1	22	26	0.219351	24.397	4	24.4758	4	-0.0787864	0.225387	24.328	4	24.4323	4	-0.104281	0.287968	24.4364	8	24.3801	8	-0.0562565	0.0725307	24.3625	8	24.454	8	-0.0915335	0.443615	24.4758	4	24.4323	4	-0.0435094	0.422952	24.397	4	24.328	4	-0.0690036	0.538713	24.397	4	24.4323	4	0.035277
P4hb	TRUE	sp|P09103|PDIA1_MOUSE	sp|P09103|PDIA1_MOUSE	Protein disulfide-isomerase OS=Mus musculus OX=10090 GN=P4hb PE=1 SV=2	40	65	0.880482	27.6319	4	27.6402	4	-0.00831963	0.956017	27.668	4	27.6697	4	-0.0016238	0.259036	27.6361	8	27.6688	8	0.032774	0.867117	27.65	8	27.6549	8	-0.00497171	0.316923	27.6402	4	27.6697	4	0.0294261	0.526163	27.6319	4	27.668	4	0.0361219	0.540645	27.6319	4	27.6697	4	0.0377457
Cck	TRUE	sp|P09240|CCKN_MOUSE	sp|P09240|CCKN_MOUSE	Cholecystokinin OS=Mus musculus OX=10090 GN=Cck PE=1 SV=3	1	2	0.0886323	21.1391	4	20.9808	4	0.158341	0.081133	21.2145	4	21.0754	4	0.139073	0.191365	21.0599	8	21.145	8	0.0850185	0.0135056	21.1768	8	21.0281	8	0.148707	0.166423	20.9808	4	21.0754	4	0.0946528	0.398448	21.1391	4	21.2145	4	0.0753842	0.388711	21.1391	4	21.0754	4	-0.0636885
Alpl	TRUE	sp|P09242|PPBT_MOUSE	sp|P09242|PPBT_MOUSE	Alkaline phosphatase, tissue-nonspecific isozyme OS=Mus musculus OX=10090 GN=Alpl PE=1 SV=2	11	12	0.277485	23.1856	4	23.2829	4	-0.0973256	0.0732846	23.07	4	23.1744	4	-0.104365	0.0470242	23.2342	8	23.1222	8	-0.112048	0.0782576	23.1278	8	23.2286	8	-0.100845	0.088317	23.2829	4	23.1744	4	-0.108528	0.189764	23.1856	4	23.07	4	-0.115568	0.887696	23.1856	4	23.1744	4	-0.0112024
Ncl	TRUE	sp|P09405|NUCL_MOUSE	sp|P09405|NUCL_MOUSE	Nucleolin OS=Mus musculus OX=10090 GN=Ncl PE=1 SV=2	43	79	0.692622	27.642	4	27.6029	4	0.0390654	0.123296	27.7286	4	27.5985	4	0.130101	0.509109	27.6224	8	27.6636	8	0.0411451	0.1629	27.6853	8	27.6007	8	0.0845834	0.93881	27.6029	4	27.5985	4	-0.00437293	0.443171	27.642	4	27.7286	4	0.0866632	0.687703	27.642	4	27.5985	4	-0.0434383
Pgk1	TRUE	sp|P09411|PGK1_MOUSE	sp|P09411|PGK1_MOUSE	Phosphoglycerate kinase 1 OS=Mus musculus OX=10090 GN=Pgk1 PE=1 SV=4	82	312	0.574164	29.9573	4	29.9105	4	0.046804	0.338505	29.9541	4	29.9065	4	0.0476248	0.935649	29.9339	8	29.9303	8	-0.00361958	0.282009	29.9557	8	29.9085	8	0.0472144	0.933444	29.9105	4	29.9065	4	-0.00402999	0.968719	29.9573	4	29.9541	4	-0.00320917	0.586049	29.9573	4	29.9065	4	-0.050834
Ace	TRUE	sp|P09470|ACE_MOUSE	sp|P09470|ACE_MOUSE	Angiotensin-converting enzyme OS=Mus musculus OX=10090 GN=Ace PE=1 SV=3	13	15	0.534476	23.6179	4	23.7066	4	-0.088774	0.128056	23.5875	4	23.7729	4	-0.185379	0.841214	23.6622	8	23.6802	8	0.0179842	0.109816	23.6027	8	23.7398	8	-0.137076	0.228751	23.7066	4	23.7729	4	0.0662866	0.859036	23.6179	4	23.5875	4	-0.0303181	0.29705	23.6179	4	23.7729	4	0.155061
Fth1	TRUE	sp|P09528|FRIH_MOUSE	sp|P09528|FRIH_MOUSE	Ferritin heavy chain OS=Mus musculus OX=10090 GN=Fth1 PE=1 SV=2	12	16	0.441828	24.8066	4	24.8712	4	-0.0646239	0.0588748	24.7873	4	24.8547	4	-0.0674359	0.680596	24.8389	8	24.821	8	-0.0178932	0.112808	24.7969	8	24.863	8	-0.0660299	0.613754	24.8712	4	24.8547	4	-0.0164872	0.812181	24.8066	4	24.7873	4	-0.0192992	0.541578	24.8066	4	24.8547	4	0.0481367
Myl4	TRUE	sp|P09541|MYL4_MOUSE	sp|P09541|MYL4_MOUSE	Myosin light chain 4 OS=Mus musculus OX=10090 GN=Myl4 PE=1 SV=3	4	7	0.695099	23.1631	4	23.1089	4	0.0542678	0.141702	23.171	4	23.0407	4	0.130319	0.696246	23.136	8	23.1059	8	-0.0301234	0.220103	23.1671	8	23.0748	8	0.0922935	0.446474	23.1089	4	23.0407	4	-0.0681491	0.952713	23.1631	4	23.171	4	0.00790228	0.30128	23.1631	4	23.0407	4	-0.122417
Myl3	TRUE	sp|P09542|MYL3_MOUSE	sp|P09542|MYL3_MOUSE	Myosin light chain 3 OS=Mus musculus OX=10090 GN=Myl3 PE=1 SV=4	2	4	0.222539	20.9897	4	20.9058	4	0.0838904	0.0580085	21.0656	4	20.9541	4	0.111556	0.186722	20.9478	8	21.0098	8	0.0620639	0.0280593	21.0277	8	20.93	8	0.0977233	0.354374	20.9058	4	20.9541	4	0.048231	0.262523	20.9897	4	21.0656	4	0.0758968	0.579884	20.9897	4	20.9541	4	-0.0356594
Csf1r	TRUE	sp|P09581|CSF1R_MOUSE	sp|P09581|CSF1R_MOUSE	Macrophage colony-stimulating factor 1 receptor OS=Mus musculus OX=10090 GN=Csf1r PE=1 SV=3	2	2	0.0968757	19.8268	4	19.7433	4	0.0835291	0.336547	19.8974	4	19.8588	4	0.0385502	0.0100951	19.785	8	19.8781	8	0.0930879	0.11685	19.8621	8	19.801	8	0.0610396	0.0429599	19.7433	4	19.8588	4	0.115577	0.0802273	19.8268	4	19.8974	4	0.0705985	0.461187	19.8268	4	19.8588	4	0.0320483
Hmgn2	TRUE	sp|P09602|HMGN2_MOUSE	sp|P09602|HMGN2_MOUSE	Non-histone chromosomal protein HMG-17 OS=Mus musculus OX=10090 GN=Hmgn2 PE=1 SV=2	7	19	0.736323	24.8354	4	24.7577	4	0.0777286	0.306308	24.9975	4	24.8729	4	0.124696	0.258126	24.7965	8	24.9352	8	0.138678	0.414457	24.9165	8	24.8153	8	0.101212	0.441418	24.7577	4	24.8729	4	0.115194	0.456082	24.8354	4	24.9975	4	0.162161	0.870612	24.8354	4	24.8729	4	0.0374653
Sod2	TRUE	sp|P09671|SODM_MOUSE	sp|P09671|SODM_MOUSE	Superoxide dismutase [Mn], mitochondrial OS=Mus musculus OX=10090 GN=Sod2 PE=1 SV=3	32	58	0.575799	26.92	4	26.9695	4	-0.0494529	0.457432	26.9529	4	26.9224	4	0.0304994	0.874009	26.9448	8	26.9377	8	-0.00710362	0.832404	26.9365	8	26.9459	8	-0.00947676	0.546055	26.9695	4	26.9224	4	-0.0470798	0.573335	26.92	4	26.9529	4	0.0328725	0.965451	26.92	4	26.9224	4	0.00237314
Apoa2	TRUE	sp|P09813|APOA2_MOUSE	sp|P09813|APOA2_MOUSE	Apolipoprotein A-II OS=Mus musculus OX=10090 GN=Apoa2 PE=1 SV=2	6	9	0.442047	24.2364	4	24.3664	4	-0.129949	0.538843	24.1623	4	24.2572	4	-0.0948431	0.392992	24.3014	8	24.2097	8	-0.0916351	0.291352	24.1994	8	24.3118	8	-0.112396	0.56656	24.3664	4	24.2572	4	-0.109188	0.550022	24.2364	4	24.1623	4	-0.0740819	0.891216	24.2364	4	24.2572	4	0.0207612
Surf1	TRUE	sp|P09925|SURF1_MOUSE	sp|P09925|SURF1_MOUSE	Surfeit locus protein 1 OS=Mus musculus OX=10090 GN=Surf1 PE=1 SV=3	1	1	0.947948	20.8824	4	20.8897	4	-0.00730045	0.618005	20.8255	4	20.8764	4	-0.0508578	0.611423	20.8861	8	20.8509	8	-0.0351135	0.674414	20.854	8	20.883	8	-0.0290791	0.900244	20.8897	4	20.8764	4	-0.0133348	0.598251	20.8824	4	20.8255	4	-0.0568922	0.966132	20.8824	4	20.8764	4	-0.00603436
Surf2	TRUE	sp|P09926|SURF2_MOUSE	sp|P09926|SURF2_MOUSE	Surfeit locus protein 2 OS=Mus musculus OX=10090 GN=Surf2 PE=1 SV=1	2	2	0.553141	21.2122	4	21.4089	4	-0.196666	0.0709397	21.7857	4	20.9295	4	0.856199	0.871277	21.3106	8	21.3576	8	0.0470534	0.244508	21.499	8	21.1692	8	0.329766	0.217638	21.4089	4	20.9295	4	-0.479379	0.162205	21.2122	4	21.7857	4	0.573486	0.426987	21.2122	4	20.9295	4	-0.282713
Nudt10	TRUE	sp|P0C027|NUD10_MOUSE	sp|P0C027|NUD10_MOUSE	Diphosphoinositol polyphosphate phosphohydrolase 3-alpha OS=Mus musculus OX=10090 GN=Nudt10 PE=1 SV=1	8	9	0.706438	25.078	4	25.1152	4	-0.0371662	0.0191242	25.2843	4	25.0913	4	0.192958	0.174445	25.0966	8	25.1878	8	0.0912235	0.250724	25.1811	8	25.1033	8	0.0778959	0.737196	25.1152	4	25.0913	4	-0.0238386	0.0598216	25.078	4	25.2843	4	0.206286	0.882924	25.078	4	25.0913	4	0.0133275
Rc3h2	TRUE	sp|P0C090|RC3H2_MOUSE	sp|P0C090|RC3H2_MOUSE	Roquin-2 OS=Mus musculus OX=10090 GN=Rc3h2 PE=1 SV=1	5	5	0.442286	22.6119	4	22.5487	4	0.0632511	0.126556	22.6601	4	22.568	4	0.0920669	0.492313	22.5803	8	22.6141	8	0.0337473	0.0997813	22.636	8	22.5584	8	0.077659	0.711937	22.5487	4	22.568	4	0.0193394	0.560687	22.6119	4	22.6601	4	0.0481552	0.56594	22.6119	4	22.568	4	-0.0439117
Chmp6	TRUE	sp|P0C0A3|CHMP6_MOUSE	sp|P0C0A3|CHMP6_MOUSE	Charged multivesicular body protein 6 OS=Mus musculus OX=10090 GN=Chmp6 PE=1 SV=2	7	8	0.344886	22.8265	4	22.9011	4	-0.0746044	0.391173	22.7662	4	22.8172	4	-0.0510467	0.13628	22.8638	8	22.7917	8	-0.072108	0.198911	22.7963	8	22.8592	8	-0.0628256	0.159804	22.9011	4	22.8172	4	-0.0838869	0.451486	22.8265	4	22.7662	4	-0.0603291	0.920318	22.8265	4	22.8172	4	-0.00928247
Lrrc4b	TRUE	sp|P0C192|LRC4B_MOUSE	sp|P0C192|LRC4B_MOUSE	Leucine-rich repeat-containing protein 4B OS=Mus musculus OX=10090 GN=Lrrc4b PE=1 SV=1	15	16	0.669135	24.1386	4	24.1838	4	-0.0452076	0.170122	24.1382	4	24.2289	4	-0.0906382	0.701232	24.1612	8	24.1835	8	0.0223694	0.233004	24.1384	8	24.2063	8	-0.0679229	0.411132	24.1838	4	24.2289	4	0.0450847	0.997465	24.1386	4	24.1382	4	-0.000345948	0.44238	24.1386	4	24.2289	4	0.0902923
Pde11a	TRUE	sp|P0C1Q2|PDE11_MOUSE	sp|P0C1Q2|PDE11_MOUSE	Dual 3',5'-cyclic-AMP and -GMP phosphodiesterase 11A OS=Mus musculus OX=10090 GN=Pde11a PE=1 SV=1	1	1	0.00941377	18.7878	4	18.564	4	0.223767	0.500882	18.8431	4	18.7376	4	0.105525	0.210399	18.6759	8	18.7904	8	0.114436	0.0621655	18.8155	8	18.6508	8	0.164646	0.0169648	18.564	4	18.7376	4	0.173557	0.724689	18.7878	4	18.8431	4	0.0553154	0.517271	18.7878	4	18.7376	4	-0.05021
Gpr52	TRUE	sp|P0C5J4|GPR52_MOUSE	sp|P0C5J4|GPR52_MOUSE	G-protein coupled receptor 52 OS=Mus musculus OX=10090 GN=Gpr52 PE=2 SV=1	1	1	0.0403102	17.5448	4	18.2913	4	-0.746533	0.239593	18.1788	4	17.8016	4	0.377156	0.773427	17.918	8	17.9902	8	0.0721687	0.457361	17.8618	8	18.0465	8	-0.184688	0.104458	18.2913	4	17.8016	4	-0.489676	0.0916767	17.5448	4	18.1788	4	0.634013	0.474467	17.5448	4	17.8016	4	0.256857
Prkg1	TRUE	sp|P0C605|KGP1_MOUSE	sp|P0C605|KGP1_MOUSE	cGMP-dependent protein kinase 1 OS=Mus musculus OX=10090 GN=Prkg1 PE=1 SV=1	2	2	0.922792	21.0922	4	21.0846	4	0.00761193	0.942652	21.083	4	21.0794	4	0.00354258	0.86469	21.0884	8	21.0812	8	-0.00714834	0.894252	21.0876	8	21.082	8	0.00557726	0.925975	21.0846	4	21.0794	4	-0.00511367	0.902055	21.0922	4	21.083	4	-0.00918302	0.830298	21.0922	4	21.0794	4	-0.0127256
Igsf11	TRUE	sp|P0C673|IGS11_MOUSE	sp|P0C673|IGS11_MOUSE	Immunoglobulin superfamily member 11 OS=Mus musculus OX=10090 GN=Igsf11 PE=1 SV=1	3	3	0.349396	21.6665	4	22.1689	4	-0.502412	0.422727	22.0543	4	21.6426	4	0.411701	0.842339	21.9177	8	21.8485	8	-0.0692182	0.896348	21.8604	8	21.9057	8	-0.0453552	0.284128	22.1689	4	21.6426	4	-0.526275	0.48669	21.6665	4	22.0543	4	0.387838	0.916157	21.6665	4	21.6426	4	-0.0238631
Wipf3	TRUE	sp|P0C7L0|WIPF3_MOUSE	sp|P0C7L0|WIPF3_MOUSE	WAS/WASL-interacting protein family member 3 OS=Mus musculus OX=10090 GN=Wipf3 PE=1 SV=1	15	32	0.160815	25.5123	4	25.3195	4	0.192793	0.01121	25.6125	4	25.342	4	0.270524	0.510528	25.4159	8	25.4773	8	0.0613549	0.00447069	25.5624	8	25.3308	8	0.231659	0.790799	25.3195	4	25.342	4	0.0224893	0.422555	25.5123	4	25.6125	4	0.100221	0.232557	25.5123	4	25.342	4	-0.170304
Clec2l	TRUE	sp|P0C7M9|CLC2L_MOUSE	sp|P0C7M9|CLC2L_MOUSE	C-type lectin domain family 2 member L OS=Mus musculus OX=10090 GN=Clec2l PE=1 SV=1	6	6	0.058217	23.7649	4	23.9425	4	-0.177635	0.191539	23.7561	4	23.9435	4	-0.187373	0.963682	23.8537	8	23.8498	8	-0.00390446	0.0187553	23.7605	8	23.943	8	-0.182504	0.976505	23.9425	4	23.9435	4	0.000964322	0.953703	23.7649	4	23.7561	4	-0.00877324	0.0606733	23.7649	4	23.9435	4	0.1786
Atxn1l	TRUE	sp|P0C7T6|ATX1L_MOUSE	sp|P0C7T6|ATX1L_MOUSE	Ataxin-1-like OS=Mus musculus OX=10090 GN=Atxn1l PE=1 SV=1	2	2	0.487521	22.515	4	22.4444	4	0.0706106	0.593553	22.4628	4	22.5061	4	-0.0432958	0.937207	22.4797	8	22.4844	8	0.00472074	0.819559	22.4889	8	22.4752	8	0.0136574	0.535654	22.4444	4	22.5061	4	0.0616739	0.531932	22.515	4	22.4628	4	-0.0522325	0.936348	22.515	4	22.5061	4	-0.00893666
Gon7	TRUE	sp|P0C8B4|GON7_MOUSE	sp|P0C8B4|GON7_MOUSE	EKC/KEOPS complex subunit GON7 OS=Mus musculus OX=10090 GN=Gon7 PE=3 SV=1	1	2	0.364846	20.1033	4	20.0071	4	0.0962385	0.83716	20.1213	4	20.1091	4	0.0121568	0.298276	20.0552	8	20.1152	8	0.0600427	0.349627	20.1123	8	20.0581	8	0.0541977	0.116364	20.0071	4	20.1091	4	0.102084	0.861337	20.1033	4	20.1213	4	0.0180019	0.95982	20.1033	4	20.1091	4	0.005845
Alkbh1	TRUE	sp|P0CB42|ALKB1_MOUSE	sp|P0CB42|ALKB1_MOUSE	Nucleic acid dioxygenase ALKBH1 OS=Mus musculus OX=10090 GN=Alkbh1 PE=1 SV=1	1	1	0.78841	17.361	4	17.4046	4	-0.0435515	0.365868	17.5766	4	17.4388	4	0.137765	0.235509	17.3828	8	17.5077	8	0.124936	0.661841	17.4688	8	17.4217	8	0.0471068	0.85106	17.4046	4	17.4388	4	0.034278	0.111298	17.361	4	17.5766	4	0.215594	0.607456	17.361	4	17.4388	4	0.0778294
Derpc	TRUE	sp|P0CG14|DERPC_MOUSE	sp|P0CG14|DERPC_MOUSE	Decreased expression in renal and prostate cancer protein OS=Mus musculus OX=10090 GN=Derpc PE=1 SV=1	2	2	0.961227	18.4086	4	18.4015	4	0.00703195	0.687997	18.3733	4	18.4103	4	-0.0370575	0.864702	18.4051	8	18.3918	8	-0.0132539	0.846932	18.3909	8	18.4059	8	-0.0150128	0.947089	18.4015	4	18.4103	4	0.00879086	0.746086	18.4086	4	18.3733	4	-0.0352986	0.989428	18.4086	4	18.4103	4	0.00175891
Ubb	TRUE	sp|P0CG49|UBB_MOUSE	sp|P0CG49|UBB_MOUSE	Polyubiquitin-B OS=Mus musculus OX=10090 GN=Ubb PE=2 SV=1	11	76	0.19551	26.3915	4	26.6148	4	-0.223372	0.412512	26.429	4	26.5476	4	-0.118555	0.890406	26.5032	8	26.4883	8	-0.0148565	0.0953501	26.4103	8	26.5812	8	-0.170963	0.707073	26.6148	4	26.5476	4	-0.067265	0.748723	26.3915	4	26.429	4	0.0375521	0.391288	26.3915	4	26.5476	4	0.156107
Znf703	TRUE	sp|P0CL69|ZN703_MOUSE	sp|P0CL69|ZN703_MOUSE	Zinc finger protein 703 OS=Mus musculus OX=10090 GN=Znf703 PE=1 SV=1	2	2	0.476337	20.7017	4	20.7885	4	-0.0867738	0.712595	20.7111	4	20.7444	4	-0.0333217	0.803166	20.7451	8	20.7277	8	-0.0174158	0.384005	20.7064	8	20.7665	8	-0.0600478	0.626376	20.7885	4	20.7444	4	-0.0441418	0.937782	20.7017	4	20.7111	4	0.00931028	0.770535	20.7017	4	20.7444	4	0.042632
Ly6c1	TRUE	sp|P0CW02|LY6C1_MOUSE	sp|P0CW02|LY6C1_MOUSE	Lymphocyte antigen 6C1 OS=Mus musculus OX=10090 GN=Ly6c1 PE=2 SV=1	3	3	0.275754	23.2056	4	23.4293	4	-0.22372	0.951768	23.1939	4	23.1793	4	0.0145286	0.377569	23.3175	8	23.1866	8	-0.130893	0.483063	23.1997	8	23.3043	8	-0.104596	0.194716	23.4293	4	23.1793	4	-0.250017	0.962789	23.2056	4	23.1939	4	-0.0117688	0.856124	23.2056	4	23.1793	4	-0.0262973
Pet100	TRUE	sp|P0DJE0|PT100_MOUSE	sp|P0DJE0|PT100_MOUSE	Protein PET100 homolog, mitochondrial OS=Mus musculus OX=10090 GN=Pet100 PE=1 SV=1	1	1	0.382242	20.2493	4	20.3034	4	-0.054125	0.162418	20.3506	4	20.2198	4	0.130767	0.871792	20.2764	8	20.2852	8	0.00880089	0.478362	20.2999	8	20.2616	8	0.0383209	0.316467	20.3034	4	20.2198	4	-0.0836451	0.168413	20.2493	4	20.3506	4	0.101247	0.704678	20.2493	4	20.2198	4	-0.0295201
Pet117	TRUE	sp|P0DJF2|PT117_MOUSE	sp|P0DJF2|PT117_MOUSE	Protein PET117 homolog, mitochondrial OS=Mus musculus OX=10090 GN=Pet117 PE=3 SV=1	1	1	0.399985	20.6003	4	20.5078	4	0.0925607	0.620744	20.6327	4	20.5812	4	0.0515158	0.454673	20.5541	8	20.6069	8	0.0528893	0.304085	20.6165	8	20.5445	8	0.0720382	0.424732	20.5078	4	20.5812	4	0.0734118	0.784869	20.6003	4	20.6327	4	0.0323668	0.864814	20.6003	4	20.5812	4	-0.019149
Ndufb1	TRUE	sp|P0DN34|NDUB1_MOUSE	sp|P0DN34|NDUB1_MOUSE	NADH dehydrogenase [ubiquinone] 1 beta subcomplex subunit 1 OS=Mus musculus OX=10090 GN=Ndufb1 PE=1 SV=1	3	4	0.38838	24.0733	4	24.2233	4	-0.150026	0.093032	23.8256	4	24.0799	4	-0.254249	0.0980513	24.1483	8	23.9528	8	-0.195557	0.0860733	23.9495	8	24.1516	8	-0.202138	0.416848	24.2233	4	24.0799	4	-0.143445	0.0913003	24.0733	4	23.8256	4	-0.247668	0.938178	24.0733	4	24.0799	4	0.00658077
Tmem254	TRUE	sp|P0DN89|TM254_MOUSE	sp|P0DN89|TM254_MOUSE	Transmembrane protein 254 OS=Mus musculus OX=10090 GN=Tmem254 PE=1 SV=1	1	1	0.56555	18.96	4	19.1601	4	-0.200069	0.945993	19.4632	4	19.4553	4	0.00793634	0.0300595	19.06	8	19.4592	8	0.399202	0.630116	19.2116	8	19.3077	8	-0.0960664	0.15229	19.1601	4	19.4553	4	0.295199	0.141728	18.96	4	19.4632	4	0.503205	0.156565	18.96	4	19.4553	4	0.495268
Calm1	TRUE	sp|P0DP26|CALM1_MOUSE	sp|P0DP26|CALM1_MOUSE	Calmodulin-1 OS=Mus musculus OX=10090 GN=Calm1 PE=1 SV=1	38	239	0.890328	31.2084	4	31.1644	4	0.0439872	0.316338	31.1986	4	30.9866	4	0.212032	0.595267	31.1864	8	31.0926	8	-0.0938018	0.466439	31.2035	8	31.0755	8	0.128009	0.374193	31.1644	4	30.9866	4	-0.177824	0.975946	31.2084	4	31.1986	4	-0.00977956	0.491319	31.2084	4	30.9866	4	-0.221811
Lynx1	TRUE	sp|P0DP60|LYNX1_MOUSE	sp|P0DP60|LYNX1_MOUSE	Ly-6/neurotoxin-like protein 1 OS=Mus musculus OX=10090 GN=Lynx1 PE=1 SV=1	9	20	0.0698117	25.1679	4	25.4873	4	-0.319457	0.172776	25.0375	4	25.3669	4	-0.329391	0.40949	25.3276	8	25.2022	8	-0.125359	0.0202078	25.1027	8	25.4271	8	-0.324424	0.0821408	25.4873	4	25.3669	4	-0.120392	0.622235	25.1679	4	25.0375	4	-0.130326	0.240005	25.1679	4	25.3669	4	0.199065
Schip1	TRUE	sp|P0DPB4|SCHI1_MOUSE	sp|P0DPB4|SCHI1_MOUSE	Schwannomin-interacting protein 1 OS=Mus musculus OX=10090 GN=Schip1 PE=1 SV=1	2	2	0.316382	20.3607	4	20.3091	4	0.0515352	0.216347	20.3866	4	20.2991	4	0.087547	0.849787	20.3349	8	20.3429	8	0.00796758	0.0807221	20.3736	8	20.3041	8	0.0695411	0.847195	20.3091	4	20.2991	4	-0.0100383	0.686238	20.3607	4	20.3866	4	0.0259735	0.24347	20.3607	4	20.2991	4	-0.0615735
Zftraf1	TRUE	sp|P0DW87|ZTRF1_MOUSE	sp|P0DW87|ZTRF1_MOUSE	Zinc finger TRAF-type-containing protein 1 OS=Mus musculus OX=10090 GN=Zftraf1 PE=1 SV=1	4	4	0.994461	21.4196	4	21.42	4	-0.00040723	0.897291	21.4189	4	21.4233	4	-0.0043767	0.965841	21.4198	8	21.4211	8	0.00131205	0.937764	21.4192	8	21.4216	8	-0.00239197	0.920942	21.42	4	21.4233	4	0.00329679	0.99091	21.4196	4	21.4189	4	-0.000672681	0.945188	21.4196	4	21.4233	4	0.00370402
Zfp28	TRUE	sp|P10078|ZFP28_MOUSE	sp|P10078|ZFP28_MOUSE	Zinc finger protein 28 OS=Mus musculus OX=10090 GN=Zfp28 PE=2 SV=3	2	2	0.553043	21.7559	4	21.6041	4	0.151798	0.684475	21.7952	4	21.7291	4	0.0660741	0.556843	21.68	8	21.7621	8	0.08216	0.433693	21.7755	8	21.6666	8	0.108936	0.511612	21.6041	4	21.7291	4	0.125022	0.866597	21.7559	4	21.7952	4	0.0392979	0.916462	21.7559	4	21.7291	4	-0.0267762
Anxa1	TRUE	sp|P10107|ANXA1_MOUSE	sp|P10107|ANXA1_MOUSE	Annexin A1 OS=Mus musculus OX=10090 GN=Anxa1 PE=1 SV=2	7	7	0.603054	22.9258	4	22.9519	4	-0.0260808	0.192696	22.9925	4	22.8744	4	0.118109	0.914088	22.9388	8	22.9334	8	-0.00537632	0.348085	22.9591	8	22.9131	8	0.0460139	0.241755	22.9519	4	22.8744	4	-0.0774711	0.389739	22.9258	4	22.9925	4	0.0667184	0.383356	22.9258	4	22.8744	4	-0.0513903
Eef1a1	TRUE	sp|P10126|EF1A1_MOUSE	sp|P10126|EF1A1_MOUSE	Elongation factor 1-alpha 1 OS=Mus musculus OX=10090 GN=Eef1a1 PE=1 SV=3	57	192	0.131075	29.144	4	29.0795	4	0.064468	0.187288	29.1868	4	29.0978	4	0.0890708	0.442204	29.1118	8	29.1423	8	0.0305387	0.0390077	29.1654	8	29.0886	8	0.0767694	0.578158	29.0795	4	29.0978	4	0.0182373	0.52242	29.144	4	29.1868	4	0.0428401	0.246431	29.144	4	29.0978	4	-0.0462307
Nid1	TRUE	sp|P10493|NID1_MOUSE	sp|P10493|NID1_MOUSE	Nidogen-1 OS=Mus musculus OX=10090 GN=Nid1 PE=1 SV=2	37	50	0.302891	25.7587	4	25.8509	4	-0.092241	0.683503	25.8849	4	25.8518	4	0.0330342	0.269342	25.8048	8	25.8683	8	0.0635702	0.613342	25.8218	8	25.8514	8	-0.0296034	0.991077	25.8509	4	25.8518	4	0.000932619	0.161657	25.7587	4	25.8849	4	0.126208	0.426244	25.7587	4	25.8518	4	0.0931736
Alad	TRUE	sp|P10518|HEM2_MOUSE	sp|P10518|HEM2_MOUSE	Delta-aminolevulinic acid dehydratase OS=Mus musculus OX=10090 GN=Alad PE=1 SV=1	15	19	0.0725634	24.3561	4	24.2598	4	0.0963317	0.143015	24.3757	4	24.2766	4	0.099082	0.679111	24.308	8	24.3261	8	0.0181387	0.0131531	24.3659	8	24.2682	8	0.0977069	0.572104	24.2598	4	24.2766	4	0.0167635	0.78399	24.3561	4	24.3757	4	0.0195138	0.137414	24.3561	4	24.2766	4	-0.0795682
Ctsb	TRUE	sp|P10605|CATB_MOUSE	sp|P10605|CATB_MOUSE	Cathepsin B OS=Mus musculus OX=10090 GN=Ctsb PE=1 SV=2	26	58	0.585446	25.841	4	25.8167	4	0.0242688	0.560677	25.8553	4	25.831	4	0.0243494	0.611011	25.8288	8	25.8432	8	0.0143188	0.383456	25.8481	8	25.8238	8	0.0243091	0.633529	25.8167	4	25.831	4	0.0142784	0.784839	25.841	4	25.8553	4	0.0143591	0.831218	25.841	4	25.831	4	-0.00999032
Eif4a2	TRUE	sp|P10630|IF4A2_MOUSE	sp|P10630|IF4A2_MOUSE	Eukaryotic initiation factor 4A-II OS=Mus musculus OX=10090 GN=Eif4a2 PE=1 SV=2	42	68	0.863499	27.9566	4	27.939	4	0.0176188	0.83035	28.0535	4	28.0349	4	0.0186318	0.12903	27.9478	8	28.0442	8	0.0964463	0.784206	28.0051	8	27.9869	8	0.0181253	0.274315	27.939	4	28.0349	4	0.0959398	0.374397	27.9566	4	28.0535	4	0.0969529	0.533629	27.9566	4	28.0349	4	0.078321
Mapt	TRUE	sp|P10637|TAU_MOUSE	sp|P10637|TAU_MOUSE	Microtubule-associated protein tau OS=Mus musculus OX=10090 GN=Mapt PE=1 SV=3	50	152	0.548617	28.6381	4	28.5904	4	0.0476567	0.19813	28.6673	4	28.5656	4	0.101734	0.966996	28.6143	8	28.6165	8	0.00219518	0.143076	28.6527	8	28.578	8	0.0746952	0.593703	28.5904	4	28.5656	4	-0.0248433	0.763587	28.6381	4	28.6673	4	0.0292336	0.432487	28.6381	4	28.5656	4	-0.0725
Txn	TRUE	sp|P10639|THIO_MOUSE	sp|P10639|THIO_MOUSE	Thioredoxin OS=Mus musculus OX=10090 GN=Txn PE=1 SV=3	17	53	0.587686	27.9694	4	27.8922	4	0.0772123	0.352066	28.0048	4	27.9068	4	0.0979948	0.760345	27.9308	8	27.9558	8	0.025028	0.275954	27.9871	8	27.8995	8	0.0876035	0.870013	27.8922	4	27.9068	4	0.0146368	0.811844	27.9694	4	28.0048	4	0.0354193	0.690653	27.9694	4	27.9068	4	-0.0625755
Gstm1	TRUE	sp|P10649|GSTM1_MOUSE	sp|P10649|GSTM1_MOUSE	Glutathione S-transferase Mu 1 OS=Mus musculus OX=10090 GN=Gstm1 PE=1 SV=2	36	90	0.206328	28.3849	4	28.2997	4	0.0851793	0.570126	28.2912	4	28.3169	4	-0.0256906	0.331648	28.3423	8	28.304	8	-0.0382873	0.453918	28.338	8	28.3083	8	0.0297444	0.782924	28.2997	4	28.3169	4	0.0171476	0.075311	28.3849	4	28.2912	4	-0.0937223	0.173485	28.3849	4	28.3169	4	-0.0680317
Tcea1	TRUE	sp|P10711|TCEA1_MOUSE	sp|P10711|TCEA1_MOUSE	Transcription elongation factor A protein 1 OS=Mus musculus OX=10090 GN=Tcea1 PE=1 SV=2	23	31	0.183715	25.9993	4	25.8616	4	0.137612	0.204678	26.0213	4	25.9251	4	0.0962208	0.498665	25.9305	8	25.9732	8	0.0427358	0.0489218	26.0103	8	25.8934	8	0.116916	0.361528	25.8616	4	25.9251	4	0.0634312	0.82245	25.9993	4	26.0213	4	0.0220404	0.479225	25.9993	4	25.9251	4	-0.0741804
Rras	TRUE	sp|P10833|RRAS_MOUSE	sp|P10833|RRAS_MOUSE	Ras-related protein R-Ras OS=Mus musculus OX=10090 GN=Rras PE=1 SV=1	7	9	0.821802	23.4034	4	23.4387	4	-0.0352306	0.269448	23.2362	4	23.4115	4	-0.175332	0.356714	23.421	8	23.3239	8	-0.0971816	0.316693	23.3198	8	23.4251	8	-0.105281	0.810796	23.4387	4	23.4115	4	-0.0271311	0.381929	23.4034	4	23.2362	4	-0.167232	0.965644	23.4034	4	23.4115	4	0.00809952
Slc3a2	TRUE	sp|P10852|4F2_MOUSE	sp|P10852|4F2_MOUSE	4F2 cell-surface antigen heavy chain OS=Mus musculus OX=10090 GN=Slc3a2 PE=1 SV=1	29	61	0.0234591	27.7866	4	27.9926	4	-0.206037	0.175778	27.7935	4	27.956	4	-0.162489	0.849054	27.8896	8	27.8748	8	-0.014842	0.00728066	27.7901	8	27.9743	8	-0.184263	0.264624	27.9926	4	27.956	4	-0.0366159	0.956683	27.7866	4	27.7935	4	0.0069319	0.056381	27.7866	4	27.956	4	0.169421
H2bc14	TRUE	sp|P10854|H2B1M_MOUSE	sp|P10854|H2B1M_MOUSE	Histone H2B type 1-M OS=Mus musculus OX=10090 GN=H2bc14 PE=1 SV=2	13	79	0.661446	31.2095	4	31.2484	4	-0.0388694	0.0831822	31.0573	4	31.1741	4	-0.11681	0.0486325	31.2289	8	31.1157	8	-0.113192	0.192336	31.1334	8	31.2113	8	-0.0778397	0.264393	31.2484	4	31.1741	4	-0.0742221	0.111476	31.2095	4	31.0573	4	-0.152163	0.673743	31.2095	4	31.1741	4	-0.0353526
H1-0	TRUE	sp|P10922|H10_MOUSE	sp|P10922|H10_MOUSE	Histone H1.0 OS=Mus musculus OX=10090 GN=H1-0 PE=2 SV=4	9	24	0.503625	26.8167	4	26.8823	4	-0.0655786	0.479311	26.7789	4	26.8253	4	-0.0464909	0.390876	26.8495	8	26.8021	8	-0.0474088	0.307806	26.7978	8	26.8538	8	-0.0560348	0.275761	26.8823	4	26.8253	4	-0.0569527	0.718582	26.8167	4	26.7789	4	-0.037865	0.929042	26.8167	4	26.8253	4	0.00862596
Sub1	TRUE	sp|P11031|TCP4_MOUSE	sp|P11031|TCP4_MOUSE	Activated RNA polymerase II transcriptional coactivator p15 OS=Mus musculus OX=10090 GN=Sub1 PE=1 SV=3	15	23	0.235937	26.6391	4	26.5464	4	0.0927399	0.660209	26.5332	4	26.5778	4	-0.0446769	0.535653	26.5928	8	26.5555	8	-0.0372625	0.690779	26.5861	8	26.5621	8	0.0240315	0.674099	26.5464	4	26.5778	4	0.0314459	0.312434	26.6391	4	26.5332	4	-0.105971	0.399375	26.6391	4	26.5778	4	-0.061294
Col1a1	TRUE	sp|P11087|CO1A1_MOUSE	sp|P11087|CO1A1_MOUSE	Collagen alpha-1(I) chain OS=Mus musculus OX=10090 GN=Col1a1 PE=1 SV=4	6	10	0.0246592	22.7813	4	23.2474	4	-0.466036	0.82464	22.9476	4	23.0071	4	-0.0594389	0.82588	23.0144	8	22.9773	8	-0.0370056	0.101181	22.8645	8	23.1272	8	-0.262738	0.207859	23.2474	4	23.0071	4	-0.240304	0.527175	22.7813	4	22.9476	4	0.166293	0.331513	22.7813	4	23.0071	4	0.225732
Parp1	TRUE	sp|P11103|PARP1_MOUSE	sp|P11103|PARP1_MOUSE	Poly [ADP-ribose] polymerase 1 OS=Mus musculus OX=10090 GN=Parp1 PE=1 SV=3	23	25	0.927253	26.2436	4	26.266	4	-0.0223913	0.428797	26.1087	4	26.2135	4	-0.104865	0.464562	26.2548	8	26.1611	8	-0.093727	0.621432	26.1761	8	26.2398	8	-0.063628	0.75447	26.266	4	26.2135	4	-0.0524903	0.547665	26.2436	4	26.1087	4	-0.134964	0.899332	26.2436	4	26.2135	4	-0.030099
Rrm2	TRUE	sp|P11157|RIR2_MOUSE	sp|P11157|RIR2_MOUSE	Ribonucleoside-diphosphate reductase subunit M2 OS=Mus musculus OX=10090 GN=Rrm2 PE=1 SV=1	1	2	0.842259	20.3629	4	20.3812	4	-0.0182819	0.267657	20.481	4	20.4229	4	0.05807	0.116198	20.3721	8	20.4519	8	0.0798755	0.707706	20.422	8	20.4021	8	0.0198941	0.518255	20.3812	4	20.4229	4	0.0416995	0.187673	20.3629	4	20.481	4	0.118051	0.45569	20.3629	4	20.4229	4	0.0599814
Plat	TRUE	sp|P11214|TPA_MOUSE	sp|P11214|TPA_MOUSE	Tissue-type plasminogen activator OS=Mus musculus OX=10090 GN=Plat PE=1 SV=3	6	6	0.240267	22.8499	4	22.7615	4	0.0884073	0.0240691	22.9863	4	22.7706	4	0.215698	0.271323	22.8057	8	22.8784	8	0.0727553	0.0118079	22.9181	8	22.766	8	0.152053	0.743527	22.7615	4	22.7706	4	0.00910983	0.202078	22.8499	4	22.9863	4	0.136401	0.291705	22.8499	4	22.7706	4	-0.0792975
Fn1	TRUE	sp|P11276|FINC_MOUSE	sp|P11276|FINC_MOUSE	Fibronectin OS=Mus musculus OX=10090 GN=Fn1 PE=1 SV=4	30	33	0.582206	25.0815	4	25.0402	4	0.0413081	0.14307	25.068	4	24.9978	4	0.070188	0.507766	25.0609	8	25.0329	8	-0.0279516	0.175323	25.0747	8	25.019	8	0.0557481	0.425474	25.0402	4	24.9978	4	-0.0423915	0.844039	25.0815	4	25.068	4	-0.0135117	0.319946	25.0815	4	24.9978	4	-0.0836997
Gpx1	TRUE	sp|P11352|GPX1_MOUSE	sp|P11352|GPX1_MOUSE	Glutathione peroxidase 1 OS=Mus musculus OX=10090 GN=Gpx1 PE=1 SV=2	17	27	0.829343	25.7066	4	25.695	4	0.0115829	0.378233	25.7099	4	25.6551	4	0.0548271	0.630887	25.7008	8	25.6825	8	-0.0183222	0.379102	25.7083	8	25.6751	8	0.033205	0.442966	25.695	4	25.6551	4	-0.0399443	0.957942	25.7066	4	25.7099	4	0.00329991	0.479333	25.7066	4	25.6551	4	-0.0515272
Fabp3	TRUE	sp|P11404|FABPH_MOUSE	sp|P11404|FABPH_MOUSE	Fatty acid-binding protein, heart OS=Mus musculus OX=10090 GN=Fabp3 PE=1 SV=5	16	34	0.596792	26.0231	4	26.0653	4	-0.0421901	0.258009	25.9845	4	26.0759	4	-0.091349	0.793113	26.0442	8	26.0302	8	-0.0139685	0.19667	26.0038	8	26.0706	8	-0.0667695	0.913105	26.0653	4	26.0759	4	0.0106109	0.457752	26.0231	4	25.9845	4	-0.0385479	0.49215	26.0231	4	26.0759	4	0.052801
Lamp1	TRUE	sp|P11438|LAMP1_MOUSE	sp|P11438|LAMP1_MOUSE	Lysosome-associated membrane glycoprotein 1 OS=Mus musculus OX=10090 GN=Lamp1 PE=1 SV=2	6	14	0.830577	24.7602	4	24.7163	4	0.0439618	0.430176	24.5815	4	24.7119	4	-0.130424	0.453075	24.7382	8	24.6467	8	-0.0915332	0.725219	24.6709	8	24.7141	8	-0.0432312	0.975647	24.7163	4	24.7119	4	-0.00434011	0.426294	24.7602	4	24.5815	4	-0.178726	0.838998	24.7602	4	24.7119	4	-0.0483019
Hsp90ab1	TRUE	sp|P11499|HS90B_MOUSE	sp|P11499|HS90B_MOUSE	Heat shock protein HSP 90-beta OS=Mus musculus OX=10090 GN=Hsp90ab1 PE=1 SV=3	55	147	0.350246	28.9128	4	28.8352	4	0.0775263	0.0570912	29.0114	4	28.8503	4	0.161126	0.346463	28.874	8	28.9309	8	0.0568517	0.0351695	28.9621	8	28.8428	8	0.119326	0.757444	28.8352	4	28.8503	4	0.0150519	0.322979	28.9128	4	29.0114	4	0.0986515	0.409739	28.9128	4	28.8503	4	-0.0624744
Dmd	TRUE	sp|P11531|DMD_MOUSE	sp|P11531|DMD_MOUSE	Dystrophin OS=Mus musculus OX=10090 GN=Dmd PE=1 SV=3	32	34	0.956423	25.2401	4	25.2441	4	-0.0039586	0.0349038	25.2999	4	25.1745	4	0.125368	0.914584	25.2421	8	25.2372	8	-0.00494939	0.173563	25.27	8	25.2093	8	0.0607049	0.169383	25.2441	4	25.1745	4	-0.0696129	0.4297	25.2401	4	25.2999	4	0.0597141	0.340721	25.2401	4	25.1745	4	-0.0656543
Cd1d2	TRUE	sp|P11610|CD1D2_MOUSE	sp|P11610|CD1D2_MOUSE	Antigen-presenting glycoprotein CD1d2 OS=Mus musculus OX=10090 GN=Cd1d2 PE=1 SV=2	1	1	0.272712	13.2985	4	13.5557	4	-0.257201	0.254858	13.6701	4	13.3827	4	0.287399	0.549532	13.4271	8	13.5264	8	0.0992779	0.927945	13.4843	8	13.4692	8	0.0150992	0.320266	13.5557	4	13.3827	4	-0.173022	0.215397	13.2985	4	13.6701	4	0.371578	0.757243	13.2985	4	13.3827	4	0.0841787
L1cam	TRUE	sp|P11627|L1CAM_MOUSE	sp|P11627|L1CAM_MOUSE	Neural cell adhesion molecule L1 OS=Mus musculus OX=10090 GN=L1cam PE=1 SV=1	39	72	0.349873	27.104	4	27.0651	4	0.0389922	0.773708	26.9806	4	26.9694	4	0.0111219	0.000830693	27.0845	8	26.975	8	-0.109538	0.525511	27.0423	8	27.0172	8	0.0250571	0.0563017	27.0651	4	26.9694	4	-0.0956028	0.0119796	27.104	4	26.9806	4	-0.123473	0.0284419	27.104	4	26.9694	4	-0.134595
Krt8	TRUE	sp|P11679|K2C8_MOUSE	sp|P11679|K2C8_MOUSE	Keratin, type II cytoskeletal 8 OS=Mus musculus OX=10090 GN=Krt8 PE=1 SV=4	20	21	0.342287	24.4006	4	24.5386	4	-0.137997	0.297921	24.5338	4	24.6751	4	-0.141259	0.166286	24.4696	8	24.6044	8	0.134825	0.150588	24.4672	8	24.6068	8	-0.139628	0.223901	24.5386	4	24.6751	4	0.136456	0.415063	24.4006	4	24.5338	4	0.133194	0.10196	24.4006	4	24.6751	4	0.274453
Cfp	TRUE	sp|P11680|PROP_MOUSE	sp|P11680|PROP_MOUSE	Properdin OS=Mus musculus OX=10090 GN=Cfp PE=1 SV=2	1	1	0.230724	18.2954	4	18.4267	4	-0.131326	0.0083252	18.4503	4	18.292	4	0.158246	0.874639	18.361	8	18.3711	8	0.0100958	0.83334	18.3728	8	18.3594	8	0.0134601	0.070801	18.4267	4	18.292	4	-0.13469	0.125998	18.2954	4	18.4503	4	0.154881	0.972065	18.2954	4	18.292	4	-0.00336433
Camk2a	TRUE	sp|P11798|KCC2A_MOUSE	sp|P11798|KCC2A_MOUSE	Calcium/calmodulin-dependent protein kinase type II subunit alpha OS=Mus musculus OX=10090 GN=Camk2a PE=1 SV=2	62	245	0.0855782	30.5372	4	30.7122	4	-0.174985	0.0308546	30.6336	4	30.7896	4	-0.155995	0.200289	30.6247	8	30.7116	8	0.0868698	0.00708959	30.5854	8	30.7509	8	-0.16549	0.0964651	30.7122	4	30.7896	4	0.0773752	0.343662	30.5372	4	30.6336	4	0.0963643	0.0308592	30.5372	4	30.7896	4	0.25236
Itgb2	TRUE	sp|P11835|ITB2_MOUSE	sp|P11835|ITB2_MOUSE	Integrin beta-2 OS=Mus musculus OX=10090 GN=Itgb2 PE=1 SV=2	11	11	0.577853	23.8617	4	23.9062	4	-0.0444667	0.246054	23.7322	4	23.8808	4	-0.148617	0.289582	23.8839	8	23.8065	8	-0.0774341	0.181385	23.797	8	23.8935	8	-0.0965416	0.801032	23.9062	4	23.8808	4	-0.0253591	0.239036	23.8617	4	23.7322	4	-0.129509	0.876882	23.8617	4	23.8808	4	0.0191076
Agt	TRUE	sp|P11859|ANGT_MOUSE	sp|P11859|ANGT_MOUSE	Angiotensinogen OS=Mus musculus OX=10090 GN=Agt PE=1 SV=1	2	2	0.201522	21.6476	4	21.5446	4	0.103035	0.504237	21.6116	4	21.565	4	0.046636	0.878362	21.5961	8	21.5883	8	-0.00777294	0.124011	21.6296	8	21.5548	8	0.0748358	0.758292	21.5446	4	21.565	4	0.0204268	0.643421	21.6476	4	21.6116	4	-0.0359727	0.334616	21.6476	4	21.565	4	-0.0826087
Gas2	TRUE	sp|P11862|GAS2_MOUSE	sp|P11862|GAS2_MOUSE	Growth arrest-specific protein 2 OS=Mus musculus OX=10090 GN=Gas2 PE=1 SV=1	3	3	0.327354	20.5439	4	20.4587	4	0.0852057	0.00694042	20.6285	4	20.4351	4	0.193361	0.611776	20.5013	8	20.5318	8	0.0305292	0.00933789	20.5862	8	20.4469	8	0.139284	0.66848	20.4587	4	20.4351	4	-0.0235487	0.315128	20.5439	4	20.6285	4	0.084607	0.226459	20.5439	4	20.4351	4	-0.108754
Itpr1	TRUE	sp|P11881|ITPR1_MOUSE	sp|P11881|ITPR1_MOUSE	Inositol 1,4,5-trisphosphate receptor type 1 OS=Mus musculus OX=10090 GN=Itpr1 PE=1 SV=2	87	118	0.282491	27.794	4	27.9004	4	-0.106437	0.209041	27.8937	4	27.8072	4	0.0865119	0.954816	27.8472	8	27.8505	8	0.00327536	0.8631	27.8438	8	27.8538	8	-0.00996262	0.0559011	27.9004	4	27.8072	4	-0.0931992	0.364867	27.794	4	27.8937	4	0.0997499	0.894632	27.794	4	27.8072	4	0.013238
Nudt19	TRUE	sp|P11930|NUD19_MOUSE	sp|P11930|NUD19_MOUSE	Acyl-coenzyme A diphosphatase NUDT19 OS=Mus musculus OX=10090 GN=Nudt19 PE=1 SV=2	2	2	0.347202	20.9378	4	21.0547	4	-0.116978	0.604131	20.9418	4	21.0071	4	-0.06538	0.791184	20.9963	8	20.9745	8	-0.0217974	0.257371	20.9398	8	21.0309	8	-0.091179	0.666018	21.0547	4	21.0071	4	-0.0475964	0.976115	20.9378	4	20.9418	4	0.0040016	0.613299	20.9378	4	21.0071	4	0.0693816
Tcp1	TRUE	sp|P11983|TCPA_MOUSE	sp|P11983|TCPA_MOUSE	T-complex protein 1 subunit alpha OS=Mus musculus OX=10090 GN=Tcp1 PE=1 SV=3	39	76	0.544791	27.7573	4	27.7936	4	-0.0363127	0.544345	27.8169	4	27.7941	4	0.0228378	0.36356	27.7755	8	27.8055	8	0.0300352	0.840797	27.7871	8	27.7938	8	-0.00673744	0.992153	27.7936	4	27.7941	4	0.000459887	0.274149	27.7573	4	27.8169	4	0.0596104	0.515356	27.7573	4	27.7941	4	0.0367726
App	TRUE	sp|P12023|A4_MOUSE	sp|P12023|A4_MOUSE	Amyloid-beta precursor protein OS=Mus musculus OX=10090 GN=App PE=1 SV=3	40	76	0.42685	26.986	4	26.95	4	0.0360079	0.136055	27.0074	4	26.9557	4	0.0517371	0.620851	26.968	8	26.9815	8	0.013556	0.0933898	26.9967	8	26.9528	8	0.0438725	0.75678	26.95	4	26.9557	4	0.00569138	0.676062	26.986	4	27.0074	4	0.0214206	0.511866	26.986	4	26.9557	4	-0.0303166
Mdk	TRUE	sp|P12025|MK_MOUSE	sp|P12025|MK_MOUSE	Midkine OS=Mus musculus OX=10090 GN=Mdk PE=1 SV=2	3	3	0.908935	21.372	4	21.3588	4	0.0131705	0.0526356	21.2141	4	21.3516	4	-0.137524	0.21234	21.3654	8	21.2829	8	-0.0825642	0.353772	21.2931	8	21.3552	8	-0.0621767	0.808941	21.3588	4	21.3516	4	-0.00721701	0.239552	21.372	4	21.2141	4	-0.157911	0.860632	21.372	4	21.3516	4	-0.0203875
Gusb	TRUE	sp|P12265|BGLR_MOUSE	sp|P12265|BGLR_MOUSE	Beta-glucuronidase OS=Mus musculus OX=10090 GN=Gusb PE=1 SV=2	6	6	0.931086	22.5712	4	22.5811	4	-0.00983966	0.507508	22.678	4	22.6467	4	0.0313016	0.138805	22.5762	8	22.6623	8	0.0861623	0.859359	22.6246	8	22.6139	8	0.0107309	0.293642	22.5811	4	22.6467	4	0.0655917	0.340521	22.5712	4	22.678	4	0.106733	0.519725	22.5712	4	22.6467	4	0.0754314
Prkar2a	TRUE	sp|P12367|KAP2_MOUSE	sp|P12367|KAP2_MOUSE	cAMP-dependent protein kinase type II-alpha regulatory subunit OS=Mus musculus OX=10090 GN=Prkar2a PE=1 SV=2	30	47	0.30263	27.5253	4	27.4625	4	0.0628858	0.164537	27.3816	4	27.4916	4	-0.109977	0.249724	27.4939	8	27.4366	8	-0.0572697	0.642907	27.4535	8	27.477	8	-0.0235455	0.70931	27.4625	4	27.4916	4	0.0291616	0.0256761	27.5253	4	27.3816	4	-0.143701	0.701066	27.5253	4	27.4916	4	-0.0337242
Pfkl	TRUE	sp|P12382|PFKAL_MOUSE	sp|P12382|PFKAL_MOUSE	ATP-dependent 6-phosphofructokinase, liver type OS=Mus musculus OX=10090 GN=Pfkl PE=1 SV=4	48	97	0.0511336	27.9267	4	27.8743	4	0.052409	0.0129374	28.0219	4	27.8952	4	0.126642	0.0953664	27.9005	8	27.9585	8	0.0580121	0.00489718	27.9743	8	27.8848	8	0.0895257	0.536196	27.8743	4	27.8952	4	0.0208954	0.0138016	27.9267	4	28.0219	4	0.0951288	0.373809	27.9267	4	27.8952	4	-0.0315136
Chrm1	TRUE	sp|P12657|ACM1_MOUSE	sp|P12657|ACM1_MOUSE	Muscarinic acetylcholine receptor M1 OS=Mus musculus OX=10090 GN=Chrm1 PE=1 SV=2	4	4	0.567568	22.3464	4	22.2791	4	0.0672126	0.857264	22.2304	4	22.2128	4	0.0176135	0.205159	22.3128	8	22.2216	8	-0.0911612	0.564734	22.2884	8	22.246	8	0.042413	0.432798	22.2791	4	22.2128	4	-0.0663616	0.379183	22.3464	4	22.2304	4	-0.115961	0.313998	22.3464	4	22.2128	4	-0.133574
Calb1	TRUE	sp|P12658|CALB1_MOUSE	sp|P12658|CALB1_MOUSE	Calbindin OS=Mus musculus OX=10090 GN=Calb1 PE=1 SV=2	29	60	0.807258	27.8191	4	27.8354	4	-0.0162942	0.564404	27.8835	4	27.818	4	0.0654703	0.697933	27.8273	8	27.8507	8	0.0234672	0.684183	27.8513	8	27.8267	8	0.024588	0.793376	27.8354	4	27.818	4	-0.0174151	0.57155	27.8191	4	27.8835	4	0.0643495	0.988399	27.8191	4	27.818	4	-0.00112085
Cox5a	TRUE	sp|P12787|COX5A_MOUSE	sp|P12787|COX5A_MOUSE	Cytochrome c oxidase subunit 5A, mitochondrial OS=Mus musculus OX=10090 GN=Cox5a PE=1 SV=2	26	57	0.18063	29.3452	4	29.5519	4	-0.206714	0.881028	29.5021	4	29.5277	4	-0.0255972	0.54267	29.4485	8	29.5149	8	0.0663256	0.279252	29.4236	8	29.5398	8	-0.116156	0.883556	29.5519	4	29.5277	4	-0.024233	0.313554	29.3452	4	29.5021	4	0.156884	0.410266	29.3452	4	29.5277	4	0.182481
Pdcd6	TRUE	sp|P12815|PDCD6_MOUSE	sp|P12815|PDCD6_MOUSE	Programmed cell death protein 6 OS=Mus musculus OX=10090 GN=Pdcd6 PE=1 SV=2	11	15	0.0768516	25.6429	4	25.7187	4	-0.0757929	0.175395	25.7873	4	25.7161	4	0.0712157	0.0522965	25.6808	8	25.7517	8	0.0708834	0.953337	25.7151	8	25.7174	8	-0.00228859	0.957885	25.7187	4	25.7161	4	-0.00262096	0.0052764	25.6429	4	25.7873	4	0.144388	0.19717	25.6429	4	25.7161	4	0.073172
Prkar1b	TRUE	sp|P12849|KAP1_MOUSE	sp|P12849|KAP1_MOUSE	cAMP-dependent protein kinase type I-beta regulatory subunit OS=Mus musculus OX=10090 GN=Prkar1b PE=1 SV=2	11	19	0.299878	25.8555	4	25.7752	4	0.0802788	0.0412523	25.8885	4	25.7337	4	0.154865	0.938936	25.8153	8	25.8111	8	-0.00421914	0.0183285	25.872	8	25.7544	8	0.117572	0.529449	25.7752	4	25.7337	4	-0.041512	0.647064	25.8555	4	25.8885	4	0.0330737	0.134086	25.8555	4	25.7337	4	-0.121791
Cntn1	TRUE	sp|P12960|CNTN1_MOUSE	sp|P12960|CNTN1_MOUSE	Contactin-1 OS=Mus musculus OX=10090 GN=Cntn1 PE=1 SV=1	81	209	0.553205	29.0216	4	29.0855	4	-0.0639747	0.157018	28.7798	4	29.0048	4	-0.225028	0.0990229	29.0536	8	28.8923	8	-0.16126	0.143538	28.9007	8	29.0452	8	-0.144501	0.399824	29.0855	4	29.0048	4	-0.0807336	0.152698	29.0216	4	28.7798	4	-0.241787	0.900964	29.0216	4	29.0048	4	-0.0167589
Scg5	TRUE	sp|P12961|7B2_MOUSE	sp|P12961|7B2_MOUSE	Neuroendocrine protein 7B2 OS=Mus musculus OX=10090 GN=Scg5 PE=1 SV=1	10	19	0.250731	24.9557	4	24.9025	4	0.0532768	0.215154	24.8371	4	24.8693	4	-0.0322255	0.00914313	24.9291	8	24.8532	8	-0.0758996	0.748302	24.8964	8	24.8859	8	0.0105256	0.211213	24.9025	4	24.8693	4	-0.0331485	0.0292817	24.9557	4	24.8371	4	-0.118651	0.0617068	24.9557	4	24.8693	4	-0.0864253
Rpl7a	TRUE	sp|P12970|RL7A_MOUSE	sp|P12970|RL7A_MOUSE	60S ribosomal protein L7a OS=Mus musculus OX=10090 GN=Rpl7a PE=1 SV=2	24	52	0.611041	27.4013	4	27.3499	4	0.0513816	0.465677	27.4064	4	27.3675	4	0.0388368	0.828216	27.3756	8	27.387	8	0.0113767	0.383311	27.4038	8	27.3587	8	0.0451092	0.74954	27.3499	4	27.3675	4	0.0176492	0.958557	27.4013	4	27.4064	4	0.0051043	0.739253	27.4013	4	27.3675	4	-0.0337325
Gsn	TRUE	sp|P13020|GELS_MOUSE	sp|P13020|GELS_MOUSE	Gelsolin OS=Mus musculus OX=10090 GN=Gsn PE=1 SV=3	34	54	0.698918	26.2805	4	26.3017	4	-0.0212184	0.283619	26.3149	4	26.2619	4	0.0529255	0.937662	26.2911	8	26.2884	8	-0.00268229	0.642612	26.2977	8	26.2818	8	0.0158536	0.458514	26.3017	4	26.2619	4	-0.0397542	0.494291	26.2805	4	26.3149	4	0.0343896	0.750765	26.2805	4	26.2619	4	-0.0185359
Umps	TRUE	sp|P13439|UMPS_MOUSE	sp|P13439|UMPS_MOUSE	Uridine 5'-monophosphate synthase OS=Mus musculus OX=10090 GN=Umps PE=1 SV=3	13	15	0.283583	24.3078	4	24.2087	4	0.099093	0.308277	24.2581	4	24.2106	4	0.0475027	0.628807	24.2583	8	24.2344	8	-0.0239035	0.12316	24.283	8	24.2097	8	0.0732978	0.968372	24.2087	4	24.2106	4	0.00189162	0.56903	24.3078	4	24.2581	4	-0.0496986	0.320897	24.3078	4	24.2106	4	-0.0972013
Ncam1	TRUE	sp|P13595|NCAM1_MOUSE	sp|P13595|NCAM1_MOUSE	Neural cell adhesion molecule 1 OS=Mus musculus OX=10090 GN=Ncam1 PE=1 SV=3	65	240	0.229202	29.4454	4	29.5376	4	-0.092173	0.287371	29.3121	4	29.484	4	-0.171833	0.283273	29.4915	8	29.3981	8	-0.0934748	0.121099	29.3788	8	29.5108	8	-0.132003	0.569393	29.5376	4	29.484	4	-0.0536447	0.364442	29.4454	4	29.3121	4	-0.133305	0.738321	29.4454	4	29.484	4	0.0385283
Icam1	TRUE	sp|P13597|ICAM1_MOUSE	sp|P13597|ICAM1_MOUSE	Intercellular adhesion molecule 1 OS=Mus musculus OX=10090 GN=Icam1 PE=1 SV=1	1	1	0.446992	17.8082	4	17.7174	4	0.090799	0.751556	17.6889	4	17.7467	4	-0.0578631	0.653412	17.7628	8	17.7178	8	-0.0449847	0.869852	17.7485	8	17.732	8	0.016468	0.764445	17.7174	4	17.7467	4	0.0293463	0.542513	17.8082	4	17.6889	4	-0.119316	0.621773	17.8082	4	17.7467	4	-0.0614527
Ca1	TRUE	sp|P13634|CAH1_MOUSE	sp|P13634|CAH1_MOUSE	Carbonic anhydrase 1 OS=Mus musculus OX=10090 GN=Ca1 PE=1 SV=4	8	13	0.504973	23.5554	4	23.6631	4	-0.107716	0.0379076	23.2208	4	23.394	4	-0.173171	0.00338801	23.6092	8	23.3074	8	-0.301816	0.228618	23.3881	8	23.5286	8	-0.140444	0.0838052	23.6631	4	23.394	4	-0.269088	0.0170208	23.5554	4	23.2208	4	-0.334543	0.127157	23.5554	4	23.394	4	-0.161372
Msh3	TRUE	sp|P13705|MSH3_MOUSE	sp|P13705|MSH3_MOUSE	DNA mismatch repair protein Msh3 OS=Mus musculus OX=10090 GN=Msh3 PE=2 SV=3	1	1	0.877432	17.5027	4	17.4897	4	0.0130181	0.584223	17.539	4	17.5147	4	0.024286	0.482116	17.4962	8	17.5269	8	0.0307007	0.671151	17.5209	8	17.5022	8	0.0186521	0.723495	17.4897	4	17.5147	4	0.0250667	0.574113	17.5027	4	17.539	4	0.0363346	0.866489	17.5027	4	17.5147	4	0.0120486
Gpd1	TRUE	sp|P13707|GPDA_MOUSE	sp|P13707|GPDA_MOUSE	Glycerol-3-phosphate dehydrogenase [NAD(+)], cytoplasmic OS=Mus musculus OX=10090 GN=Gpd1 PE=1 SV=3	26	46	0.185661	26.3233	4	26.2739	4	0.0494311	0.610666	26.3351	4	26.3078	4	0.0272926	0.459249	26.2986	8	26.3215	8	0.0228579	0.205374	26.3292	8	26.2909	8	0.0383619	0.0631346	26.2739	4	26.3078	4	0.0339271	0.847693	26.3233	4	26.3351	4	0.0117886	0.660458	26.3233	4	26.3078	4	-0.015504
[truncated: 7,693 more rows]

## Sheet: p<0.01
WT MEST/ WT SHAM	1_WT_M_S_PVal	1_WT_M_S_FC		KO MEST/KO SHAM	2_KO_M_S_Pval	2_KO_M_S_FC		KO SHAM/WT SHAM	5_S_KO_WT_pval	5_S_KO_WT_FC		KO MEST/WT MEST	6_M_KO_WT_pval	6_M_KO_WT_FC		KO SHAM/WT MEST	7_WT_M_KO_W_pval	7_WT_M_KO_W_FC		all KO/all WT	3_KO_WT_all_pval	3_KO_WT_all_FC
[truncated: 168 more rows]

[truncated: 2 more sheets: Full protein list, Note]
